# Supplementary material for: B Cell Lymphocytes as a Potential Source of Breast Carcinoma Marker Candidates
Source: Int J Mol Sci. 2024 Jul 4;25(13):7351. doi: 10.3390/ijms25137351 (PMC11242293; doi:10.3390/ijms25137351)
Supplement: Supplementary file 1 [file ijms-25-07351-s001.zip]

Archive with 1 entries (1 files):
- ijms-2984284-supplementary.xlsx
