# Supplementary material for: B Cell Lymphocytes as a Potential Source of Breast Carcinoma Marker Candidates
Source: Int J Mol Sci. 2024 Jul 4;25(13):7351. doi: 10.3390/ijms25137351 (PMC11242293; doi:10.3390/ijms25137351)
Supplement: Supplementary file 1 [file ijms-25-07351-s001.zip › ijms-2984284-supplementary.xlsx]

## Sheet: Proteins
Checked	Protein FDR Confidence: Combined	Master	Gene Symbol	Gene ID	Reactome Pathways	Accession	Abundance Ratio Adj. P-Value: (carcinoma, benign) / (healthy, healthy)	Abundance Ratio Adj. P-Value: (carcinoma, luminal A) / (healthy, healthy)	Abundance Ratio Adj. P-Value: (carcinoma, luminal B) / (healthy, healthy)	Abundance Ratio Adj. P-Value: (carcinoma, TNBC) / (healthy, healthy)	Abundance Ratio (log2): (carcinoma, benign) / (healthy, healthy)	Abundance Ratio (log2): (carcinoma, luminal A) / (healthy, healthy)	Abundance Ratio (log2): (carcinoma, luminal B) / (healthy, healthy)	Abundance Ratio (log2): (carcinoma, TNBC) / (healthy, healthy)	Abundance Ratio: (carcinoma, benign) / (healthy, healthy)	Abundance Ratio: (carcinoma, luminal A) / (healthy, healthy)	Abundance Ratio: (carcinoma, luminal B) / (healthy, healthy)	Abundance Ratio: (carcinoma, TNBC) / (healthy, healthy)	Abundance Ratio Variability [%]: (carcinoma, benign) / (healthy, healthy)	Abundance Ratio Variability [%]: (carcinoma, luminal A) / (healthy, healthy)	Abundance Ratio Variability [%]: (carcinoma, luminal B) / (healthy, healthy)	Abundance Ratio Variability [%]: (carcinoma, TNBC) / (healthy, healthy)	Abundances (Grouped): carcinoma, benign	Abundances (Grouped): carcinoma, luminal A	Abundances (Grouped): carcinoma, luminal B	Abundances (Grouped): carcinoma, TNBC	Abundances (Grouped): healthy, healthy	Description	Abundances (Grouped) CV [%]: carcinoma, benign	Abundances (Grouped) CV [%]: carcinoma, luminal A	Abundances (Grouped) CV [%]: carcinoma, luminal B	Abundances (Grouped) CV [%]: carcinoma, TNBC	Abundances (Grouped) CV [%]: healthy, healthy	# Unique Peptides	Contaminant	# Protein Pathway Groups	# Protein Groups	Coverage [%]	# Peptides	MW [kDa]	# Protein Unique Peptides	Abundances (Grouped) Count: carcinoma, benign	Abundances (Grouped) Count: carcinoma, luminal A	Abundances (Grouped) Count: carcinoma, luminal B	Abundances (Grouped) Count: carcinoma, TNBC	Abundances (Grouped) Count: healthy, healthy	Abundance: F20: Sample, K16, carcinoma, benign	Abundance: F21: Sample, K30, carcinoma, benign	Abundance: F22: Sample, K37, carcinoma, benign
FALSE	High	Master Protein	FLJ10292	A0A023T6R1; hsa:55110		A0A023T6R1	0.900904	0.848822	0.978893	0.926074	0.03	0.14	-0.02	-0.04	1.019	1.102	0.983	0.973	83.13	69.53	63.03	62.77	98.5	111.1	93.1	95	102.3	Mago nashi protein OS=Homo sapiens OX=9606 GN=FLJ10292 PE=2 SV=1	15.89	24.77	16.63	21.52	20.01	2	FALSE	0	1	79	14	17.3	0	8	8	8	3	20	2.55311e+06	2.64907e+06	550810
FALSE	High	Master Protein	TM9SF2	A0A024QYR8; hsa:9375		A0A024QYR8	0.87321	0.79749	0.978432	0.953501	-0.49	-0.28	-0.06	0.08	0.712	0.821	0.96	1.054	83.96	66.45	57.2	54.08	61.1	92.4	126.3	91.8	128.5	Transmembrane 9 superfamily member OS=Homo sapiens OX=9606 GN=TM9SF2 PE=2 SV=1	60.79	54.17	40.16	32.16	57.67	9	FALSE	0	1	15	9	75.7	1	5	8	8	3	20	253641	213713
FALSE	High	Master Protein				A0A024QYS2	0.642917	0.771783	0.653945	0.904137	-0.87	-0.29	-0.28	-0.13	0.547	0.817	0.825	0.913	81.21	65.25	50.27	47.24	73.2	87.2	104.8	110.5	124.3	Transmembrane 9 superfamily member OS=Homo sapiens OX=9606 PE=2 SV=1	66.56	54.27	32.13	22.62	43.89	5	FALSE	0	1	7	5	67.8	0	8	8	8	3	20	249189	252881	3424.34
FALSE	High	Master Protein	PRKRIP1	A0A024QYV5; hsa:79706		A0A024QYV5	0.585062	0.767528	0.974519	0.611691	0.71	0.35	0.09	0.5	1.641	1.276	1.064	1.411	62.7	54.15	55.13	47.26	142.1	88.5	83.1	97.5	88.8	PRKR interacting protein 1 (IL11 inducible), isoform CRA_a OS=Homo sapiens OX=9606 GN=PRKRIP1 PE=3 SV=1	32.17	21.91	42.01	41.99	52.03	4	FALSE	0	1	25	4	21	1	8	8	8	3	20	174205	219224	94281.8
FALSE	High	Master Protein	EBP	A0A024QYX0; hsa:10682		A0A024QYX0	0.779089	0.548766	0.936034	0.614378	-0.62	-0.52	0.15	0.41	0.65	0.697	1.106	1.332	80.42	77.85	63.25	64.44	61.5	61.8	112.7	136.6	127.4	Emopamil binding protein OS=Homo sapiens OX=9606 GN=EBP PE=2 SV=1	27.16	55.32	44.58	67.11	35.95	3	FALSE	1	1	13	3	26.3	1	8	8	8	3	20	88622.2	346447	43972.8
FALSE	High	Master Protein	RBM3	A0A024QYX3; hsa:5935		A0A024QYX3	0.0872425	0.988633	0.991066	0.807333	1.02	-0.08	0.01	-0.16	2.032	0.944	1.006	0.893	96.17	78.9	76.96	74.52	155.7	93.7	84.4	83.9	82.3	RNA binding motif (RNP1, RRM) protein 3, isoform CRA_c OS=Homo sapiens OX=9606 GN=RBM3 PE=4 SV=1	49.63	18.01	27.48	27.68	43.54	6	FALSE	0	1	57	6	17.2	6	8	8	8	3	20	1.04362e+06	3.06335e+06	1.18462e+06
FALSE	High	Master Protein	PRPSAP2	A0A024QYY3; hsa:5636		A0A024QYY3	0.896184	0.859222	0.978893	0.881074	-0.46	-0.27	0.04	-0.09	0.726	0.832	1.026	0.941	99.23	73.17	64.47	80.81	72	102.3	119.2	98.7	107.8	Phosphoribosyl pyrophosphate synthetase-associated protein 2, isoform CRA_a OS=Homo sapiens OX=9606 GN=PRPSAP2 PE=3 SV=1	38.09	40.74	50.95	55.91	32.05	12	FALSE	0	1	79	26	40.9	0	8	8	8	3	20	2.50655e+06	3.40283e+06	187196
FALSE	High	Master Protein	CCDC22	A0A024QZ03; hsa:28952		A0A024QZ03	0.657908	0.769268	0.989203	0.818086	-0.73	-0.32	0.04	-0.16	0.605	0.799	1.026	0.897	91.13	74.12	47.79	79.1	74.7	71.5	91.2	168.5	94.1	Coiled-coil domain-containing protein 22 OS=Homo sapiens OX=9606 GN=CCDC22 PE=3 SV=1	48.2	43.32	57.03	20.07	24.99	17	FALSE	0	1	34	17	70.7	2	8	8	8	3	20	469748	783512	59420.8
FALSE	High	Master Protein	PRAF2	A0A024QZ22; hsa:11230		A0A024QZ22	0.621973	0.764697	0.747802	0.911713	-0.99	-0.39	-0.27	-0.13	0.504	0.763	0.828	0.914	68.58	34.35	42.16	33.86	57	86	92.3	107.4	157.3	PRA1 family protein OS=Homo sapiens OX=9606 GN=PRAF2 PE=3 SV=1	54.58	28.08	39.73	34.46	21.08	3	FALSE	0	1	22	3	19.2	0	8	8	8	3	20	121964	169813	8181.98
FALSE	High	Master Protein	LGALS9	A0A024QZ55; hsa:3965		A0A024QZ55	0.736729	0.799709	0.0835227	0.397037	-0.63	-0.3	-0.36	-0.42	0.645	0.812	0.78	0.749	87.2	73.83	61.11	71.38	61.3	73.3	61	58.3	246	Galectin OS=Homo sapiens OX=9606 GN=LGALS9 PE=4 SV=1	35.3	36.71	24.94	33.98	21.35	7	FALSE	1	1	24	7	39.5	0	8	8	8	3	20	824850	1.14809e+06	139475
FALSE	High	Master Protein		A0A024QZ62; hsa:2319		A0A024QZ62	0.983068	0.955467	0.978893	0.87029	-0.31	0	-0.03	-0.1	0.805	0.999	0.98	0.934	87.86	74.11	70.75	81.15	89.2	97.8	105.2	111	96.9	Flotillin OS=Homo sapiens OX=9606 GN=hCG_1998851 PE=3 SV=1	32.37	19.4	19.68	22.36	25.35	29	FALSE	2	1	63	29	47	0	8	8	8	3	20	4.6471e+06	4.54386e+06	862137
FALSE	High	Master Protein	AGMAT	A0A024QZ74; hsa:79814		A0A024QZ74	0.990926	0.954957	0.954944	0.501465	-0.09	0.11	0.13	0.59	0.94	1.08	1.094	1.506	90.09	73.55	68.8	83.94	87.5	82.1	95.5	158	76.9	Agmatine ureohydrolase (Agmatinase), isoform CRA_a OS=Homo sapiens OX=9606 GN=AGMAT PE=3 SV=1	54.36	56.65	65.74	8.1	52.67	6	FALSE	0	1	22	6	37.6	6	8	7	8	3	20	672381	395913	67905.1
FALSE	High	Master Protein	EFHD2	A0A024QZ77; A0A140VJI8; hsa:79180		A0A024QZ77	0.536957	0.980674	0.84847	0.643149	0.43	-0.12	0.11	0.27	1.349	0.921	1.079	1.203	92.24	67.34	65.12	64.08	124.9	85.4	91.9	108.9	88.9	EF-hand domain family, member D2, isoform CRA_a OS=Homo sapiens OX=9606 GN=EFHD2 PE=2 SV=1	19.3	37.53	29.56	6.22	57.21	26	FALSE	0	1	84	26	26.7	16	8	8	8	3	20	3.87565e+06	6.15284e+06	1.09546e+06
FALSE	High	Master Protein	CD2BP2	A0A024QZC1; hsa:10421		A0A024QZC1	0.479992	0.726588	0.978893	0.891107	0.51	0.32	0.05	0.12	1.42	1.252	1.036	1.084	84.5	43.57	40.1	37.91	117.4	92.1	97.5	101.5	91.5	CD2 antigen (Cytoplasmic tail) binding protein 2, isoform CRA_a OS=Homo sapiens OX=9606 GN=CD2BP2 PE=2 SV=1	39.61	22.54	22.72	11.99	23.91	8	FALSE	1	1	26	8	37.6	1	8	8	8	3	20	704561	1.21571e+06	238712
FALSE	High	Master Protein	RPL18	A0A024QZD1; hsa:6141		A0A024QZD1	0.806797	0.439753	0.67648	0.719906	-0.62	-0.55	-0.17	-0.23	0.65	0.683	0.887	0.851	98.98	75.56	68.42	66.07	74	81.9	113.9	91.1	139.1	Ribosomal protein L18, isoform CRA_c OS=Homo sapiens OX=9606 GN=RPL18 PE=3 SV=1	29.32	35.41	25.68	3.46	23.32	16	FALSE	1	1	53	16	21.6	0	8	8	8	3	20	5.84935e+06	1.3635e+07	1.12465e+06
FALSE	High	Master Protein	SNRP70	A0A024QZD5; hsa:6625		A0A024QZD5	0.669366	0.971578	0.952111	0.927709	0.36	-0.02	-0.06	-0.05	1.287	0.983	0.956	0.963	76.14	59.65	55	53.04	127.1	87.7	94.1	98.9	92.2	U1 small nuclear ribonucleoprotein 70 kDa OS=Homo sapiens OX=9606 GN=SNRP70 PE=4 SV=1	32.73	19.6	20.73	11.85	18.18	26	FALSE	1	1	52	26	51.5	0	8	8	8	3	20	4.56944e+06	1.2969e+07	3.03614e+06
FALSE	High	Master Protein	SR-A1	A0A024QZH6		A0A024QZH6	0.930847	0.928189	0.978893	0.971043	0.06	0.09	0.05	0	1.044	1.066	1.034	1	67.98	59.55	52.76	48.76	99.9	107.4	112.4	76.2	104.1	Serine arginine-rich pre-mRNA splicing factor SR-A1, isoform CRA_a OS=Homo sapiens OX=9606 GN=SR-A1 PE=4 SV=1	46.67	50.56	43.09	27.04	29.34	11	FALSE	0	1	12	12	139.2	1	8	8	8	3	20	349363	937415	61786.2
FALSE	High	Master Protein	SEC24C	A0A024QZM6; hsa:9632		A0A024QZM6	0.680453	0.660055	0.869418	0.87029	-0.71	-0.42	-0.1	-0.13	0.611	0.746	0.931	0.915	76.67	66.19	53.58	58.51	61	86.8	105.3	110.7	136.1	SEC24 related gene family, member C (S. cerevisiae), isoform CRA_a OS=Homo sapiens OX=9606 GN=SEC24C PE=3 SV=1	57.12	37.67	47.12	14.75	28.59	24	FALSE	0	1	32	26	118.2	0	8	8	8	3	20	929808	1.00407e+06	34978.1
FALSE	High	Master Protein	C10orf70	A0A024QZN7; hsa:55847		A0A024QZN7	0.943501	0.157161	0.451444	0.835522	-0.34	0.58	0.23	-0.15	0.793	1.494	1.17	0.901	74.04	66.98	52.53	58.29	68.9	182.5	113.8	55.8	79.1	Chromosome 10 open reading frame 70, isoform CRA_b OS=Homo sapiens OX=9606 GN=C10orf70 PE=4 SV=1	77.27	47.17	150.05	69.5	70.87	9	FALSE	1	1	62	9	12.2	9	8	8	8	3	20	1.11693e+06	1.3653e+06	81218.4
FALSE	High	Master Protein	VDAC2	A0A024QZN9		A0A024QZN9	0.287745	0.298186	0.910914	0.94985	-1.22	-0.66	-0.09	0.05	0.431	0.631	0.939	1.033	95.12	75.74	63.02	85.16	48.3	78.2	115	125.5	133	Voltage-dependent anion-selective channel protein 2 OS=Homo sapiens OX=9606 GN=VDAC2 PE=3 SV=1	64.88	44.19	38.93	4.65	29.83	2	FALSE	0	1	63	18	34.5	2	8	8	8	3	20	2.94852e+06	6.65128e+06	161976
FALSE	High	Master Protein	NOL7	A0A024QZW2; hsa:51406		A0A024QZW2	0.91326	0.654533	0.978893	0.770246	-0.01	0.29	-0.03	-0.17	0.991	1.22	0.982	0.886	70.26	55.76	50.15	85.83	84	117.1	91	126.3	81.6	Nucleolar protein 7, 27kDa, isoform CRA_a OS=Homo sapiens OX=9606 GN=NOL7 PE=4 SV=1	43.64	27.27	19.85	57.51	12.53	7	FALSE	0	1	27	7	29.4	4	8	8	8	3	20	3.79805e+06	8.04828e+06	398010
FALSE	High	Master Protein	HIST1H2BD	A0A024QZZ7; hsa:3017		A0A024QZZ7	0.998838	0.924393	0.957801	0.821909	-0.17	0.07	0.06	0.15	0.887	1.051	1.04	1.113	110.59	97.61	86.37	98.89	94.1	118.5	91.9	115.7	79.9	Histone H2B OS=Homo sapiens OX=9606 GN=HIST1H2BD PE=3 SV=1	49.3	39.12	33.59	42.71	34.29	2	FALSE	0	1	84	24	13.9	0	8	8	8	3	20	1.63277e+09	1.60709e+09	1.36711e+08
FALSE	High	Master Protein	PAIP1	A0A024R094		A0A024R094	0.943919	0.911984	0.914455	0.891107	-0.36	-0.15	-0.15	-0.16	0.781	0.899	0.904	0.892	57.66	49.42	36.92	40.35	76.6	85.2	116.2	100.3	121.8	Poly(A) binding protein interacting protein 1, isoform CRA_a OS=Homo sapiens OX=9606 GN=PAIP1 PE=4 SV=1	59.42	37.71	29.3	22.42	34.13	7	FALSE	0	1	28	7	35	0	7	7	7	3	19	187118	190017	11363.1
FALSE	High	Master Protein	AHCYL1	A0A024R0A8; A0A384N6B4; hsa:10768		A0A024R0A8	0.931277	0.957155	0.919933	0.94056	-0.39	-0.14	0.08	0.07	0.761	0.905	1.059	1.049	75.08	55.33	52.65	56.03	84.8	88.6	104	108.7	114	Adenosylhomocysteinase OS=Homo sapiens OX=9606 GN=AHCYL1 PE=2 SV=1	30.29	24.42	25.76	8.12	17.39	23	FALSE	0	1	42	25	58.9	9	8	8	8	3	20	3.56921e+06	4.43978e+06	486111
FALSE	High	Master Protein	CSDE1	A0A024R0E2; hsa:7812		A0A024R0E2	0.978076	0.992258	0.999342	0.770246	-0.25	-0.05	0.01	-0.25	0.843	0.967	1.005	0.843	57.08	47.87	43.72	49.54	73.7	95.7	106	104	120.6	Cold shock domain containing E1, RNA-binding, isoform CRA_a OS=Homo sapiens OX=9606 GN=CSDE1 PE=4 SV=1	47.34	33.76	29.97	16.99	28.05	24	FALSE	0	1	32	24	88.8	0	8	7	8	3	20	641112	952893	37809
FALSE	High	Master Protein	PAF1	A0A024R0H6; hsa:54623		A0A024R0H6	0.950899	0.988197	0.978893	0.937282	0.02	0	0.01	-0.04	1.015	1.003	1.005	0.974	69.02	60.97	44.71	58.53	105.9	93.4	99.3	88.6	112.7	RNA polymerase II-associated factor 1 homolog OS=Homo sapiens OX=9606 GN=PAF1 PE=3 SV=1	32.75	42.4	24.88	28.64	21.12	12	FALSE	0	1	27	12	59.9	6	8	8	8	3	20	362566	369403	148198
FALSE	High	Master Protein	WDR77	A0A024R0H7; A0A140VKC7; hsa:79084		A0A024R0H7	0.931735	0.908547	0.978893	0.770246	0.09	-0.15	-0.03	-0.3	1.064	0.901	0.977	0.812	73.57	59.01	58.61	45.82	128.4	73.3	104.1	88.8	105.4	Testis tissue sperm-binding protein Li 44a OS=Homo sapiens OX=9606 GN=WDR77 PE=2 SV=1	43.74	54.45	53.3	28.12	44.21	8	FALSE	0	1	30	8	36.7	0	8	8	8	3	20	287011	184240	141247
FALSE	High	Master Protein	BCKDHA	A0A024R0K3; hsa:593		A0A024R0K3	0.888545	0.93181	0.976557	0.974256	-0.43	0.02	-0.04	-0.04	0.74	1.016	0.974	0.974	78.39	78.85	59.26	73.55	69.6	112.8	107	108.7	101.9	2-oxoisovalerate dehydrogenase subunit alpha OS=Homo sapiens OX=9606 GN=BCKDHA PE=3 SV=1	54.65	31.89	32.58	19.95	20.06	18	FALSE	0	1	47	18	50.4	1	8	8	8	3	20	1289005	1.6352e+06	140949
FALSE	High	Master Protein	PAFAH1B3	A0A024R0L6; hsa:5050		A0A024R0L6	0.990926	0.848822	0.791664	0.910246	-0.21	0.1	0.15	0.07	0.863	1.075	1.107	1.051	63.76	48.17	48.96	48.02	91.3	109.5	114.3	89.3	95.6	Epididymis secretory sperm binding protein OS=Homo sapiens OX=9606 GN=PAFAH1B3 PE=2 SV=1	32.9	43.37	50.15	33.11	21.21	10	FALSE	0	1	51	10	25.7	1	8	8	8	3	20	1.02304e+06	1.43245e+06	110698
FALSE	High	Master Protein	TGFB1	A0A024R0P8		A0A024R0P8	0.819866	0.606982	0.10391	0.253311	0.68	0.91	0.98	1.2	1.6	1.875	1.975	2.291	110.61	88.25	59.38	84.31	110.8	146	119.4	67.1	56.7	Transforming growth factor beta OS=Homo sapiens OX=9606 GN=TGFB1 PE=3 SV=1	79.29	80.28	40.6	117.38	109.35	5	FALSE	0	1	17	5	44.3	0	8	8	8	3	20	127828	24006.1	21184.3
FALSE	High	Master Protein	SAE1	A0A024R0R4; hsa:10055		A0A024R0R4	0.861048	0.786451	0.978893	0.873685	0.17	0.21	0.03	0.13	1.123	1.159	1.022	1.091	73.69	61.39	57.65	58.52	95.8	131.4	89.9	103.4	79.5	SUMO-1 activating enzyme subunit 1, isoform CRA_b OS=Homo sapiens OX=9606 GN=SAE1 PE=3 SV=1	44.32	43.67	39.98	42.91	49.19	18	FALSE	0	1	90	33	38.4	0	8	8	8	3	20	6.34118e+08	6.07294e+08	7.29564e+07
FALSE	High	Master Protein	XRCC1	A0A024R0S8		A0A024R0S8	0.9594	0.955467	0.899803	0.981723	-0.25	-0.11	-0.1	-0.03	0.839	0.928	0.931	0.982	69.2	53.01	47.22	53.81	65.8	86.2	103.6	120.3	124	X-ray repair complementing defective repair in Chinese hamster cells 1, isoform CRA_b OS=Homo sapiens OX=9606 GN=XRCC1 PE=4 SV=1	51.65	42.81	33.26	30.24	18.86	15	FALSE	0	1	29	15	69.5	0	8	8	8	3	20	478683	783551	18461.7
FALSE	High	Master Protein	VASP	A0A024R0V4; hsa:7408		A0A024R0V4	0.937461	0.984301	0.978332	0.643972	0.03	-0.03	0.04	0.29	1.019	0.983	1.029	1.223	69.03	62.17	60.29	56.5	101.1	93.7	100.8	100.1	104.2	Vasodilator-stimulated phosphoprotein isoform 1 OS=Homo sapiens OX=9606 GN=VASP PE=2 SV=1	32.36	36.54	34.26	23.4	21.21	4	FALSE	2	1	59	29	39.8	0	8	8	8	3	20	7.93629e+06	1.34125e+07	1.60293e+06
FALSE	High	Master Protein	DDX23	A0A024R0Z3; hsa:9416		A0A024R0Z3	0.990926	0.926947	0.899803	0.884572	-0.28	-0.21	0.1	-0.08	0.821	0.867	1.069	0.945	69.72	52.73	47.14	53.55	88.5	98.8	107.9	111	93.8	RNA helicase OS=Homo sapiens OX=9606 GN=DDX23 PE=4 SV=1	41.45	17.01	13.76	18.45	17.78	41	FALSE	0	1	49	41	95.5	0	8	8	8	3	20	6.77949e+06	7.15519e+06	587907
FALSE	High	Master Protein	METTL7A	A0A024R118; hsa:25840		A0A024R118	0.200022	0.295813	0.871799	0.225165	-1.15	-0.6	-0.09	-0.48	0.45	0.659	0.94	0.719	93.94	61.87	53.4	72.31	72.9	88	110.1	98.4	130.6	Methyltransferase like 7A, isoform CRA_a OS=Homo sapiens OX=9606 GN=METTL7A PE=4 SV=1	63.43	35.06	37.3	6.79	28.81	6	FALSE	0	1	33	6	28.3	0	8	8	8	3	20	2.04086e+06	2.33343e+06	109865
FALSE	High	Master Protein	TFCP2	A0A024R120; hsa:7024		A0A024R120	0.299451	0.0914804	0.723429	0.104779	-1.46	-1.2	-0.32	-1.19	0.362	0.434	0.798	0.438	53.8	70.44	37.6	60.94	69.2	41.8	112.8	99.3	176.9	Transcription factor CP2, isoform CRA_a OS=Homo sapiens OX=9606 GN=TFCP2 PE=3 SV=1	53.01	79.75	47.5	71.1	51.56	3	FALSE	1	1	12	4	57.2	0	5	6	8	3	18	50415.5	37852.6
FALSE	High	Master Protein	PRKAG1	A0A024R125; hsa:5571		A0A024R125	0.876705	0.809126	0.842454	0.884572	-0.42	-0.29	-0.13	-0.09	0.747	0.821	0.917	0.941	70.32	62.1	53.68	57.17	69.9	89.4	94.4	124.2	122.1	5'-AMP-activated protein kinase subunit gamma-1 OS=Homo sapiens OX=9606 GN=PRKAG1 PE=3 SV=1	61.44	48.13	46.68	22.78	40.1	9	FALSE	6	1	27	9	37.6	0	6	8	8	3	19	640972	740347
FALSE	High	Master Protein	NCBP1	A0A024R179; hsa:4686		A0A024R179	0.716151	0.905468	0.961022	0.780865	-0.61	-0.19	-0.05	-0.19	0.654	0.874	0.965	0.875	66.96	46.88	48.26	43.66	51.1	92.4	121.1	101.1	134.3	Nuclear cap binding protein subunit 1, 80kDa, isoform CRA_a OS=Homo sapiens OX=9606 GN=NCBP1 PE=3 SV=1	64.62	41.07	39.73	18.13	29.61	16	FALSE	1	1	25	16	91.8	12	8	8	8	3	20	890435	674577	38825.8
FALSE	High	Master Protein	UBE2L3	A0A024R1A4; hsa:7332		A0A024R1A4	0.479992	0.922275	0.612106	0.429037	0.68	-0.18	-0.2	0.39	1.599	0.884	0.872	1.314	101.19	88.16	85.07	78.49	163.6	96.2	78.6	126.2	35.3	Ubiquitin-conjugating enzyme E2L 3, isoform CRA_a OS=Homo sapiens OX=9606 GN=UBE2L3 PE=3 SV=1	45.74	22.75	34.77	8.76	21.2	15	FALSE	2	1	84	15	17.9	0	8	8	8	3	20	1.18919e+07	3.44884e+07	1.09575e+07
FALSE	High	Master Protein	PPIL2	A0A024R1C1; hsa:23759		A0A024R1C1	0.681704	0.683103	0.916639	0.770246	-1.01	-0.66	-0.24	-0.51	0.497	0.635	0.847	0.703	55.3	54.08	42.58	54.01	55.1	91.2	91.2	69.5	193.1	RING-type E3 ubiquitin transferase OS=Homo sapiens OX=9606 GN=PPIL2 PE=3 SV=1	56.8	49.6	57.69	78	36.16	4	FALSE	0	1	9	4	58.8	0	5	6	7	3	19	20293.2	17991.3
FALSE	High	Master Protein	PDXP	A0A024R1I3; hsa:57026		A0A024R1I3	0.914753	0.946008	0.641095	0.916855	-0.38	0.06	0.27	0.11	0.77	1.041	1.206	1.08	69.98	55.64	51.14	57.39	73.1	92.2	127.7	105.7	101.2	Pyridoxal (Pyridoxine, vitamin B6) phosphatase, isoform CRA_a OS=Homo sapiens OX=9606 GN=PDXP PE=2 SV=1	61.2	50.5	15.21	15.09	30.25	11	FALSE	0	1	50	11	31.7	9	7	7	7	3	20	445636	506040	6624.4
FALSE	High	Master Protein	TFIP11	A0A024R1I7; hsa:24144		A0A024R1I7	0.996878	0.848822	0.978893	0.770246	-0.16	-0.21	-0.02	-0.29	0.893	0.862	0.986	0.816	53.12	56.39	49.4	49.93	125.3	54.1	103	57	160.7	Tuftelin-interacting protein 11 OS=Homo sapiens OX=9606 GN=TFIP11 PE=3 SV=1	52.94	67.52	53.28	64.16	32.23	11	FALSE	0	1	14	11	96.8	0	8	8	8	3	20	284483	529994	2244.2
FALSE	High	Master Protein	YWHAH	A0A024R1K7; hsa:7533		A0A024R1K7	0.484065	0.25064	0.82172	0.746279	0.6	0.6	0.12	0.19	1.518	1.514	1.087	1.139	88.33	74.14	69.27	86.52	150.4	104.8	72.3	97.5	75	Tyrosine 3-monooxygenase/tryptophan 5-monooxygenase activation protein, eta polypeptide, isoform CRA_b OS=Homo sapiens OX=9606 GN=YWHAH PE=3 SV=1	34.37	29.56	31.17	28.8	36.7	19	FALSE	4	1	86	25	28.2	2	8	8	8	3	20	6.7015e+06	1.32288e+07	4.665e+06
FALSE	High	Master Protein	SF3A1	A0A024R1K8; hsa:10291		A0A024R1K8	0.946774	0.853941	0.978893	0.952758	-0.39	-0.29	0.02	-0.04	0.761	0.818	1.015	0.975	78.32	64.55	52.67	67.38	87.1	90	107.2	106.7	108.9	Splicing factor 3a, subunit 1, 120kDa, isoform CRA_a OS=Homo sapiens OX=9606 GN=SF3A1 PE=4 SV=1	28.31	36.35	36.15	6.04	10.85	43	FALSE	1	1	52	43	88.8	7	8	8	8	3	20	3.69869e+06	8.64432e+06	692802
FALSE	High	Master Protein	MYH9	A0A024R1N1; hsa:4627		A0A024R1N1	0.957846	0.931063	0.942652	0.834743	-0.31	0.07	-0.08	0.15	0.808	1.046	0.946	1.107	99.63	86.29	71.73	78.71	95.8	104	100.3	90.7	109.2	Myosin, heavy polypeptide 9, non-muscle, isoform CRA_a OS=Homo sapiens OX=9606 GN=MYH9 PE=3 SV=1	51.71	46.09	27.91	33.52	24.14	231	FALSE	2	1	79	257	226.4	1	8	8	8	3	20	2.70302e+08	2.89665e+08	2.36202e+07
FALSE	High	Master Protein	LASP1	A0A024R1S8; hsa:3927		A0A024R1S8	0.578851	0.912236	0.813805	0.884572	0.56	0.09	-0.13	0.11	1.479	1.062	0.914	1.081	89.49	69.96	67.17	71.8	126.6	103.3	91.4	88.9	89.8	LIM and SH3 domain protein 1 OS=Homo sapiens OX=9606 GN=LASP1 PE=4 SV=1	52.45	19.88	34.22	21.92	28.65	26	FALSE	0	1	74	26	29.7	0	8	8	8	3	20	1.29024e+07	1.1043e+07	8.5071e+06
FALSE	High	Master Protein	ACLY	A0A024R1T9; hsa:47		A0A024R1T9	0.980208	0.984051	0.984965	0.839171	-0.08	-0.02	-0.02	0.14	0.943	0.984	0.989	1.105	78.44	64.51	58.32	74.66	89	86.5	119.3	112.1	93.2	ATP-citrate synthase OS=Homo sapiens OX=9606 GN=ACLY PE=3 SV=1	59.56	61.68	46.2	45.37	57.18	67	FALSE	1	1	64	67	120.8	0	8	8	8	3	20	1.89825e+07	2.70445e+07	3.87757e+06
FALSE	High	Master Protein	RANGAP1	A0A024R1U0; hsa:5905		A0A024R1U0	0.779089	0.848822	0.978432	0.997899	-0.59	-0.24	0.05	0.01	0.665	0.846	1.036	1.01	74	56.58	53.07	58.31	53.4	86.8	121.1	105	133.7	Ran GTPase activating protein 1, isoform CRA_d OS=Homo sapiens OX=9606 GN=RANGAP1 PE=4 SV=1	66.83	22.39	37.39	13.09	21.54	37	FALSE	1	1	71	37	63.5	5	8	8	8	3	20	1.44228e+06	2.04821e+06	43079.8
FALSE	High	Master Protein	RAB5C	A0A024R1U4; hsa:5878		A0A024R1U4	0.552667	0.444042	0.654984	0.957326	-0.82	-0.56	-0.16	0.06	0.568	0.677	0.892	1.042	95.72	72.89	65.27	67.91	65.3	77.8	123.3	97.6	135.9	RAB5C, member RAS oncogene family, isoform CRA_a OS=Homo sapiens OX=9606 GN=RAB5C PE=4 SV=1	89.4	30.93	35.43	23.13	28.72	9	FALSE	0	1	70	12	23.5	3	8	8	8	3	20	1.50516e+06	1.88314e+06	112457
FALSE	High	Master Protein	BECN1	A0A024R1X5; hsa:8678		A0A024R1X5	0.99799	0.992624	0.705902	0.997899	-0.15	-0.01	0.27	0	0.903	0.995	1.203	1.003	57.63	51.41	42.79	54.84	76.3	78.6	118.8	132.1	94.2	Beclin-1 OS=Homo sapiens OX=9606 GN=BECN1 PE=2 SV=1	77.71	87.96	13.48	35.93	33.2	8	FALSE	1	1	18	8	51.9	0	7	8	7	3	20	154305	397273
FALSE	High	Master Protein	KRT14	A0A024R1X6		A0A024R1X6	0.946518	0.12727	0.159391	0.35097	0.05	0.94	0.67	0.77	1.038	1.913	1.588	1.707	102.26	65.58	64.73	68.18	78.5	113.7	111	128.4	68.3	Keratin 14 (Epidermolysis bullosa simplex, Dowling-Meara, Koebner), isoform CRA_a OS=Homo sapiens OX=9606 GN=KRT14 PE=3 SV=1	98.2	116.83	50.39	66.79	51.97	2	FALSE	0	1	81	24	30	0	4	3	8	2	11		104978
FALSE	High	Master Protein	LGP1	A0A024R1Y7; hsa:84514		A0A024R1Y7	0.61831	0.607856	0.989387	0.562266	-0.73	-0.41	0.02	-0.38	0.604	0.754	1.017	0.771	104.32	68.5	61.46	65.99	55.6	76.6	135.7	50	182.1	Homolog of mouse LGP1, isoform CRA_a OS=Homo sapiens OX=9606 GN=LGP1 PE=4 SV=1	127.45	48.65	37.88	86.14	28.43	7	FALSE	0	1	13	7	57.5	0	7	8	8	3	20	314621	324273
FALSE	High	Master Protein	VAT1	A0A024R1Z6; hsa:10493		A0A024R1Z6	0.871209	0.870795	0.878937	0.682178	-0.46	-0.22	0.12	-0.28	0.727	0.859	1.087	0.825	99.14	74.42	66.69	61.69	65.7	103.4	125.8	103.3	101.8	Vesicle amine transport protein 1 homolog (T californica), isoform CRA_a OS=Homo sapiens OX=9606 GN=VAT1 PE=3 SV=1	145.27	44.85	40.3	25.64	70.15	17	FALSE	0	1	58	17	41.9	0	8	8	8	3	20	6.19455e+06	1.53187e+06	66763.7
FALSE	High	Master Protein	PSMD13	A0A024R201		A0A024R201	0.976191	0.899116	0.978893	0.884572	-0.14	0.04	0.04	0.12	0.908	1.027	1.026	1.084	73.36	61.06	55.68	63.26	102.1	102.7	94.9	103.6	96.7	26S proteasome non-ATPase regulatory subunit 13 OS=Homo sapiens OX=9606 GN=PSMD13 PE=3 SV=1	22.88	24.95	16.35	15.57	22.53	22	FALSE	0	1	63	22	42.9	0	8	8	8	3	20	3.39916e+06	3.12541e+06	713546
FALSE	High	Master Protein	GNAQ	A0A024R240; hsa:2776		A0A024R240	0.844704	0.848822	0.961022	0.945935	-0.58	-0.21	-0.08	0.07	0.67	0.863	0.943	1.049	117.76	106.38	75.22	105.55	58.1	182.8	77.5	75.8	105.9	Epididymis secretory sperm binding protein OS=Homo sapiens OX=9606 GN=GNAQ PE=2 SV=1	85.64	111.8	59.3	100.58	43.84	7	FALSE	9	1	28	9	42.1	0	8	8	8	3	20	294168	36731.5	17095.4
FALSE	High	Master Protein	FGD3	A0A024R252; hsa:89846		A0A024R252	0.874601	0.974435	0.803088	0.988076	-0.43	-0.12	0.14	0	0.743	0.92	1.103	1.003	81.49	63.92	52.82	63.58	56.8	107.3	116.6	110.8	108.5	FYVE, RhoGEF and PH domain containing 3, isoform CRA_a OS=Homo sapiens OX=9606 GN=FGD3 PE=4 SV=1	76.44	41.57	40.55	22.07	29.57	17	FALSE	0	1	38	18	79.4	0	8	8	8	3	20	1.54468e+06	1.30755e+06	34192.4
FALSE	High	Master Protein		A0A024R261; hsa:6139		A0A024R261	0.957611	0.693378	0.978893	0.974256	-0.03	-0.41	0.03	-0.02	0.982	0.752	1.019	0.987	95.26	88.78	73.19	77.3	101.7	84.9	99.2	95.9	118.3	60S ribosomal protein L17 OS=Homo sapiens OX=9606 GN=hCG_24487 PE=3 SV=1	34.58	22.87	22.6	15.2	25.08	21	FALSE	1	1	70	22	21.4	0	8	8	8	3	20	3.24694e+06	1.4908e+07	2.00232e+06
FALSE	High	Master Protein	CHCHD4	A0A024R2I5; hsa:131474		A0A024R2I5	0.817807	0.698751	0.745792	0.882356	0.37	0.49	0.28	0.24	1.29	1.403	1.215	1.177	49.38	37.38	58.52	50.57	115.8	116.7	115.5	48.7	103.2	Coiled-coil-helix-coiled-coil-helix domain containing 4, isoform CRA_a OS=Homo sapiens OX=9606 GN=CHCHD4 PE=4 SV=1	53.4	27.69	58.76	93.03	46.44	6	FALSE	0	1	50	6	16	0	8	8	8	3	20	193550	172710	115365
FALSE	High	Master Protein	RAB5A	A0A024R2K1; hsa:5868		A0A024R2K1	0.821919	0.836733	0.961022	0.8768	-0.64	-0.28	-0.1	0.3	0.643	0.821	0.933	1.233	80.36	42.78	45.26	79.83	65.2	82.8	113.2	110.4	128.4	RAB5A, member RAS oncogene family, isoform CRA_a OS=Homo sapiens OX=9606 GN=RAB5A PE=4 SV=1	47.72	33.31	22.89	39.97	45.21	3	FALSE	3	1	33	6	23.6	0	6	8	7	3	20	47035.9	117409
FALSE	High	Master Protein	WDR48	A0A024R2L1; A0A140VJZ7; hsa:57599		A0A024R2L1	0.996878	0.874631	0.916639	0.898448	-0.1	-0.18	-0.13	0.21	0.936	0.883	0.914	1.155	52.04	52.07	48.36	42.17	114.2	57.4	92	131.8	104.7	WD repeat-containing protein 48 OS=Homo sapiens OX=9606 GN=WDR48 PE=2 SV=1	34.3	88.66	51.3	22.07	39.81	9	FALSE	0	1	16	9	76.2	7	8	7	8	3	20	128393	244432	42224.6
FALSE	High	Master Protein	RPSA	A0A024R2L6; hsa:3921		A0A024R2L6	0.564892	0.164288	0.226013	0.0278651	-0.93	-0.77	-0.3	-0.73	0.526	0.588	0.811	0.602	106.13	80.37	66.53	73.94	86.4	80.5	115.3	75.7	142.2	40S ribosomal protein SA OS=Homo sapiens OX=9606 GN=RPSA PE=3 SV=1	42.14	30.19	26.36	15.81	25.15	20	FALSE	1	1	64	20	32.8	0	8	8	8	3	20	8.22507e+06	9.26073e+06	1.95505e+06
FALSE	High	Master Protein	ACAA1	A0A024R2M6; A0A384NL32; hsa:30		A0A024R2M6	0.993043	0.302378	0.983044	0.704538	-0.13	-0.61	-0.01	-0.28	0.914	0.654	0.996	0.824	88.44	85.77	62.95	78.33	116.7	76.7	100.1	118.9	87.7	Acetyl-Coenzyme A acyltransferase 1 (Peroxisomal 3-oxoacyl-Coenzyme A thiolase), isoform CRA_a OS=Homo sapiens OX=9606 GN=ACAA1 PE=2 SV=1	16.19	38.78	20.17	15.61	25.04	18	FALSE	0	1	62	18	44.3	0	8	8	8	3	20	637382	1.39922e+06	224327
FALSE	High	Master Protein	RPL15	A0A024R2Q4; hsa:6138		A0A024R2Q4	0.954175	0.784206	0.953484	0.981723	-0.32	-0.31	-0.07	0.03	0.799	0.809	0.95	1.021	79.8	62.49	59.94	57.94	89.6	86.4	105.3	103.3	115.4	Ribosomal protein L15 OS=Homo sapiens OX=9606 GN=RPL15 PE=3 SV=1	40.78	30.87	27.51	10.57	20.29	12	FALSE	1	1	51	12	24.1	0	8	8	8	3	20	7.33311e+06	1.93816e+07	2.07409e+06
FALSE	High	Master Protein	EXOSC7	A0A024R2T3; hsa:23016		A0A024R2T3	0.808405	0.99766	0.957342	0.614928	-0.53	-0.04	-0.07	-0.32	0.693	0.973	0.949	0.801	85.73	77.41	59.5	56.8	101.7	103.8	113.3	81.8	99.4	Exosome component 7, isoform CRA_a OS=Homo sapiens OX=9606 GN=EXOSC7 PE=4 SV=1	82.44	107.27	50.8	52.21	59.33	13	FALSE	0	1	59	13	31.8	0	8	8	8	3	20	2.06601e+06	788796	85495.9
FALSE	High	Master Protein	RBM5	A0A024R2U6; hsa:10181		A0A024R2U6	0.682962	0.767528	0.909701	0.443366	-0.89	-0.37	-0.15	-0.65	0.541	0.771	0.9	0.636	55.69	46.43	42.94	43.1	55.5	71.7	120.5	91.1	161.2	RNA binding motif protein 5, isoform CRA_a OS=Homo sapiens OX=9606 GN=RBM5 PE=3 SV=1	44.96	62.82	44.24	42.19	24.86	8	FALSE	1	1	12	9	92.1	0	8	8	8	3	20	76804.6	115333	4296.3
FALSE	High	Master Protein	RHOA	A0A024R2W1; A0A024R324; hsa:387		A0A024R324	0.658567	0.658007	0.654984	0.954816	-0.81	-0.43	-0.18	-0.04	0.572	0.743	0.883	0.975	84.15	72	71.36	68.92	70.2	86.1	120.3	101.9	121.6	Epididymis secretory sperm binding protein OS=Homo sapiens OX=9606 GN=RHOA PE=2 SV=1	34.53	42.39	35.45	9.8	25.58	3	FALSE	28	1	85	18	21.8	0	8	8	8	3	20	7.68207e+06	1.14266e+07	758632
FALSE	High	Master Protein	CYB561D2	A0A024R342; hsa:11068		A0A024R342	0.625089	0.667839	0.668624	0.882002	-0.92	-0.46	-0.26	0.17	0.529	0.727	0.837	1.126	37.55	63.71	40.18	58.21	49.3	87.6	94.1	129.8	139.1	ascorbate ferrireductase (transmembrane) OS=Homo sapiens OX=9606 GN=CYB561D2 PE=4 SV=1	35.38	62.67	41.21	57.74	46.54	2	FALSE	0	1	6	2	24	0	5	5	7	3	20	96882.6	100246
FALSE	High	Master Protein	C11orf54	A0A024R396; hsa:28970		A0A024R396	0.990926	0.848822	0.910005	0.969675	-0.21	0.15	0.12	0.05	0.864	1.11	1.087	1.035	80.91	74.17	71.53	88.57	82.3	88.6	113.9	99.7	115.6	Chromosome 11 open reading frame 54, isoform CRA_a OS=Homo sapiens OX=9606 GN=C11orf54 PE=4 SV=1	52.2	53.42	49.28	29.47	34.88	7	FALSE	0	1	54	13	35.1	0	8	8	8	3	20	681752	677139	37455
FALSE	High	Master Protein	VPS26B	A0A024R3L9; hsa:112936		A0A024R3L9	0.821919	0.831996	0.959243	0.997899	0.44	0.5	-0.17	-0.02	1.353	1.41	0.888	0.985	64.7	66.59	65.98	40.05	152.7	78.6	92.5	78.4	97.9	Vacuolar protein sorting 26 homolog B (Yeast), isoform CRA_a OS=Homo sapiens OX=9606 GN=VPS26B PE=3 SV=1	48.53	77.45	70.62	10.1	92.19	5	FALSE	0	1	19	6	39.1	4	8	7	7	3	19	206838	71580.9	24867.3
FALSE	High	Master Protein	THYN1	A0A024R3M1; hsa:29087		A0A024R3M1	0.955815	0.981754	0.695653	0.891133	-0.1	-0.06	-0.15	0.11	0.933	0.961	0.901	1.083	69.38	56.13	55.46	60.94	103.3	84.3	83	131.6	97.9	Thymocyte nuclear protein 1 OS=Homo sapiens OX=9606 GN=THYN1 PE=4 SV=1	37.54	21.85	22.92	31.48	30.94	20	FALSE	0	1	72	20	25.7	20	8	8	8	3	20	2.78149e+06	5.81847e+06	640672
FALSE	High	Master Protein	ACBD3	A0A024R3P9; hsa:64746		A0A024R3P9	0.821919	0.930857	0.978893	0.807888	-0.53	-0.15	0.03	-0.18	0.691	0.9	1.023	0.881	77.58	60.63	45.46	50.34	43.5	103.4	128.8	90.4	133.9	Acyl-Coenzyme A binding domain containing 3, isoform CRA_a OS=Homo sapiens OX=9606 GN=ACBD3 PE=4 SV=1	76.23	30.68	18.71	25.04	23.75	14	FALSE	0	1	43	14	60.6	14	8	7	7	3	20	379263	833045	23760.6
FALSE	High	Master Protein	ARF1	A0A024R3Q0; hsa:375		A0A024R3Q0	0.779089	0.456432	0.10853	0.887867	-0.66	-0.56	-0.34	-0.09	0.631	0.68	0.79	0.941	115.64	106.11	88.98	97.09	70.1	113.3	93.8	113.5	109.4	ADP-ribosylation factor OS=Homo sapiens OX=9606 GN=ARF1 PE=3 SV=1	90.91	104.08	46.76	19.78	165.96	12	FALSE	3	1	85	18	20.7	0	8	8	8	3	20	1.22094e+07	3.87321e+06	531702
FALSE	High	Master Protein	GGPS1	A0A024R3R2; hsa:9453		A0A024R3R2	0.990926	0.788012	0.961022	0.984148	-0.09	0.31	0.09	-0.02	0.942	1.237	1.067	0.985	72.94	37.28	36.15	43.84	76.8	91.7	94.3	71	166.2	Geranylgeranyl diphosphate synthase 1, isoform CRA_a OS=Homo sapiens OX=9606 GN=GGPS1 PE=3 SV=1	45.27	56.35	24.07	67.3	26.84	6	FALSE	1	1	18	6	34.8	2	7	5	7	3	20	185976	264062	23978.2
FALSE	High	Master Protein	FLJ22555	A0A024R3U8; hsa:79568		A0A024R3U8	0.935107	0.978657	0.962691	0.983297	-0.36	0.12	0.14	0.09	0.777	1.087	1.104	1.062	70.95	58.84	46.43	70.82	34.4	107.2	102.3	117	139.1	M-AAA protease-interacting protein 1, mitochondrial OS=Homo sapiens OX=9606 GN=FLJ22555 PE=4 SV=1	57.54	31.72	34.74	69.44	47.03	4	FALSE	0	1	15	4	32.5	3	6	6	7	3	19	27718.4	63668.6
FALSE	High	Master Protein	NIF3L1	A0A024R3V7; hsa:60491		A0A024R3V7	0.976305	0.726588	0.841921	0.901305	-0.13	0.22	0.12	0.08	0.914	1.164	1.085	1.055	76.21	70.51	57.03	55.91	85	108	108	93.8	105.2	NIF3-like protein 1 OS=Homo sapiens OX=9606 GN=NIF3L1 PE=3 SV=1	20.65	20.92	25.52	21.16	21.1	14	FALSE	0	1	43	14	41.9	0	8	8	8	3	20	1.43063e+06	1.92401e+06	276995
FALSE	High	Master Protein	TSNAX	A0A024R3V8; hsa:7257		A0A024R3V8	0.883112	0.812339	0.345121	0.882878	0.14	0.19	0.25	0.11	1.103	1.143	1.193	1.082	73.52	62.92	61.21	63.43	104	109.6	106.5	87.3	92.5	Translin-associated factor X, isoform CRA_c OS=Homo sapiens OX=9606 GN=TSNAX PE=3 SV=1	27.54	35.47	15.98	5.49	19.87	20	FALSE	0	1	77	20	33.1	7	8	8	8	3	20	1.26722e+07	1.69425e+07	2.02044e+06
FALSE	High	Master Protein	EEF1B2	A0A024R3W7; hsa:1933		A0A024R3W7	0.760071	0.935171	0.330809	0.681295	0.23	-0.17	-0.25	-0.24	1.174	0.886	0.844	0.848	108.05	68.9	70.92	80.77	131.9	80.3	94.5	90.5	102.7	Elongation factor 1-beta OS=Homo sapiens OX=9606 GN=EEF1B2 PE=3 SV=1	32.24	25.12	29.78	16.68	26.09	11	FALSE	1	1	68	13	24.7	2	8	8	8	3	20	2.98468e+06	5.80961e+06	1781467
FALSE	High	Master Protein	HSPE1	A0A024R3X7		A0A024R3X7	0.343809	0.726588	0.675431	0.585325	0.85	0.3	0.16	0.32	1.806	1.232	1.121	1.248	103.97	61.44	59.51	75.4	120.7	103.2	95.1	96.1	85.1	Heat shock 10kDa protein 1 (Chaperonin 10), isoform CRA_d OS=Homo sapiens OX=9606 GN=HSPE1 PE=3 SV=1	56.75	20.34	20.45	25.75	36.03	2	FALSE	0	1	100	12	7.5	1	8	8	8	3	20	6.04408e+06	2.12535e+07	8.80421e+06
FALSE	High	Master Protein	SUMO1	A0A024R3Z2; hsa:7341		A0A024R3Z2	0.719649	0.220749	0.961022	0.427867	0.23	0.58	0.07	0.44	1.17	1.493	1.05	1.352	60.17	48.16	57.03	61.83	91.8	115.8	90.3	117	85.1	Small ubiquitin-related modifier OS=Homo sapiens OX=9606 GN=SUMO1 PE=3 SV=1	16.35	31.93	33.25	24.91	26.41	12	TRUE	4	1	68	12	11.6	1	8	8	8	3	20	2.11955e+06	4.25115e+06	721991
FALSE	High	Master Protein	ORC2L	A0A024R411; hsa:4999		A0A024R411	0.436337	0.444296	0.60873	0.277105	1	0.78	0.44	0.93	1.997	1.718	1.361	1.91	70.55	57.97	44.7	64.17	118.4	114.9	90	119.8	56.8	Origin recognition complex subunit 2 OS=Homo sapiens OX=9606 GN=ORC2L PE=3 SV=1	20.63	17.06	36.14	25.78	36.17	5	FALSE	2	1	11	5	65.9	1	8	8	8	3	20	166085	384604	78383.9
FALSE	High	Master Protein	BCS1L	A0A024R445; A0A024R467; hsa:617		A0A024R445	0.747855	0.952917	0.957342	0.957326	-0.72	-0.06	-0.1	0.11	0.608	0.958	0.935	1.082	78.72	71.65	67.53	80.98	61.3	110.6	117.5	118.8	91.8	Mitochondrial chaperone BCS1 OS=Homo sapiens OX=9606 GN=BCS1L PE=2 SV=1	42.26	29.59	32.78	28.39	40.33	4	FALSE	0	1	12	4	47.5	0	5	5	7	3	19	68080.7	66648.1
FALSE	High	Master Protein	FN1	A0A024R462		A0A024R462	0.242113	0.00760446	0.904548	8.48172e-05	0.71	0.89	0.1	1.15	1.639	1.855	1.073	2.212	108.07	106.88	88.37	106.59	111.3	106.7	75.5	110.7	95.7	Fibronectin OS=Homo sapiens OX=9606 GN=FN1 PE=4 SV=1	96.97	96.89	67.2	113.14	67.33	58	FALSE	0	1	36	58	259	0	8	8	8	3	20	3.18518e+06	4.26406e+06	237779
FALSE	High	Master Protein	ACSL3	A0A024R487; hsa:2181		A0A024R487	0.990926	0.967112	0.978893	0.884572	-0.18	0.02	0.05	0.15	0.88	1.011	1.034	1.107	51.62	46.94	45.39	49.5	67.1	80.9	118.9	114	119	Acyl-CoA synthetase long-chain family member 3, isoform CRA_a OS=Homo sapiens OX=9606 GN=ACSL3 PE=4 SV=1	49.7	61.43	33.48	21.33	33.38	18	FALSE	4	1	35	19	80.4	0	6	8	8	3	20	523081	727237
FALSE	High	Master Protein	WDFY1	A0A024R488; hsa:57590		A0A024R488	0.886295	0.885037	0.978432	0.765609	-0.42	-0.2	-0.04	-0.26	0.745	0.869	0.973	0.835	70.29	88.39	66.01	72.45	59.7	110.7	106.6	108.6	114.4	WD repeat and FYVE domain containing 1, isoform CRA_a OS=Homo sapiens OX=9606 GN=WDFY1 PE=4 SV=1	33.11	65.67	55.87	47.46	40.05	15	FALSE	0	1	41	15	46.3	0	8	7	8	3	20	462603	523450	59122.3
FALSE	High	Master Protein	NMNAT1	A0A024R4E1; hsa:64802		A0A024R4E1	0.98167	0.965055	0.99437	0.994213	-0.26	0.05	0	-0.02	0.832	1.035	1.001	0.989	58.47	45.2	39.18	38.59	61.8	99.9	108.5	92	137.7	Nicotinamide-nucleotide adenylyltransferase OS=Homo sapiens OX=9606 GN=NMNAT1 PE=3 SV=1	49.93	21.05	32.96	21.74	52.4	7	FALSE	0	1	30	7	31.9	0	7	8	8	3	20	185836	78078.9	30688.3
FALSE	High	Master Protein	TARDBP	A0A024R4E2; hsa:23435		A0A024R4E2	0.964883	0.726588	0.978893	0.503911	-0.3	-0.37	0.03	0.35	0.815	0.772	1.022	1.274	81.35	84.11	62.62	65.19	60.9	54.4	114.7	133	137	TAR DNA-binding protein 43 OS=Homo sapiens OX=9606 GN=TARDBP PE=4 SV=1	57.92	76.93	45.94	25.48	26.12	16	FALSE	0	1	51	16	44.7	0	8	8	8	3	20	459862	1.85291e+06	151684
FALSE	High	Master Protein	HDLBP	A0A024R4E5; A0A0A0MR28; A0A9K3Y7D7; hsa:3069		A0A024R4E5	0.723942	0.905256	0.712649	0.922707	-0.62	-0.17	-0.18	-0.07	0.652	0.889	0.883	0.952	82.96	70.86	58.95	71.97	44.1	98.2	100	122.4	135.3	High density lipoprotein binding protein (Vigilin), isoform CRA_a OS=Homo sapiens OX=9606 GN=HDLBP PE=1 SV=1	79.02	37.61	47.63	17.69	40.4	28	FALSE	1	1	28	28	141.4	0	8	8	8	3	20	618593	815107	3653.32
FALSE	High	Master Protein	PEX11B	A0A024R4E7; hsa:8799		A0A024R4E7	0.951625	0.849416	0.731381	0.642468	-0.05	0.17	0.19	0.34	0.968	1.125	1.138	1.266	65.13	54.46	58.23	65.63	92.6	87.6	92	135.8	92	Peroxisomal biogenesis factor 11B, isoform CRA_a OS=Homo sapiens OX=9606 GN=PEX11B PE=4 SV=1	41.93	44.76	41.06	11.35	20.61	11	FALSE	0	1	42	11	28.4	8	8	8	8	3	20	718354	1.50443e+06	321101
FALSE	High	Master Protein	HEL-S-17	A0A024R4F1; A0A0K0K1K8; hsa:2023		A0A024R4F1	0.957846	0.726588	0.829646	0.762609	-0.04	-0.38	-0.13	-0.2	0.974	0.77	0.916	0.873	104.4	80.7	72.54	75.47	120.8	87.4	96.4	89.5	105.8	phosphopyruvate hydratase OS=Homo sapiens OX=9606 GN=HEL-S-17 PE=2 SV=1	25.26	27.63	22	5.04	23.45	35	FALSE	4	1	91	58	47.1	1	8	8	8	3	20	1.13233e+08	1.09608e+08	3.36798e+07
FALSE	High	Master Protein	POLD1	A0A024R4F4; hsa:5424		A0A024R4F4	0.996878	0.691512	0.0560074	0.917427	-0.12	0.48	0.63	0.1	0.918	1.392	1.552	1.07	80.1	75.46	67.09	58.29	82.4	124.8	126.4	78.7	87.7	DNA polymerase OS=Homo sapiens OX=9606 GN=POLD1 PE=3 SV=1	44.86	36.97	70.01	21.68	39.5	3	FALSE	2	1	3	4	123.6	0	8	8	8	3	20	262120	277244	15930.8
FALSE	High	Master Protein	MDH2	A0A024R4K3; hsa:4191		A0A024R4K3	0.958452	0.93181	0.86402	0.493137	-0.04	-0.16	-0.11	-0.35	0.971	0.898	0.925	0.787	78.77	70.29	57.14	75.73	110.8	92.5	103.2	87.2	106.2	Malate dehydrogenase OS=Homo sapiens OX=9606 GN=MDH2 PE=2 SV=1	17.69	32.99	26.57	23.58	16.05	30	FALSE	0	1	73	30	35.5	0	8	8	8	3	20	2.91778e+07	5.19231e+07	1.11343e+07
FALSE	High	Master Protein	RPS9	A0A024R4M0; hsa:6203		A0A024R4M0	0.588341	0.869006	0.957342	0.782879	-0.9	-0.22	-0.07	-0.16	0.536	0.859	0.953	0.896	88.42	66.25	62.2	62.43	56.2	112.9	112.1	100.8	117.9	40S ribosomal protein S9 OS=Homo sapiens OX=9606 GN=RPS9 PE=1 SV=1	61.98	35.51	35.71	12.2	24.57	20	FALSE	1	1	62	20	22.6	2	8	8	8	3	20	1.60575e+07	1.92667e+07	917950
FALSE	High	Master Protein		A0A024R4N0; hsa:91663		A0A024R4N0	0.478775	0.958174	0.138709	0.875998	-1.33	-0.07	-0.83	-0.17	0.399	0.955	0.561	0.887	78.29	76.6	80.92	79.29	53.6	58.9	95.1	123.6	168.8	HCG1640809, isoform CRA_b OS=Homo sapiens OX=9606 GN=hCG_1640809 PE=4 SV=1	81.16	99.92	41.7	86.52	114.84	2	FALSE	0	1	10	2	35.3	0	4	4	6	3	20	77788.6
FALSE	High	Master Protein	CNOT3	A0A024R4R3; hsa:4849		A0A024R4R3	0.946146	0.291589	0.230892	0.869812	-0.32	-0.69	-0.45	-0.19	0.8	0.619	0.731	0.879	97.55	71.43	61.31	70.41	88.7	74.1	108.2	97.5	131.5	CCR4-NOT transcription complex, subunit 3, isoform CRA_a OS=Homo sapiens OX=9606 GN=CNOT3 PE=3 SV=1	47.68	55.58	41.92	28.26	22.79	7	FALSE	0	1	10	7	81.8	0	8	8	8	3	20	196245	333623	47931.7
FALSE	High	Master Protein	TTLL12	A0A024R4U3; hsa:23170		A0A024R4U3	0.820229	0.947872	0.515298	0.506883	-0.56	-0.13	-0.29	-0.45	0.677	0.914	0.819	0.734	80.94	72.14	54.12	60.14	30.4	95.4	137.7	84.3	152.3	Tubulin tyrosine ligase-like family, member 12, isoform CRA_a OS=Homo sapiens OX=9606 GN=TTLL12 PE=4 SV=1	105.83	63.42	44.77	63.46	42.83	13	FALSE	0	1	29	13	74.4	10	8	8	8	3	20	525430	173990	5918.56
FALSE	High	Master Protein	PARVG	A0A024R4U4; hsa:64098		A0A024R4U4	0.9363	0.941893	0.978893	0.916977	-0.35	-0.08	0.1	-0.09	0.786	0.944	1.073	0.943	74.4	64.11	49.29	47.16	74.7	92.3	107.6	99.9	125.5	Parvin, gamma, isoform CRA_b OS=Homo sapiens OX=9606 GN=PARVG PE=3 SV=1	78.2	47.91	29.51	34.01	116.03	10	FALSE	0	1	40	10	37.5	8	7	7	7	3	20	209714	99329.2	3241.24
FALSE	High	Master Protein	BRD1	A0A024R4W4; hsa:23774		A0A024R4W4	0.903974	0.946008	0.942652	0.871761	-0.44	0.13	0.14	-0.18	0.735	1.096	1.101	0.881	123.41	95.83	86.61	83.5	60.1	197.5	83.4	70.1	88.9	Bromodomain containing 1, isoform CRA_b OS=Homo sapiens OX=9606 GN=BRD1 PE=4 SV=1	165.1	52.5	67.59	101.36	101.11	4	FALSE	0	1	4	4	119.4	0	8	8	8	3	20	400843	397842	15934.2
FALSE	High	Master Protein		A0A024R4X7; hsa:10762		A0A024R4X7	0.877047	0.955467	0.950563	0.838317	-0.46	-0.12	-0.06	-0.15	0.726	0.918	0.961	0.902	62.33	61.25	51.7	53.84	71.1	87.7	109.3	114.2	117.7	HCG1989366, isoform CRA_a OS=Homo sapiens OX=9606 GN=hCG_1989366 PE=4 SV=1	28.1	37.88	18.5	18.05	22.2	16	FALSE	0	1	51	16	50.1	7	8	8	8	3	20	1.11966e+06	1.44236e+06	180242
FALSE	High	Master Protein	MS4A1	A0A024R507; hsa:931		A0A024R507	0.889574	0.856131	0.997592	0.894222	-0.49	-0.25	-0.01	0.09	0.711	0.844	0.995	1.064	86.96	85.64	77	77.62	65.3	98.2	109.9	118.4	108.2	Membrane-spanning 4-domains, subfamily A, member 1, isoform CRA_a OS=Homo sapiens OX=9606 GN=MS4A1 PE=3 SV=1	50.87	32.09	10.99	19.09	28.52	13	FALSE	0	1	48	16	33.1	0	8	8	8	3	20	3.25503e+06	7.00448e+06	2.20557e+06
FALSE	High	Master Protein	DAK	A0A024R529		A0A024R529	0.986671	0.951892	0.995456	0.744338	-0.28	-0.17	0	0.21	0.826	0.891	1.001	1.155	89.06	74.1	68.7	68.14	73.3	100.8	112	104.2	109.7	Triokinase/FMN cyclase OS=Homo sapiens OX=9606 GN=DAK PE=4 SV=1	56.39	36.8	36.53	25.82	18.98	31	FALSE	0	1	63	31	58.9	0	8	8	8	3	20	3.70234e+06	3.56855e+06	164505
FALSE	High	Master Protein	MTA2	A0A024R534; hsa:9219		A0A024R534	0.870631	0.881545	0.978893	0.969568	-0.49	-0.24	-0.03	-0.02	0.71	0.848	0.977	0.984	76.77	65.23	53.14	58.5	60.5	108.6	112.2	100.9	117.8	Metastasis associated 1 family, member 2, isoform CRA_a OS=Homo sapiens OX=9606 GN=MTA2 PE=4 SV=1	58.62	52.99	26.28	30.99	31.53	39	FALSE	0	1	70	42	75	36	8	8	8	3	20	3.41267e+06	5.23137e+06	208399
FALSE	High	Master Protein	HSPC152	A0A024R565; hsa:51504		A0A024R565	0.821919	0.104263	0.112002	0.0519713	-0.51	-0.88	-0.47	-0.91	0.703	0.544	0.724	0.534	71.78	69.01	60.29	61.16	89.9	66	73.5	82.4	188.2	Multifunctional methyltransferase subunit TRM112-like protein OS=Homo sapiens OX=9606 GN=HSPC152 PE=3 SV=1	43.18	35.72	48.44	29.18	26.37	6	FALSE	0	1	59	6	14.2	6	8	8	8	3	20	264725	531163	82511.4
FALSE	High	Master Protein	MAP4K2	A0A024R567; hsa:5871		A0A024R567	0.994911	0.955467	0.793252	0.873825	-0.06	-0.07	0.29	-0.2	0.957	0.955	1.221	0.868	104.83	53.91	39.41	57.95	69.4	103.8	126.9	83.5	116.4	non-specific serine/threonine protein kinase OS=Homo sapiens OX=9606 GN=MAP4K2 PE=3 SV=1	45.73	42.44	33.14	38.07	43.74	10	FALSE	3	1	17	10	91.5	1	8	7	8	3	20	96957.8	192690	32684.3
FALSE	High	Master Protein	SF1	A0A024R572; hsa:7536		A0A024R572	0.386544	0.970841	0.40642	0.770246	0.58	-0.02	-0.22	-0.17	1.491	0.987	0.857	0.887	67.88	56.79	55.01	49.04	141.1	103.3	92.2	66.9	96.4	Splicing factor 1 OS=Homo sapiens OX=9606 GN=SF1 PE=3 SV=1	47.31	29.86	42.94	31.23	30.16	20	FALSE	0	1	29	20	68.3	1	8	8	8	3	20	2.02551e+06	3.2929e+06	1.55008e+06
FALSE	High	Master Protein	DPF2	A0A024R582; hsa:5977		A0A024R582	0.985884	0.880601	0.993449	0.997899	-0.11	0.07	0	-0.01	0.927	1.053	1.001	0.995	69.15	55.97	50.95	52.06	97.7	98.8	96	103.5	104	D4, zinc and double PHD fingers family 2, isoform CRA_a OS=Homo sapiens OX=9606 GN=DPF2 PE=3 SV=1	25.89	31.06	32.14	15.69	18.54	19	FALSE	0	1	54	20	44.1	1	8	8	8	3	20	1.16629e+06	1.66866e+06	250315
FALSE	High	Master Protein	LOC51035	A0A024R598; hsa:51035		A0A024R598	0.765721	0.92573	0.914488	0.982929	0.22	-0.16	-0.07	0.03	1.164	0.894	0.953	1.024	74.05	60.38	61.62	58.99	100.7	94.5	91	108.5	105.3	UBX domain protein 1 OS=Homo sapiens OX=9606 GN=LOC51035 PE=4 SV=1	33.23	25.18	50.04	55.45	26.48	18	FALSE	0	1	62	18	33.3	0	8	8	8	3	20	1.3092e+06	2.50532e+06	434944
FALSE	High	Master Protein	AYP1	A0A024R5B3; hsa:84153		A0A024R5B3	0.990926	0.763644	0.769303	0.978941	-0.21	-0.31	-0.14	0	0.865	0.809	0.905	0.999	76	74.36	59.16	60.98	76.9	64.3	103.6	124.2	131	AYP1 protein, isoform CRA_b OS=Homo sapiens OX=9606 GN=AYP1 PE=4 SV=1	44.4	44.9	48.66	26.17	27.33	8	FALSE	0	1	59	8	17.8	0	8	8	8	3	20	185749	877660	119306
FALSE	High	Master Protein	RTN3	A0A024R5C4		A0A024R5C4	0.808405	0.598468	0.978432	0.681322	0.46	0.66	-0.12	0.62	1.372	1.584	0.923	1.532	102.61	73.71	66.77	65.24	117.5	114.5	92.3	68.6	107	Reticulon OS=Homo sapiens OX=9606 GN=RTN3 PE=4 SV=1	85.15	93.65	55.72	98.12	178.01	3	FALSE	0	1	31	4	25.6	0	5	6	7	3	19	243340	50047.3
FALSE	High	Master Protein	TCIRG1	A0A024R5E5; hsa:10312		A0A024R5E5	0.942349	0.97527	0.978893	0.690615	-0.37	0.06	0.07	-0.43	0.773	1.046	1.048	0.741	71.31	67.5	65.86	83.45	64.6	144.7	113.5	86.7	90.5	V-type proton ATPase subunit a OS=Homo sapiens OX=9606 GN=TCIRG1 PE=3 SV=1	86.37	43.77	37.93	35.54	115.41	12	FALSE	0	1	17	12	92.9	0	8	8	8	3	19	161554	256402	3289.26
FALSE	High	Master Protein	DHCR7	A0A024R5F7; hsa:1717		A0A024R5F7	0.896184	0.130967	0.0320685	0.0290311	0.16	0.78	0.67	1.04	1.115	1.712	1.592	2.059	78.62	69.8	72.67	61.08	63.3	109.8	114.5	145.2	67.2	7-dehydrocholesterol reductase isoform 1 OS=Homo sapiens OX=9606 GN=DHCR7 PE=2 SV=1	64.46	42.06	82.34	44.37	70.07	4	FALSE	4	1	8	4	54.5	0	8	8	8	3	20	1.14604e+06	508945	87664.2
FALSE	High	Master Protein	BANF1	A0A024R5H0; hsa:8815		A0A024R5H0	0.977724	0.76964	0.0126983	0.750697	-0.15	-0.35	-0.44	0.2	0.904	0.787	0.737	1.151	112.53	69.73	78.85	102.16	97.6	82.4	85.7	120.1	114.2	Barrier to autointegration factor 1, isoform CRA_a OS=Homo sapiens OX=9606 GN=BANF1 PE=4 SV=1	80.52	26.56	31.66	33.15	55.98	10	FALSE	1	1	78	10	10.1	3	8	8	8	3	20	1.26366e+06	4.72581e+06	1.02077e+06
FALSE	High	Master Protein	CHCHD8	A0A024R5J6; hsa:51287		A0A024R5J6	0.683642	0.981754	0.978893	0.902423	0.51	-0.03	-0.02	-0.09	1.423	0.978	0.988	0.941	84.48	64.39	63.26	93.96	136.3	75	86.3	108	94.4	Coiled-coil-helix-coiled-coil-helix domain containing 8, isoform CRA_a OS=Homo sapiens OX=9606 GN=CHCHD8 PE=4 SV=1	46.28	36.35	27.29	39.93	63.57	7	FALSE	0	1	66	7	10.1	7	8	8	8	3	20	114000	546537	190884
FALSE	High	Master Protein	CORO1B	A0A024R5K1; hsa:57175		A0A024R5K1	0.81525	0.9722	0.978893	0.776914	0.28	0.02	0.06	0.26	1.214	1.011	1.039	1.198	78.85	75.71	63.11	61.62	108.1	88.6	84.7	107.2	111.4	Coronin OS=Homo sapiens OX=9606 GN=CORO1B PE=3 SV=1	42.59	51.04	36.04	36.81	87.12	11	FALSE	0	1	32	11	54.2	0	8	8	8	3	20	954468	715153	202665
FALSE	High	Master Protein	NUMA1	A0A024R5M9		A0A024R5M9	0.99799	0.650237	0.892553	0.905369	-0.14	0.56	0.2	0.17	0.909	1.478	1.149	1.121	64.72	40.79	53.63	48.68	56.6	133.4	120.9	99.5	89.7	Nuclear mitotic apparatus protein 1, isoform CRA_a OS=Homo sapiens OX=9606 GN=NUMA1 PE=4 SV=1	54.88	31.19	33.51	6.26	28.17	2	FALSE	0	1	78	169	236.4	0	8	7	8	2	20	163432	288841	14060
FALSE	High	Master Protein	PICALM	A0A024R5P1; hsa:8301		A0A024R5P1	0.821919	0.971569	0.98474	0.175725	0.32	0.04	0.03	0.88	1.248	1.03	1.02	1.837	75.39	68.23	62.47	55.42	135.1	61.5	81.2	157.3	64.8	Phosphatidylinositol binding clathrin assembly protein, isoform CRA_i OS=Homo sapiens OX=9606 GN=PICALM PE=3 SV=1	50.11	68.43	51.76	19.35	66.35	6	FALSE	0	1	19	11	70.7	1	8	8	8	3	20	378174	789095	102505
FALSE	High	Master Protein	ADSS	A0A024R5Q7; A0A384MEI4; hsa:159		A0A024R5Q7	0.822754	0.972338	0.978893	0.757301	0.11	-0.02	-0.02	-0.18	1.083	0.989	0.989	0.883	84.11	67.89	54.94	81.47	95.1	96	103.7	87.2	118	Adenylosuccinate synthetase isozyme 2 OS=Homo sapiens OX=9606 GN=ADSS PE=2 SV=1	34.26	22.76	18.99	14.48	26.85	20	FALSE	0	1	48	20	50.1	3	8	8	8	3	20	2.01628e+06	2.22188e+06	344002
FALSE	High	Master Protein	CTDSPL2	A0A024R5Q8; hsa:51496		A0A024R5Q8	0.998752	0.992624	0.9599	0.913427	-0.14	0.01	0.11	0.11	0.906	1.009	1.077	1.079	91.29	47.62	51.58	56.73	74.2	82.7	105.4	114.5	123.2	CTD (Carboxy-terminal domain, RNA polymerase II, polypeptide A) small phosphatase like 2, isoform CRA_a OS=Homo sapiens OX=9606 GN=CTDSPL2 PE=4 SV=1	58.14	40.77	29.58	3.44	19.81	7	FALSE	0	1	13	7	53	3	8	8	8	3	20	146440	330473	7637.15
FALSE	High	Master Protein	USP8	A0A024R5S4; hsa:9101		A0A024R5S4	0.371647	0.463479	0.625299	0.359658	-1.31	-0.63	-0.31	-0.76	0.404	0.646	0.808	0.59	79.18	58.7	45.6	37.7	57.7	77	130.5	43.9	190.9	Ubiquitin specific peptidase 8, isoform CRA_a OS=Homo sapiens OX=9606 GN=USP8 PE=4 SV=1	72.44	40.21	46.62	39.47	40.85	6	FALSE	1	1	8	6	127.4	0	8	8	8	3	20	85449.7	94095.1	2335.2
FALSE	High	Master Protein	EIF3S1	A0A024R5S5; hsa:8669		A0A024R5S5	0.923059	0.993526	0.791664	0.615028	-0.36	-0.07	-0.13	-0.31	0.781	0.955	0.913	0.806	79.72	60.94	50.92	54.84	80.9	116.8	105.1	74.2	123	Eukaryotic translation initiation factor 3 subunit J OS=Homo sapiens OX=9606 GN=EIF3S1 PE=3 SV=1	93.18	39.99	32.02	42.72	22.04	16	FALSE	2	1	43	16	29	10	8	8	8	3	20	668214	1.05042e+06	206395
FALSE	High	Master Protein		A0A024R5X2; hsa:58472		A0A024R5X2	0.765003	0.946008	0.978432	0.864266	-0.69	-0.19	-0.04	-0.1	0.618	0.877	0.973	0.931	88.15	70.11	59.24	66.01	79.2	106	112	107.6	95.2	HCG2001986, isoform CRA_a OS=Homo sapiens OX=9606 GN=hCG_2001986 PE=4 SV=1	21.39	23.73	20.49	11.07	27.94	33	FALSE	0	1	74	33	49.9	2	8	8	8	3	20	4.29315e+06	6.7533e+06	659319
FALSE	High	Master Protein	GTF2A2	A0A024R5Z5; hsa:2958		A0A024R5Z5	0.124964	0.178035	0.163595	0.541928	1.59	1.15	0.7	0.77	3.01	2.226	1.626	1.703	53.49	61.6	55.13	47.02	101	138.3	101.9	83.3	75.5	Transcription initiation factor IIA subunit 2 OS=Homo sapiens OX=9606 GN=GTF2A2 PE=3 SV=1	57.39	72.41	17.9	96.92	44.53	3	FALSE	1	1	22	3	12.4	0	6	7	4	2	19	204179	89886.2	38299.6
FALSE	High	Master Protein	PKM2	A0A024R5Z9		A0A024R5Z9	0.833658	0.848822	0.97878	0.874703	-0.5	-0.21	0.07	-0.17	0.708	0.862	1.052	0.888	81.34	43.79	48.34	47.95	75	83.8	111.9	100.4	128.9	Pyruvate kinase OS=Homo sapiens OX=9606 GN=PKM2 PE=3 SV=1	61.65	30.46	29.17	13.15	32.51	4	FALSE	5	1	84	50	58	0	8	8	8	3	20	362601	362181	19460.6
FALSE	High	Master Protein	CLN6	A0A024R601; hsa:54982		A0A024R601	0.987498	0.933373	0.957342	0.831287	-0.21	-0.15	-0.17	0.34	0.864	0.902	0.887	1.268	41.38	35.09	52.22	28.71	96.6	96.3	114.5	132	60.6	Ceroid-lipofuscinosis neuronal 6 late infantile variant isoform 1 OS=Homo sapiens OX=9606 GN=CLN6 PE=2 SV=1	18.97	42.33	45.14	27.79	53.06	2	FALSE	0	1	10	2	35.9	0	4	7	8	2	17	55854.5	85567.9
FALSE	High	Master Protein	RPLP1	A0A024R608; hsa:6176		A0A024R608	1.08462e-16	1.13061e-16	8.44803e-14	8.36969e-17	-4.55	-3.08	-1.12	-2.26	0.043	0.118	0.461	0.208	144.74	129.42	119.78	124.25	9.8	21.6	167.4	13.6	287.6	Ribosomal protein, large, P1, isoform CRA_a OS=Homo sapiens OX=9606 GN=RPLP1 PE=3 SV=1	233.65	162.09	86.08	153.7	69.46	6	FALSE	1	1	85	7	11.5	2	6	8	8	3	20	69923.1	193837
FALSE	High	Master Protein	CORO1A	A0A024R611; hsa:11151		A0A024R611	0.884656	0.992624	0.891898	0.650869	0.14	-0.04	-0.1	0.29	1.101	0.976	0.93	1.221	81.42	69.87	65.7	66.37	104.2	100.4	90.9	110.7	93.8	Coronin OS=Homo sapiens OX=9606 GN=CORO1A PE=3 SV=1	25.81	25.2	21.45	12.57	13.77	36	FALSE	0	1	64	45	51	0	8	8	8	3	20	1.41294e+08	2.50834e+08	4.1565e+07
FALSE	High	Master Protein	PPP4C	A0A024R625; hsa:5531		A0A024R625	0.34505	0.482784	0.277072	0.558393	0.93	0.59	0.45	0.54	1.906	1.508	1.37	1.456	70.43	57.25	60.11	57.11	118.8	101.7	72	121.1	86.5	Serine/threonine-protein phosphatase OS=Homo sapiens OX=9606 GN=PPP4C PE=2 SV=1	77.72	120.67	54.95	107.66	112.18	10	FALSE	0	1	52	12	35.1	0	8	8	8	3	20	361400	320635	119858
FALSE	High	Master Protein	TIMM9	A0A024R648; hsa:26520		A0A024R648	0.709973	0.982169	0.323402	0.675791	0.24	-0.12	-0.25	-0.24	1.177	0.92	0.84	0.848	86.51	75.3	72.17	66.86	121.9	91.1	81.7	84.3	120.9	Translocase of inner mitochondrial membrane 9 homolog (Yeast), isoform CRA_a OS=Homo sapiens OX=9606 GN=TIMM9 PE=4 SV=1	27.25	30.19	36	1.93	145.81	10	FALSE	0	1	88	10	10.4	2	8	8	8	3	20	1.85778e+06	3.85635e+06	1.00938e+06
FALSE	High	Master Protein	KTN1	A0A024R663; hsa:3895		A0A024R663	0.908656	0.715909	0.820067	0.530858	0.09	0.31	0.12	0.34	1.064	1.238	1.087	1.268	71.05	54.58	50.78	61.02	80.3	126.8	104.9	103	85	Kinectin 1 (Kinesin receptor), isoform CRA_a OS=Homo sapiens OX=9606 GN=KTN1 PE=4 SV=1	46.76	23.46	64.22	68.2	54.43	70	FALSE	1	1	53	70	156.2	43	8	8	8	3	20	1.75292e+07	2.00198e+07	3.71106e+06
FALSE	High	Master Protein	ACTN1	A0A024R694; hsa:87		A0A024R694	0.137859	0.000276698	0.00756719	0.000939688	1	1.16	0.53	1.02	1.997	2.235	1.441	2.023	129.19	120.05	113.02	127.1	135.4	133.8	80.1	88.4	62.4	Actinin, alpha 1, isoform CRA_a OS=Homo sapiens OX=9606 GN=ACTN1 PE=2 SV=1	101	100.26	81.59	124.91	174.97	34	FALSE	3	1	72	57	103	0	8	8	8	3	20	9.79951e+06	739191	934476
FALSE	High	Master Protein	PPM1A	A0A024R6A5; hsa:5494		A0A024R6A5	0.830415	0.87832	0.989387	0.96278	-0.51	-0.22	0.04	0.06	0.703	0.861	1.026	1.045	62.27	63.75	46.22	53.75	52.5	92.2	110	136.9	108.3	protein-serine/threonine phosphatase OS=Homo sapiens OX=9606 GN=PPM1A PE=3 SV=1	52.45	57.24	32.22	48.03	28.06	11	FALSE	2	1	45	14	42.4	0	8	7	8	3	20	367664	559421	25459.9
FALSE	High	Master Protein	SFRS5	A0A024R6D8; hsa:6430		A0A024R6D8	0.683377	0.976109	0.956198	0.770246	0.28	-0.11	-0.06	-0.21	1.216	0.927	0.959	0.865	119.59	87.97	71.89	74.54	126.7	114.7	88	81.3	89.3	Splicing factor, arginine/serine-rich 5, isoform CRA_a OS=Homo sapiens OX=9606 GN=SFRS5 PE=3 SV=1	34.05	40.54	53.76	3.07	23.15	12	FALSE	1	1	33	13	31.2	1	8	8	8	3	20	1.22991e+06	3.55804e+06	748673
FALSE	High	Master Protein	TCL1A	A0A024R6G5; hsa:8115		A0A024R6G5	0.524336	0.476044	0.000154609	0.887599	-0.96	-0.53	-0.65	0.11	0.513	0.693	0.636	1.077	114.26	101.98	90.48	101.14	71.2	92.4	91.5	119	125.9	T-cell leukemia/lymphoma 1A, isoform CRA_b OS=Homo sapiens OX=9606 GN=TCL1A PE=3 SV=1	52.74	48.72	38.44	43.06	62	11	FALSE	0	1	86	11	13.5	6	8	8	8	3	20	7.17585e+06	8.87862e+06	632603
FALSE	High	Master Protein	CPSF2	A0A024R6H0; hsa:53981		A0A024R6H0	0.997362	0.924421	0.844576	0.997773	-0.18	-0.17	0.12	-0.01	0.884	0.89	1.089	0.992	69.14	56.16	46.89	52.67	80.5	93.2	126.8	96.6	102.9	Cleavage and polyadenylation specificity factor subunit 2 OS=Homo sapiens OX=9606 GN=CPSF2 PE=3 SV=1	36.47	29.04	37.56	19.54	10.76	15	FALSE	1	1	23	15	88.4	0	8	8	8	3	20	1.16921e+06	2.74415e+06	168772
FALSE	High	Master Protein	WARS	A0A024R6K8; hsa:7453		A0A024R6K8	0.296471	0.0758561	0.535356	0.182537	-1.19	-0.9	-0.19	-0.47	0.44	0.534	0.874	0.723	101.56	97.24	82.58	90.76	72.2	77.3	140	71.3	139.1	Tryptophan--tRNA ligase, cytoplasmic OS=Homo sapiens OX=9606 GN=WARS PE=2 SV=1	173.53	80.54	59.55	56.07	210.56	30	FALSE	1	1	66	30	53.1	11	8	8	8	3	20	4.31678e+06	4.32804e+06	124809
FALSE	High	Master Protein	PAPOLA	A0A024R6M3; hsa:10914		A0A024R6M3	0.750945	0.801283	0.858878	0.73057	-0.6	-0.3	-0.13	-0.32	0.661	0.815	0.915	0.801	81.91	61.44	51.71	56.66	74.2	72.6	119.6	98.8	134.8	Poly(A) polymerase OS=Homo sapiens OX=9606 GN=PAPOLA PE=3 SV=1	46.86	44.53	31.39	8.2	23.22	13	FALSE	1	1	23	13	82.8	0	8	8	8	3	20	349920	736210	85846.4
FALSE	High	Master Protein	BAG5	A0A024R6M6; hsa:9529		A0A024R6M6	0.647678	0.490261	0.978432	0.668704	-0.96	-0.63	-0.07	-0.45	0.516	0.645	0.953	0.731	62.11	48.11	42.39	62.54	61.4	57.3	98.9	92.1	190.2	BCL2-associated athanogene 5 OS=Homo sapiens OX=9606 GN=BAG5 PE=2 SV=1	48.44	56.19	65.26	71.57	44.45	8	FALSE	0	1	26	8	51.2	0	7	7	7	3	20	70232.6	47637.6	2923.23
FALSE	High	Master Protein	SERPINA3	A0A024R6P0; hsa:12		A0A024R6P0	0.596674	0.211097	0.978893	0.00224246	0.53	0.68	-0.01	1.12	1.447	1.605	0.995	2.178	98.3	96.67	90.92	79.72	93.1	103.8	78.5	148.7	75.9	Serpin peptidase inhibitor, clade A (Alpha-1 antiproteinase, antitrypsin), member 3, isoform CRA_c OS=Homo sapiens OX=9606 GN=SERPINA3 PE=3 SV=1	74.72	44.18	60.2	45.85	75.19	10	FALSE	3	1	26	10	47.6	0	8	8	8	3	20	456493	985321	244658
FALSE	High	Master Protein	EIF5	A0A024R6Q1; hsa:1983		A0A024R6Q1	0.996397	0.893445	0.855479	0.770246	-0.22	-0.2	-0.1	-0.22	0.86	0.873	0.931	0.856	70.36	62.09	54.35	49.17	87.6	93.6	108	93.1	117.8	Eukaryotic translation initiation factor 5 OS=Homo sapiens OX=9606 GN=EIF5 PE=3 SV=1	28.09	23.13	29.98	9.5	16.79	20	FALSE	2	1	45	20	49.2	0	8	8	8	3	20	1.02794e+06	1.83844e+06	177106
FALSE	High	Master Protein	NIP30	A0A024R6T8; hsa:80011		A0A024R6T8	0.709973	0.981754	0.978893	0.884572	0.5	-0.03	-0.04	-0.17	1.418	0.982	0.973	0.886	57.55	47.96	43.37	47.03	142.9	68.9	85.3	112.6	90.3	NEFA-interacting nuclear protein NIP30, isoform CRA_a OS=Homo sapiens OX=9606 GN=NIP30 PE=4 SV=1	39.8	37.4	24.14	43.2	35.82	6	FALSE	0	1	24	6	28.9	0	8	8	8	3	20	162210	396151	92120.5
FALSE	High	Master Protein		A0A024R6U3; hsa:57017		A0A024R6U3	0.836865	0.815407	0.978893	0.778715	0.23	-0.29	0.05	0.25	1.176	0.816	1.037	1.186	55.93	66.07	56	46.54	115.1	65.4	97.5	114.3	107.7	Ubiquinone biosynthesis protein OS=Homo sapiens OX=9606 GN=hCG_2025883 PE=3 SV=1	32.42	46.32	39.05	14.02	30.65	8	FALSE	0	1	33	8	35.5	0	8	8	8	3	20	353099	1.08843e+06	131207
FALSE	High	Master Protein	NUTF2	A0A024R6Y2; hsa:10204		A0A024R6Y2	0.956839	0.948799	0.000171353	0.910294	-0.34	0.01	-0.63	-0.05	0.79	1.004	0.647	0.964	88.32	117.25	89.76	71.21	88.7	152.4	66.2	106.3	86.4	Nuclear transport factor 2 OS=Homo sapiens OX=9606 GN=NUTF2 PE=4 SV=1	15.49	36.08	83.34	28.41	58.99	8	FALSE	0	1	95	8	14.5	1	8	8	8	3	20	2.91862e+06	3.85832e+06	728091
FALSE	High	Master Protein	SRPK2	A0A024R704; hsa:6733		A0A024R704	0.98897	0.920286	0.654984	0.935375	-0.21	0.07	0.21	-0.06	0.863	1.05	1.156	0.96	58.02	48.6	42.13	40.22	75.5	109.5	117.8	85.2	112	SFRS protein kinase 2, isoform CRA_b OS=Homo sapiens OX=9606 GN=SRPK2 PE=4 SV=1	55.35	26.92	29.28	24.42	15.3	10	FALSE	1	1	24	13	77.5	7	8	8	8	3	20	920258	965423	52728.1
FALSE	High	Master Protein	DLD	A0A024R713; hsa:1738		A0A024R713	0.654498	0.284837	0.629823	0.161909	0.35	0.58	-0.17	0.5	1.279	1.493	0.889	1.419	86.93	81.25	75.49	90.26	92.1	103	77.4	142.3	85.1	Dihydrolipoyl dehydrogenase OS=Homo sapiens OX=9606 GN=DLD PE=2 SV=1	45.49	61.33	40.6	48.67	44.47	21	FALSE	6	1	46	21	54.1	0	8	8	8	3	20	2.57576e+06	5.86851e+06	2.09617e+06
FALSE	High	Master Protein	PBEF1	A0A024R718; hsa:10135		A0A024R718	0.996397	0.847848	0.519848	0.770246	-0.19	-0.23	-0.21	-0.19	0.877	0.851	0.863	0.878	90.35	63.82	52.56	45.24	62.1	106.4	118.5	92	120.9	Nicotinamide phosphoribosyltransferase OS=Homo sapiens OX=9606 GN=PBEF1 PE=3 SV=1	84.52	37.9	24.19	16.15	57.43	21	FALSE	1	1	53	21	55.5	0	8	8	8	3	20	2.20164e+06	961234	90392.7
FALSE	High	Master Protein	IPLA2(GAMMA)	A0A024R746; hsa:50640		A0A024R746	0.928773	0.697472	0.768179	0.736583	0.27	0.81	0.41	0.55	1.202	1.749	1.328	1.468	31.04	42.74	38.29	42.58	60.3	127.6	102.1	130.3	79.7	Intracellular membrane-associated calcium-independent phospholipase A2 gamma, isoform CRA_a OS=Homo sapiens OX=9606 GN=IPLA2(GAMMA) PE=4 SV=1	28.89	52.22	44.82	14.6	118.68	5	FALSE	0	1	9	5	88.4	0	6	5	7	3	18	26902	92147.5
FALSE	High	Master Protein	RBM28	A0A024R753; hsa:55131		A0A024R753	0.755199	0.631913	0.563887	0.741072	-0.6	-0.46	-0.26	-0.29	0.661	0.727	0.837	0.821	70.88	61.42	50.84	55.28	55.7	69.8	95.8	97.1	181.5	RNA binding motif protein 28 isoform 1 OS=Homo sapiens OX=9606 GN=RBM28 PE=2 SV=1	46.76	40.76	51.27	18.95	33.66	15	FALSE	0	1	20	15	85.7	5	8	8	7	3	20	233395	468638	7060.09
FALSE	High	Master Protein	NRF1	A0A024R770; hsa:4899		A0A024R770	0.793811	0.955467	0.978893	0.943867	-0.59	0.04	0.07	-0.03	0.662	1.03	1.049	0.977	76.88	53.06	41.42	56.32	84.6	109.7	119.7	80.4	105.6	Nuclear respiratory factor 1, isoform CRA_a OS=Homo sapiens OX=9606 GN=NRF1 PE=3 SV=1	53.94	31.27	28.16	49.09	25.59	6	FALSE	2	1	13	6	53.5	0	8	8	8	3	20	313241	712183	75593.5
FALSE	High	Master Protein	CDC37	A0A024R7B7; hsa:11140		A0A024R7B7	0.920287	0.881545	0.978893	0.981723	-0.02	-0.26	0.02	-0.02	0.986	0.837	1.017	0.989	75.39	65.62	55.15	66.91	121.2	79.7	97.1	101	100.9	Hsp90 co-chaperone Cdc37 OS=Homo sapiens OX=9606 GN=CDC37 PE=3 SV=1	56.46	24.37	40.34	30.32	46.68	3	FALSE	2	1	56	28	44.4	0	8	8	8	3	20	2.81355e+06	1.34954e+07	1.44999e+06
FALSE	High	Master Protein	TNPO2	A0A024R7F7		A0A024R7F7	0.880107	0.543236	0.62579	0.773569	-0.46	-0.54	-0.26	0.3	0.725	0.689	0.833	1.228	75.16	75.82	74.57	59.45	29.2	12.1	143.6	42.6	272.5	Transportin 2 (Importin 3, karyopherin beta 2b), isoform CRA_b OS=Homo sapiens OX=9606 GN=TNPO2 PE=4 SV=1	72.54	110.5	113.43	68.81	70.49	5	FALSE	0	1	21	13	100.3	0	7	7	7	3	19	24178.4	114523	4079.88
FALSE	High	Master Protein	FAM32A	A0A024R7I4; hsa:26017		A0A024R7I4	0.666848	0.714326	0.919638	0.927368	0.48	0.42	0.14	0.11	1.391	1.336	1.104	1.082	49.23	47.47	41.67	49.63	127.3	116	91.2	82.6	82.9	Protein FAM32A OS=Homo sapiens OX=9606 GN=FAM32A PE=3 SV=1	14.96	25.26	15.59	33.01	24.58	5	FALSE	0	1	37	5	13.2	0	8	8	8	3	20	420500	801813	152099
FALSE	High	Master Protein	TRMT1	A0A024R7I5; hsa:55621		A0A024R7I5	0.957846	0.925176	0.978893	0.845166	0.07	-0.17	-0.07	0.31	1.051	0.888	0.955	1.24	78.55	55.75	44.21	43.3	117.9	74.6	89.6	132.9	85	tRNA (guanine(26)-N(2))-dimethyltransferase OS=Homo sapiens OX=9606 GN=TRMT1 PE=3 SV=1	31.93	42.21	37.43	19.53	54.86	6	FALSE	0	1	10	6	72.2	0	7	6	8	3	20	35763.1	147426	20006.2
FALSE	High	Master Protein	PRKACA	A0A024R7J0; hsa:5566		A0A024R7J0	0.990926	0.701591	0.434317	0.891704	-0.19	-0.42	0.36	0.18	0.876	0.745	1.286	1.136	70.53	64.71	65.08	50.25	59.5	85.5	115.8	138.7	100.5	cAMP-dependent protein kinase OS=Homo sapiens OX=9606 GN=PRKACA PE=3 SV=1	51.86	57.63	37.72	1.77	42.75	8	FALSE	18	1	53	22	40.6	0	8	7	8	2	20	232921	631431	21323.1
FALSE	High	Master Protein	GATAD2A	A0A024R7K7; hsa:54815		A0A024R7K7	0.900904	0.767528	0.681948	0.723735	0.07	0.2	0.19	0.3	1.049	1.151	1.137	1.232	60.77	39.56	42.63	40.17	80.9	92.9	104.8	113.8	107.5	GATA zinc finger domain containing 2A, isoform CRA_b OS=Homo sapiens OX=9606 GN=GATAD2A PE=4 SV=1	44.85	36.64	30	37.02	27.21	18	FALSE	0	1	43	19	68	0	8	8	8	3	20	1.23395e+06	2.17189e+06	164435
FALSE	High	Master Protein	AP1M1	A0A024R7K8; hsa:8907		A0A024R7K8	0.647678	0.650237	0.965745	0.782879	-0.72	-0.42	-0.04	-0.14	0.609	0.748	0.972	0.906	93.78	70.51	53.06	65.64	73.8	94.8	115	97.5	118.8	Adaptor-related protein complex 1, mu 1 subunit, isoform CRA_a OS=Homo sapiens OX=9606 GN=AP1M1 PE=3 SV=1	60.03	31.76	37.75	13.29	28.82	19	FALSE	0	1	51	19	48.6	0	8	8	8	3	20	1.75809e+06	1.70796e+06	68757.4
FALSE	High	Master Protein	HSPC142	A0A024R7L2; hsa:29086		A0A024R7L2	0.957846	0.990453	0.978893	0.754976	-0.26	-0.05	0.06	0.28	0.833	0.967	1.045	1.217	56.09	50.88	42.15	58.81	83.4	82.2	113	125.9	95.5	BRISC and BRCA1-A complex member 1 OS=Homo sapiens OX=9606 GN=HSPC142 PE=3 SV=1	49.07	43.38	36.95	7.35	18.19	7	FALSE	0	1	33	7	36.5	0	8	8	8	3	20	395944	1.14711e+06	86177.6
FALSE	High	Master Protein	UPF1	A0A024R7L8; hsa:5976		A0A024R7L8	0.834164	0.941337	0.978893	0.722934	-0.51	-0.18	-0.03	-0.22	0.701	0.883	0.98	0.861	66.64	50.53	45.7	48.71	65.3	90.9	118.6	94.7	130.5	UPF1 regulator of nonsense transcripts homolog (Yeast), isoform CRA_a OS=Homo sapiens OX=9606 GN=UPF1 PE=3 SV=1	45.08	28.78	44.48	27.41	18.23	43	FALSE	1	1	48	43	124.3	0	8	8	8	3	20	1.86771e+06	2.70357e+06	159293
FALSE	High	Master Protein	LOC115098	A0A024R7M8; hsa:115098		A0A024R7M8	0.34425	0.767528	0.803088	0.538482	0.69	0.18	0.14	0.34	1.61	1.134	1.099	1.262	76.5	60.75	57.27	57.41	164.7	81.7	80.7	92	80.9	Coiled-coil domain-containing protein 124 OS=Homo sapiens OX=9606 GN=LOC115098 PE=3 SV=1	50.79	33.76	25.13	25.96	35.03	12	FALSE	1	1	40	12	25.8	6	8	8	8	3	20	651899	5.27822e+06	1.09803e+06
FALSE	High	Master Protein	GMIP	A0A024R7N1; hsa:51291		A0A024R7N1	0.878842	0.79657	0.654984	0.782879	-0.42	-0.27	-0.18	-0.18	0.749	0.829	0.883	0.886	69.25	61.56	47.8	47.06	83.4	73.9	100.8	94.4	147.4	GEM interacting protein, isoform CRA_b OS=Homo sapiens OX=9606 GN=GMIP PE=4 SV=1	78.6	37.14	39.41	21.01	174.55	30	FALSE	0	1	43	30	106.6	2	8	8	8	3	20	738272	1.33452e+06	115296
FALSE	High	Master Protein	IFI30	A0A024R7N7; hsa:10437		A0A024R7N7	0.937461	0.990453	0.271147	0.563782	0.01	-0.09	-0.28	-0.35	1.004	0.94	0.826	0.787	79.58	68.88	62.48	64.98	113.9	99	95.6	91.9	99.6	Interferon, gamma-inducible protein 30, isoform CRA_b OS=Homo sapiens OX=9606 GN=IFI30 PE=3 SV=1	50.11	41.02	26.24	43.99	53.66	4	FALSE	0	1	33	4	27.9	1	8	8	8	3	20	725653	2.83857e+06	314313
FALSE	High	Master Protein	FKBP8	A0A024R7P2; hsa:23770		A0A024R7P2	0.756509	0.447336	0.961022	0.547592	-0.65	-0.59	-0.06	-0.45	0.635	0.666	0.957	0.73	72.11	64.46	52.95	78.61	73.9	66.9	104.3	101.3	153.5	peptidylprolyl isomerase OS=Homo sapiens OX=9606 GN=FKBP8 PE=4 SV=1	47.34	57.75	15.83	27.05	25.1	8	FALSE	0	1	25	8	44.5	0	7	8	8	3	20	293235	308609	16913.8
FALSE	High	Master Protein	CLTB	A0A024R7S3		A0A024R7S3	0.0153641	0.148125	0.035868	0.0498799	1.26	0.65	0.41	0.67	2.389	1.565	1.329	1.586	65.31	49.02	49.69	60.32	137.9	109	96	104.5	52.6	Clathrin light chain OS=Homo sapiens OX=9606 GN=CLTB PE=3 SV=1	21.61	27.44	14.78	28.35	21.01	13	FALSE	0	1	35	13	23.2	3	8	8	8	3	20	5.23691e+06	8.54667e+06	2.08427e+06
FALSE	High	Master Protein	ZNF22	A0A024R7T4; hsa:7570		A0A024R7T4	0.772903	0.949038	0.978893	0.885153	0.19	0	0.02	0.13	1.143	0.998	1.015	1.093	78.86	60.07	51.87	54.16	126.7	94.5	89.3	91	98.6	Zinc finger protein 22 (KOX 15), isoform CRA_a OS=Homo sapiens OX=9606 GN=ZNF22 PE=4 SV=1	76.57	19.57	18.98	32.32	24.66	12	FALSE	0	1	57	13	25.9	10	8	8	8	3	20	3.03284e+06	6.48487e+06	3.07367e+06
FALSE	High	Master Protein	ATP6V1H	A0A024R7U9; hsa:51606		A0A024R7U9	0.996397	0.938082	0.978893	0.848972	-0.15	0.07	0	0.19	0.899	1.051	0.997	1.143	64.68	60.98	43.87	52.78	77	95.2	116.2	101.4	110.1	V-type proton ATPase subunit H OS=Homo sapiens OX=9606 GN=ATP6V1H PE=3 SV=1	54.88	49.9	43.28	7.11	43.44	11	FALSE	0	1	31	11	55.8	0	8	8	8	3	20	560489	562041	21065.7
FALSE	High	Master Protein	RAB2	A0A024R7V6; hsa:5862		A0A024R7V6	0.285297	0.767528	0.961022	0.816389	-1.06	-0.32	0.07	-0.12	0.479	0.801	1.049	0.92	95.79	62.52	62.61	59.22	63.3	93.1	124.1	95	124.5	RAB2, member RAS oncogene family, isoform CRA_a OS=Homo sapiens OX=9606 GN=RAB2 PE=4 SV=1	64.38	41.88	35.31	26.45	58.14	10	FALSE	0	1	79	17	23.5	0	8	8	8	3	20	1.73918e+06	1.65729e+06	39227
FALSE	High	Master Protein	COPS5	A0A024R7W9; hsa:10987		A0A024R7W9	0.716151	0.947533	0.962119	0.6509	0.28	0.01	0.07	0.28	1.211	1.007	1.047	1.211	85.73	58.94	55.73	57.1	107.5	84.8	99.7	120.7	87.2	COP9 constitutive photomorphogenic homolog subunit 5 (Arabidopsis), isoform CRA_a OS=Homo sapiens OX=9606 GN=COPS5 PE=2 SV=1	26.1	36.56	44.02	12.99	9.15	14	FALSE	1	1	47	14	37.6	1	8	8	8	3	20	2.19977e+06	2.1254e+06	373896
FALSE	High	Master Protein	ARFGEF1	A0A024R7X0; hsa:10565		A0A024R7X0	0.834222	0.767528	0.807559	0.792184	-0.48	-0.33	-0.15	-0.2	0.718	0.794	0.9	0.868	59.03	66.81	55.64	50.77	71.9	71	131.6	81.9	143.6	ADP-ribosylation factor guanine nucleotide-exchange factor 1(Brefeldin A-inhibited), isoform CRA_a OS=Homo sapiens OX=9606 GN=ARFGEF1 PE=4 SV=1	101.63	48.65	60.49	96.98	62.67	14	FALSE	0	1	14	22	208.6	2	8	8	8	3	20	403594	531378	38736.5
FALSE	High	Master Protein	TCEB1	A0A024R7Y5; hsa:6921		A0A024R7Y5	0.920287	0.996081	0.870303	0.728204	0.03	-0.08	-0.1	-0.26	1.02	0.946	0.93	0.834	80.45	53.55	42.72	56.32	109.6	91.4	102.3	85.5	111.2	Elongin-C OS=Homo sapiens OX=9606 GN=TCEB1 PE=3 SV=1	27.58	31.88	22.38	11.35	20.29	8	FALSE	1	1	71	8	12.5	0	8	8	8	3	20	1.13246e+06	1.47151e+06	266803
FALSE	High	Master Protein	SDCBP	A0A024R7Z5; hsa:6386		A0A024R7Z5	0.602486	0.683536	0.978893	0.261864	-1.11	-0.6	-0.05	-1.09	0.463	0.66	0.965	0.469	102.84	73.11	46.99	105.54	62.4	90.8	139.3	76.6	130.8	Syndecan binding protein (Syntenin), isoform CRA_c OS=Homo sapiens OX=9606 GN=SDCBP PE=4 SV=1	126.48	58.17	23.94	45.93	201.08	7	FALSE	0	1	40	7	32.4	0	8	8	7	3	17	114190	57390.1	2293.85
FALSE	High	Master Protein	LACTB2	A0A024R811; hsa:51110		A0A024R811	0.88537	0.981754	0.992214	0.882878	0.16	0.04	0.03	0.2	1.115	1.027	1.018	1.147	114.04	68.75	61.59	80.54	121.8	93.3	101.8	89	94.1	Endoribonuclease LACTB2 OS=Homo sapiens OX=9606 GN=LACTB2 PE=2 SV=1	23.06	17.32	23.47	24.01	25.32	9	FALSE	0	1	42	9	32.8	9	8	8	8	3	20	361012	562347	158043
FALSE	High	Master Protein	EIF3S9	A0A024R821; hsa:8662		A0A024R821	0.983335	0.981754	0.957801	0.818933	-0.15	-0.03	0.06	-0.13	0.902	0.979	1.041	0.913	80.32	68.15	59.27	59.85	74.8	143.4	101.4	85.7	94.7	Eukaryotic translation initiation factor 3 subunit B OS=Homo sapiens OX=9606 GN=EIF3S9 PE=3 SV=1	43.56	34.61	34.39	23.83	31.67	42	FALSE	2	1	61	42	92.4	0	8	8	8	3	20	5.47362e+06	5.94997e+06	539967
FALSE	High	Master Protein	STOM	A0A024R882; hsa:2040		A0A024R882	0.614038	3.06514e-05	0.206979	2.12175e-07	0.37	1.5	0.3	1.37	1.291	2.832	1.229	2.582	118.79	109.45	106.37	116.18	49.9	191.3	96.6	84.4	77.7	Stomatin, isoform CRA_a OS=Homo sapiens OX=9606 GN=STOM PE=3 SV=1	103.17	81.05	56.67	110.97	54.79	16	FALSE	1	1	58	16	31.7	0	8	8	8	3	20	5.87138e+06	2.37187e+06	479833
FALSE	High	Master Protein	ATP6V1G1	A0A024R883; hsa:9550		A0A024R883	0.712832	0.676414	0.102072	0.284273	-0.66	-0.4	-0.37	-0.48	0.635	0.757	0.775	0.715	97.57	81.08	70.89	91.25	88.1	105.9	87.7	88.3	130	V-type proton ATPase subunit G OS=Homo sapiens OX=9606 GN=ATP6V1G1 PE=3 SV=1	51.7	18.88	46.21	69.93	28.27	10	FALSE	1	1	54	10	13.7	4	8	8	8	3	20	1.02159e+06	1.00773e+06	94921.9
FALSE	High	Master Protein	ARPC5L	A0A024R897; hsa:81873		A0A024R897	0.884903	0.914287	0.812587	0.586239	-0.45	-0.18	-0.12	-0.32	0.731	0.881	0.918	0.799	99.27	74.82	79.04	85.97	87.2	90	111	105	106.7	Actin-related protein 2/3 complex subunit 5 OS=Homo sapiens OX=9606 GN=ARPC5L PE=2 SV=1	53.01	32.33	41.05	58.03	36.17	8	FALSE	2	1	68	9	16.9	1	8	8	8	3	20	1.77466e+06	1.16686e+06	350308
FALSE	High	Master Protein		A0A024R8A7; hsa:8939		A0A024R8A7	0.996397	0.975434	0.978432	0.873825	-0.18	-0.04	-0.03	-0.12	0.884	0.975	0.978	0.922	61.41	55.6	47.56	51.69	77.3	73.4	118.3	87.2	143.8	HCG31253, isoform CRA_a OS=Homo sapiens OX=9606 GN=hCG_31253 PE=4 SV=1	39.38	53.59	44.4	43.85	23.17	19	FALSE	0	1	52	25	61.6	15	8	8	8	3	20	308481	1.66956e+06	172970
FALSE	High	Master Protein	C9orf32	A0A024R8E4; hsa:28989		A0A024R8E4	0.187863	0.00493949	0.978893	0.370852	-1.83	-1.86	-0.07	-0.95	0.281	0.275	0.95	0.517	48.49	55.37	43.51	90.78	28.2	38.6	143.9	45.4	243.9	Chromosome 9 open reading frame 32, isoform CRA_a OS=Homo sapiens OX=9606 GN=C9orf32 PE=3 SV=1	27.88	50.45	70.16	84.75	45.3	4	FALSE	0	1	17	4	25.4	2	3	5	7	3	17	12931.6	12695.3
FALSE	High	Master Protein	SSNA1	A0A024R8G6; hsa:8636		A0A024R8G6	0.822487	0.954181	0.654984	0.912728	0.47	-0.1	-0.31	0.22	1.389	0.932	0.807	1.162	42.91	43.76	56.37	68.5	117.6	56.1	61.6	132.2	132.6	Sjogren's syndrome nuclear autoantigen 1, isoform CRA_a OS=Homo sapiens OX=9606 GN=SSNA1 PE=4 SV=1	59.49	79.55	91.7	46.6	77.26	6	FALSE	0	1	45	6	13.6	3	8	4	5	2	19	25733	163460	18570.5
FALSE	High	Master Protein	MRPS7	A0A024R8L0; hsa:51081		A0A024R8L0	0.760071	0.173506	0.713317	0.739734	-0.71	-0.91	-0.24	-0.38	0.613	0.531	0.846	0.768	83.52	71.83	64.1	61.25	112.8	41	104.8	74.6	166.7	Mitochondrial ribosomal protein S7, isoform CRA_a OS=Homo sapiens OX=9606 GN=MRPS7 PE=3 SV=1	89.46	71.75	56.38	42.05	45.3	7	FALSE	0	1	26	7	28.1	0	8	7	8	3	20	211041	354366	41693
FALSE	High	Master Protein	WBP2	A0A024R8L1; hsa:23558		A0A024R8L1	0.668661	0.715353	0.978893	0.235248	0.61	0.53	0.02	0.8	1.523	1.441	1.012	1.741	69.08	52.48	55.72	63.17	109.9	117.8	71.4	122.8	78.1	WW domain binding protein 2, isoform CRA_a OS=Homo sapiens OX=9606 GN=WBP2 PE=4 SV=1	37.92	12.72	40.01	33.29	46.02	4	FALSE	0	1	17	4	28.1	0	8	8	8	3	20	163465	384896	30567.5
FALSE	High	Master Protein	GNA13	A0A024R8M0; hsa:10672		A0A024R8M0	0.922829	0.870454	0.906444	0.754976	-0.01	0.08	0.1	0.2	0.991	1.06	1.073	1.151	76.79	62.97	56.93	65.33	89.5	94.7	108.5	118.5	88.9	Guanine nucleotide binding protein (G protein), alpha 13, isoform CRA_a OS=Homo sapiens OX=9606 GN=GNA13 PE=3 SV=1	16.25	17.28	20.6	12.23	27.04	18	FALSE	4	1	56	20	44	2	8	8	8	3	20	1.64186e+06	2.11481e+06	384464
FALSE	High	Master Protein	PRPSAP1	A0A024R8M4		A0A024R8M4	0.85273	0.602609	0.989387	0.770246	-0.52	-0.47	0	-0.31	0.696	0.722	1	0.806	78.03	59.78	49.36	56.96	75.7	65.6	128.5	95.1	135.1	Phosphoribosyl pyrophosphate synthetase-associated protein 1, isoform CRA_a OS=Homo sapiens OX=9606 GN=PRPSAP1 PE=3 SV=1	51.26	51.14	37.57	18.23	36.54	11	FALSE	0	1	52	14	39.4	2	7	8	8	2	20	268176	127524
FALSE	High	Master Protein	SAP30BP	A0A024R8R0; hsa:29115		A0A024R8R0	0.779089	0.405383	0.423226	0.529132	-0.62	-0.59	-0.32	-0.44	0.651	0.662	0.8	0.736	72.38	60.78	53.37	60.96	96.6	88.8	85.5	105.3	123.8	SAP30 binding protein, isoform CRA_a OS=Homo sapiens OX=9606 GN=SAP30BP PE=4 SV=1	36.82	42.65	53.48	35.31	26.25	8	FALSE	0	1	31	8	33.9	0	7	8	8	3	20	235441	583758	71481.4
FALSE	High	Master Protein	P4HB	A0A024R8S5; hsa:5034		A0A024R8S5	0.927751	0.93873	0.42735	0.983549	0.04	0.06	-0.24	0.03	1.03	1.04	0.847	1.018	98.07	83.59	74.23	84.71	130.2	109	84.6	89.3	86.8	Protein disulfide-isomerase OS=Homo sapiens OX=9606 GN=P4HB PE=2 SV=1	20.1	31.24	42.35	35.96	51.99	51	FALSE	1	1	81	51	57.1	0	8	8	8	3	20	1.82338e+07	2.53556e+07	6.52662e+06
FALSE	High	Master Protein	SYNGR2	A0A024R8T9; hsa:9144		A0A024R8T9	0.957846	0.863943	0.961022	0.497807	-0.35	0.11	0.05	0.33	0.787	1.076	1.039	1.255	71.61	63.69	63.26	60.69	62.4	110.2	108.5	111.4	107.5	Synaptogyrin OS=Homo sapiens OX=9606 GN=SYNGR2 PE=3 SV=1	48.94	35.6	35.17	27.56	33.06	3	FALSE	0	1	24	8	24.8	0	8	8	8	3	20	3.05449e+06	6.30649e+06	419727
FALSE	High	Master Protein	SEPT9	A0A024R8V0		A0A024R8V0	0.991539	0.917827	0.978893	0.750697	-0.21	-0.17	0.03	0.22	0.863	0.89	1.024	1.164	79.59	68.65	62.93	66.62	74.7	90.3	104.9	117.9	112.2	Septin 9, isoform CRA_a OS=Homo sapiens OX=9606 GN=SEPT9 PE=3 SV=1	36.81	38.46	40.16	16.63	21.64	4	FALSE	0	1	78	45	63.6	0	8	8	8	3	20	8.11076e+06	1.29394e+07	715492
FALSE	High	Master Protein	ARL8A	A0A024R977; hsa:127829		A0A024R977	0.821929	0.0895381	0.543944	0.716072	-0.61	1.05	0.36	0.4	0.657	2.07	1.283	1.316	114.32	109.43	88.61	79.35	80.3	151.4	89.7	102.2	76.3	ADP-ribosylation factor-like 8A, isoform CRA_a OS=Homo sapiens OX=9606 GN=ARL8A PE=3 SV=1	80.14	43.58	71.66	37.28	40.25	3	FALSE	0	1	53	9	21.4	0	7	8	8	3	20	188024	344888	8246.23
FALSE	High	Master Protein	TROVE2	A0A024R983; hsa:6738		A0A024R983	0.743312	0.75766	0.215699	0.199473	0.22	0.23	0.29	0.49	1.164	1.173	1.221	1.406	87.74	73.33	68.78	69.42	66.6	133.6	87.3	139	73.4	TROVE domain family, member 2, isoform CRA_b OS=Homo sapiens OX=9606 GN=TROVE2 PE=3 SV=1	53.51	177.02	118.22	61.48	43.84	28	FALSE	0	1	62	28	60.6	4	8	8	8	3	20	5.1217e+06	3.49453e+06	618537
FALSE	High	Master Protein	RBBP5	A0A024R9B5; hsa:5929		A0A024R9B5	0.594531	0.617648	0.705902	0.613526	0.4	0.29	0.16	0.3	1.315	1.227	1.121	1.229	53.5	46.54	45.38	54.91	126.2	98.3	94.8	100.3	80.4	Retinoblastoma binding protein 5, isoform CRA_b OS=Homo sapiens OX=9606 GN=RBBP5 PE=4 SV=1	44.5	22.55	18.16	37.7	19.72	17	FALSE	0	1	41	17	59.1	0	8	8	8	3	20	1.58446e+06	2.49831e+06	1.18593e+06
FALSE	High	Master Protein	COX6C	A0A024R9B7; hsa:1345		A0A024R9B7	0.990926	0.826236	0.631261	0.619654	-0.28	-0.31	-0.18	-0.26	0.824	0.804	0.884	0.837	60.93	63.61	57.01	57.92	95.2	103	98.9	110.9	92	Cytochrome c oxidase subunit 6C OS=Homo sapiens OX=9606 GN=COX6C PE=2 SV=1	24.95	26.89	22.29	21.78	14.43	8	FALSE	3	1	52	8	8.8	8	8	8	8	3	20	3.47331e+06	8.48463e+06	941057
FALSE	High	Master Protein	MTDH	A0A024R9D2; hsa:92140		A0A024R9D2	0.957846	0.60444	0.580128	0.949799	-0.11	0.32	0.19	-0.04	0.927	1.245	1.14	0.974	75.94	68.95	61.38	78.98	91.2	105.5	104.7	90.6	108.1	Metadherin, isoform CRA_a OS=Homo sapiens OX=9606 GN=MTDH PE=4 SV=1	31.8	27.73	28.46	27.73	13.38	35	FALSE	2	1	54	35	63.8	3	8	8	8	3	20	2.7434e+06	5.16924e+06	501395
FALSE	High	Master Protein	RPL30	A0A024R9D3; hsa:6156		A0A024R9D3	0.881199	0.788012	0.644717	0.631171	-0.5	-0.32	-0.18	-0.26	0.705	0.8	0.885	0.836	78.29	61.62	58.36	62.63	82	103	98.8	99.2	116.9	60S ribosomal protein L30 OS=Homo sapiens OX=9606 GN=RPL30 PE=3 SV=1	19.91	29.17	19.98	9.62	21.69	9	FALSE	1	1	67	9	12.8	0	8	8	8	3	20	5.74173e+06	6.79571e+06	1.01492e+06
FALSE	High	Master Protein	DECR1	A0A024R9D7; hsa:1666		A0A024R9D7	0.846246	0.669223	0.925428	0.873825	-0.53	-0.42	0.08	0.12	0.694	0.746	1.056	1.089	89.27	79	67.08	67.52	85.8	85	106.5	103.9	118.9	2,4-dienoyl CoA reductase 1, mitochondrial, isoform CRA_b OS=Homo sapiens OX=9606 GN=DECR1 PE=4 SV=1	29.29	15.81	16.34	6.86	16.74	23	FALSE	3	1	58	23	36	10	8	8	8	3	20	8.84604e+06	1.21972e+07	1.06651e+06
FALSE	High	Master Protein	DERL1	A0A024R9G3; hsa:79139		A0A024R9G3	0.00602288	0.126156	0.725912	0.935989	-2.49	-1.04	-0.27	0.08	0.178	0.487	0.827	1.058	96.53	63.98	59.91	53.65	29.4	72.1	98.9	146.2	153.5	Derlin OS=Homo sapiens OX=9606 GN=DERL1 PE=3 SV=1	100.58	58.8	60.57	26.36	50.21	3	FALSE	1	1	8	3	28.8	0	7	7	8	2	19	51876.2	36192.3
FALSE	High	Master Protein	FAM49B	A0A024R9G4; hsa:51571		A0A024R9G4	0.348884	0.112539	0.389636	0.236759	-1.18	-0.83	-0.25	-0.48	0.441	0.564	0.841	0.716	105.56	85.03	66.66	89.51	50	129.1	119.3	95.7	105.8	Family with sequence similarity 49, member B, isoform CRA_a OS=Homo sapiens OX=9606 GN=FAM49B PE=3 SV=1	100.46	48.33	29.43	31.11	52.42	23	FALSE	0	1	81	25	36.7	0	8	8	8	3	20	8.79768e+07	4.3828e+07	2.38207e+06
FALSE	High	Master Protein	HRSP12	A0A024R9H2; hsa:10247		A0A024R9H2	0.807436	0.807321	0.935498	0.887867	-0.63	-0.3	0.19	-0.14	0.646	0.814	1.139	0.907	73.33	64.53	69.33	52.99	74	97.8	103.1	79.8	145.2	2-iminobutanoate/2-iminopropanoate deaminase OS=Homo sapiens OX=9606 GN=HRSP12 PE=3 SV=1	35.48	34.96	47.58	4.74	59.76	3	FALSE	0	1	27	3	14.5	1	7	7	8	3	20	75738.4	98409.9	8950.81
FALSE	High	Master Protein	SLC12A6	A0A024R9I5; hsa:9990		A0A024R9I5	0.833857	0.451883	0.961022	0.773569	0.33	0.66	0.15	0.48	1.258	1.577	1.112	1.397	77.34	86.34	73.01	84.05	42.7	259.3	58.2	75.5	64.2	Solute carrier family 12 (Potassium/chloride transporters), member 6, isoform CRA_d OS=Homo sapiens OX=9606 GN=SLC12A6 PE=3 SV=1	179.98	74.52	104.3	6.7	46.13	4	FALSE	0	1	4	4	127.5	0	8	8	8	3	18	1.72897e+06	134511	20501.4
FALSE	High	Master Protein	RAD21	A0A024R9J0; hsa:5885		A0A024R9J0	0.294574	0.50936	0.345121	0.308138	-1.08	-0.5	-0.25	-0.46	0.473	0.707	0.841	0.729	93.2	69.66	63.48	67.59	66	96.6	114	98.6	124.8	RAD21 homolog (S. pombe), isoform CRA_a OS=Homo sapiens OX=9606 GN=RAD21 PE=3 SV=1	76.3	30.3	27.66	12.22	14.2	30	FALSE	0	1	55	30	71.6	1	8	8	8	3	20	1.58829e+06	1.89333e+06	63789.2
FALSE	High	Master Protein	C8orf36	A0A024R9J6; hsa:286053		A0A024R9J6	0.910272	0.847289	0.978893	0.782879	0.23	0.39	0.05	0.43	1.171	1.31	1.038	1.344	59.76	44.61	42.81	31.26	82.1	108.9	88.2	67.6	153.3	E3 SUMO-protein ligase NSE2 OS=Homo sapiens OX=9606 GN=C8orf36 PE=3 SV=1	54.94	75.69	61.98	49.17	136.64	4	FALSE	0	1	17	4	27.9	0	8	8	7	3	19	62842.8	47235.7	11494.2
FALSE	High	Master Protein	AQR	A0A024R9L1; hsa:9716		A0A024R9L1	0.846246	0.386894	0.300726	0.392262	0.12	0.45	0.3	0.42	1.089	1.367	1.233	1.34	85.56	47.63	58.58	55.03	71.7	109.2	101.9	133.3	83.9	RNA helicase aquarius OS=Homo sapiens OX=9606 GN=AQR PE=3 SV=1	59.72	38.72	40.87	84.26	51.93	14	FALSE	0	1	13	15	171.2	0	8	8	8	3	20	697038	1.1318e+06	19580.6
FALSE	High	Master Protein	EHD4	A0A024R9N6; hsa:30844		A0A024R9N6	0.311349	0.542953	0.693611	0.384971	-1.01	-0.48	-0.19	-0.53	0.497	0.715	0.877	0.691	80.55	64.69	61.39	60.52	55.3	84.9	106.1	102.9	150.8	EH-domain containing 4, isoform CRA_a OS=Homo sapiens OX=9606 GN=EHD4 PE=4 SV=1	146.82	20.03	28.98	35.9	47.25	16	FALSE	0	1	48	22	61.1	0	8	8	8	3	20	360876	438531	18421.5
FALSE	High	Master Protein	FAM82C	A0A024R9P6; hsa:55177		A0A024R9P6	0.0797927	0.12727	0.277997	0.0143396	-1.81	-1.07	-0.56	-1.62	0.285	0.477	0.679	0.326	76.88	68.02	63.35	60.54	49.3	69.6	107.6	40.8	232.8	Family with sequence similarity 82, member C, isoform CRA_a OS=Homo sapiens OX=9606 GN=FAM82C PE=4 SV=1	108.02	48.27	74.12	59.19	47.32	3	FALSE	0	1	8	3	52.1	0	8	8	8	3	20	41238.8	43687.2	2362.67
FALSE	High	Master Protein	VPS18	A0A024R9R3; hsa:57617		A0A024R9R3	0.851982	0.897338	0.957342	0.960064	-0.45	-0.18	0.08	-0.06	0.734	0.88	1.059	0.962	85.13	60.06	49.36	63.26	58.9	101.9	110.9	108	120.3	Vacuolar protein sorting-associated protein 18 homolog OS=Homo sapiens OX=9606 GN=VPS18 PE=3 SV=1	61.4	28.16	28.1	37.8	45.68	19	FALSE	0	1	21	19	110.1	12	8	8	8	3	20	821973	670616	51735.9
FALSE	High	Master Protein	OCIAD1	A0A024R9U3; hsa:54940		A0A024R9U3	0.895808	0.667254	0.978893	0.735915	0.1	0.27	0.03	0.24	1.071	1.204	1.019	1.18	60	62.33	48.36	53.54	90.1	112.9	110	88.3	98.7	OCIA domain-containing protein 1 OS=Homo sapiens OX=9606 GN=OCIAD1 PE=3 SV=1	10.5	22.25	16.11	23.08	21.86	13	FALSE	0	1	49	13	27.6	0	8	8	8	3	20	999932	1.82375e+06	223958
FALSE	High	Master Protein	HUWE1	A0A024R9W5; hsa:10075		A0A024R9W5	0.996878	0.974058	0.989387	0.906156	-0.16	0	0	0.09	0.898	0.997	1.003	1.065	76.38	57	51.95	59.69	108.2	92.4	92.6	125.1	81.8	HECT-type E3 ubiquitin transferase OS=Homo sapiens OX=9606 GN=HUWE1 PE=4 SV=1	21.6	21.83	30.47	17.65	18.26	68	FALSE	0	1	21	68	481.6	0	8	8	8	3	20	7.22132e+06	1.40996e+07	3.59796e+06
FALSE	High	Master Protein	ANKMY2	A0A024R9Z6; hsa:57037		A0A024R9Z6	0.982554	0.982278	0.789973	0.997958	-0.25	0.13	0.35	-0.02	0.84	1.095	1.273	0.984	57.68	60.99	47.35	61.07	71	98.6	116.5	137.9	76	Ankyrin repeat and MYND domain containing 2, isoform CRA_b OS=Homo sapiens OX=9606 GN=ANKMY2 PE=4 SV=1	67.41	38.22	26.47	35.85	53.73	3	FALSE	0	1	7	3	49.3	0	8	6	7	3	20	48362	109686	2562.81
FALSE	High	Master Protein	NT5C3	A0A024RA81		A0A024RA81	0.905248	0.984051	0.937252	0.346159	-0.38	-0.06	-0.07	0.44	0.769	0.957	0.951	1.353	64.76	54.53	56.05	58.32	73.2	92.4	98.8	132.7	103	5'-nucleotidase OS=Homo sapiens OX=9606 GN=NT5C3 PE=3 SV=1	56.23	29.03	36.17	36.18	34.65	15	FALSE	0	1	52	15	33.9	0	8	8	8	3	20	690011	1.64113e+06	3190.97
FALSE	High	Master Protein	ADIB	A0A024RAA7; A0A024RAB3; hsa:714		A0A024RAA7	0.177551	0.0286951	0.0036699	0.23056	0.92	0.81	0.6	0.59	1.893	1.758	1.512	1.504	114.18	106.73	95.4	100.98	135.5	104.9	89.9	95.8	73.8	Adiponectin B OS=Homo sapiens OX=9606 GN=ADIB PE=4 SV=1	88.92	152.35	65.25	91.79	108.05	6	FALSE	4	1	26	6	25.8	0	8	8	8	3	20	5.74813e+06	1.61661e+06	219759
FALSE	High	Master Protein	ADIA	A0A024RAB9; A0A3B0J0A0; hsa:713		A0A024RAB9	0.441058	0.00897248	0.453032	0.69472	0.58	0.94	0.32	0.32	1.495	1.913	1.246	1.252	113.96	104.62	102.61	122.26	123.4	112.2	88.1	106.2	70.2	Adiponectin A OS=Homo sapiens OX=9606 GN=ADIA PE=4 SV=1	93.53	129.18	64.83	87.65	103.7	8	FALSE	4	1	37	8	26.7	0	8	8	8	3	20	3.32556e+06	1.26558e+06	209369
FALSE	High	Master Protein	RCC2	A0A024RAC5; A0A384NYY6; hsa:55920		A0A024RAC5	0.879969	0.969205	0.797939	0.619654	0.14	0	-0.13	-0.28	1.106	1.003	0.911	0.821	88.37	72.48	60.65	70.64	125.2	106.5	91.9	83.2	93.2	Epididymis secretory sperm binding protein OS=Homo sapiens OX=9606 GN=RCC2 PE=2 SV=1	20.73	33.88	35.53	24.04	14.35	37	FALSE	0	1	73	37	56	3	8	8	8	3	20	1.17004e+07	1.16359e+07	3.07684e+06
FALSE	High	Master Protein	TCEB3	A0A024RAC6; A0A0A0MTU6		A0A024RAC6	0.914753	0.860112	0.978893	0.288757	-0.46	-0.24	0.04	-0.88	0.729	0.849	1.026	0.542	96.74	60.46	61.41	79.32	68.2	92.6	118.4	62.4	158.4	Elongin-A OS=Homo sapiens OX=9606 GN=TCEB3 PE=1 SV=1	45.75	40.21	55.68	16.72	37.84	8	FALSE	0	1	11	8	87.2	2	8	8	8	3	20	72545	244335	15512.3
FALSE	High	Master Protein	ALDH4A1	A0A024RAC7; A0A024RAD8; hsa:8659		A0A024RAC7	0.83511	0.642521	0.791664	0.775444	0.16	0.28	-0.13	-0.18	1.116	1.216	0.911	0.88	94.33	61.48	65.54	80.18	157.7	95.2	78.7	87.5	80.9	Multifunctional fusion protein OS=Homo sapiens OX=9606 GN=ALDH4A1 PE=2 SV=1	66.58	31.5	46.65	46.82	20.84	7	FALSE	0	1	14	7	61.7	3	8	8	8	3	20	1.26431e+06	1.68941e+06	1.26198e+06
FALSE	High	Master Protein	ADIC	A0A024RAG6; A0A3B0J657; hsa:712		A0A024RAG6	0.0324988	0.00411001	0.315804	0.169643	1.58	1.52	0.47	0.91	2.993	2.875	1.383	1.88	101.46	108.22	100.72	106.52	177.4	96.3	66.7	109.5	50.1	Complement C1q subcomponent subunit A OS=Homo sapiens OX=9606 GN=ADIC PE=4 SV=1	123.3	154.72	69.41	80.69	111.82	5	FALSE	4	1	29	5	26	0	8	8	8	3	20	1.39578e+06	610457	131786
FALSE	High	Master Protein	ACTR3	A0A024RAI1; hsa:10096		A0A024RAI1	0.996878	0.975492	0.978432	0.823145	-0.19	-0.09	-0.05	-0.14	0.877	0.942	0.966	0.91	78.22	68.37	61.16	67.31	99.1	91.9	98.4	97.7	112.9	Actin-related protein 3 OS=Homo sapiens OX=9606 GN=ACTR3 PE=3 SV=1	22.64	16.99	15.59	5.97	19.26	33	FALSE	0	1	80	33	47.3	2	8	8	8	3	20	2.44889e+07	2.96292e+07	4.90307e+06
FALSE	High	Master Protein	BIN1	A0A024RAI5		A0A024RAI5	0.869291	0.955467	0.961022	0.935674	0.06	-0.15	-0.05	0.07	1.046	0.899	0.966	1.051	87.17	70.39	62.28	62.51	106.3	84.6	99.7	106.9	102.6	Bridging integrator 1, isoform CRA_a OS=Homo sapiens OX=9606 GN=BIN1 PE=4 SV=1	30.84	30.21	39.64	38.21	27.36	23	FALSE	2	1	63	25	53	0	8	8	8	3	20	1.94136e+06	3.70938e+06	998875
FALSE	High	Master Protein	MRPS27	A0A024RAJ1; hsa:23107		A0A024RAJ1	0.937461	0.98725	0.978893	0.970799	-0.34	0.01	-0.04	-0.04	0.788	1.009	0.974	0.972	75.58	66.15	50.65	61.84	72.1	77.8	116.1	106.2	127.8	Mitochondrial ribosomal protein S27, isoform CRA_a OS=Homo sapiens OX=9606 GN=MRPS27 PE=4 SV=1	66.42	44.94	22.91	14.12	40.95	10	FALSE	0	1	30	10	47.6	0	5	8	7	3	20	244494	110410
FALSE	High	Master Protein	IQGAP2	A0A024RAJ8		A0A024RAJ8	0.99916	0.767528	0.909575	0.564228	-0.16	0.19	0.11	0.32	0.894	1.139	1.08	1.251	107.17	98.76	78.68	73.38	43.8	76.5	150.3	70.9	158.5	IQ motif containing GTPase activating protein 2, isoform CRA_b OS=Homo sapiens OX=9606 GN=IQGAP2 PE=4 SV=1	133.74	68.11	54.78	57.57	61.47	38	FALSE	0	1	30	42	180.5	0	8	8	8	3	20	1.56303e+06	352441	17036
FALSE	High	Master Protein	C5orf21	A0A024RAL9; hsa:83989		A0A024RAL9	0.901453	0.97938	0.957342	0.354263	-0.49	-0.01	0.07	-0.42	0.713	0.992	1.047	0.75	92.35	94.97	52.9	54.33	90.9	323	28.3	17.5	40.2	Chromosome 5 open reading frame 21, isoform CRA_b OS=Homo sapiens OX=9606 GN=C5orf21 PE=3 SV=1	125.95	87.62	170.34	148.19	158.08	5	FALSE	0	1	13	5	47.9	1	7	8	8	3	20	6.40914e+06	5.12286e+06	107795
FALSE	High	Master Protein	GLRX	A0A024RAM2; hsa:2745		A0A024RAM2	0.839128	0.76795	0.0025979	0.114206	0.09	-0.36	-0.52	-0.57	1.063	0.779	0.698	0.674	82.78	71.67	77.95	70.73	119.7	90.6	89.3	82	118.4	Glutaredoxin (Thioltransferase), isoform CRA_c OS=Homo sapiens OX=9606 GN=GLRX PE=4 SV=1	35.64	35.68	43.37	9.85	48.41	9	FALSE	1	1	92	9	11.8	6	8	8	8	3	20	2.39532e+06	3.4767e+06	662889
FALSE	High	Master Protein		A0A024RAS3; hsa:51202		A0A024RAS3	0.74312	0.848822	0.885684	0.99486	-0.64	-0.25	0.11	-0.02	0.644	0.841	1.081	0.986	66.36	59.84	45.59	44.62	68.2	99.1	112.3	105.7	114.7	RNA helicase OS=Homo sapiens OX=9606 GN=hCG_27698 PE=3 SV=1	31.44	20.35	15.47	10.99	20.53	15	FALSE	0	1	42	15	50.6	1	8	8	8	3	20	1.12567e+06	2.09909e+06	162260
FALSE	High	Master Protein	ARHGDIB	A0A024RAS5; hsa:397		A0A024RAS5	0.821919	0.965866	0.989387	0.925723	0.24	0.01	-0.01	0.07	1.182	1.005	0.992	1.053	81.8	78	74.29	73.38	109	95.9	103.7	96.9	94.4	Rho GDP dissociation inhibitor (GDI) beta, isoform CRA_a OS=Homo sapiens OX=9606 GN=ARHGDIB PE=3 SV=1	18.39	10.33	13.17	4.07	11.12	31	FALSE	2	1	93	31	23	3	8	8	8	3	20	8.66762e+07	1.36728e+08	2.24308e+07
FALSE	High	Master Protein	WBP11	A0A024RAW9; hsa:51729		A0A024RAW9	0.746608	0.805474	0.791664	0.832336	0.29	0.15	-0.13	0.13	1.222	1.111	0.915	1.098	87.14	76.97	60.61	66.04	107.9	106.1	86	112.4	87.7	WW domain binding protein 11, isoform CRA_a OS=Homo sapiens OX=9606 GN=WBP11 PE=4 SV=1	27.26	19.02	33.36	48.5	30.19	21	FALSE	0	1	33	21	70	0	8	8	8	3	20	1.08617e+06	1.11021e+06	323001
FALSE	High	Master Protein	ATF7IP	A0A024RAY1; hsa:55729		A0A024RAY1	0.96376	0.848822	0.919933	0.562712	0.01	0.38	-0.15	-0.61	1.008	1.3	0.903	0.656	98.43	66.13	49.12	58.09	138.9	114.3	79	108.6	59.3	Activating transcription factor 7 interacting protein, isoform CRA_a OS=Homo sapiens OX=9606 GN=ATF7IP PE=3 SV=1	90.42	74.97	32.55	43.4	190.28	6	FALSE	0	1	7	6	136.3	0	8	7	8	3	20	415137	181641	54324.9
FALSE	High	Master Protein	HNRPA1	A0A024RAZ7; hsa:3178		A0A024RAZ7	0.820678	0.913034	0.200056	0.782879	0.26	-0.18	-0.31	-0.16	1.198	0.884	0.806	0.896	114.92	78.19	72.48	82.38	130.1	94.8	85.5	89.3	100.3	Heterogeneous nuclear ribonucleoprotein A1 OS=Homo sapiens OX=9606 GN=HNRPA1 PE=4 SV=1	42.23	12.67	19.03	13.98	18.45	23	FALSE	1	1	74	36	38.7	1	8	8	8	3	20	1.85997e+07	5.60183e+07	1.72346e+07
FALSE	High	Master Protein	RPS26	A0A024RB14; hsa:6231		A0A024RB14	0.674569	0.343205	0.552162	0.580239	-0.79	-0.64	-0.19	-0.28	0.578	0.641	0.875	0.824	72.06	73.31	70.02	46.78	71	95.5	112.8	95.4	125.4	40S ribosomal protein S26 OS=Homo sapiens OX=9606 GN=RPS26 PE=3 SV=1	38.97	34.6	30.72	12.58	23.1	6	FALSE	1	1	50	6	13	0	8	8	8	3	20	3.33257e+06	1.11073e+07	832386
FALSE	High	Master Protein	FAM62A	A0A024RB17; hsa:23344		A0A024RB17	0.990926	0.981754	0.978893	0.956498	-0.25	-0.09	-0.02	0.04	0.839	0.94	0.986	1.029	95.5	68.13	62.34	72.79	78.9	97.2	106.5	108.5	108.8	Family with sequence similarity 62 (C2 domain containing), member A, isoform CRA_b OS=Homo sapiens OX=9606 GN=FAM62A PE=3 SV=1	63.27	35.41	27.86	23.14	17.95	49	FALSE	0	1	55	49	122.8	1	8	8	8	3	20	1.04431e+07	7.25867e+06	585441
FALSE	High	Master Protein	SMARCC2	A0A024RB22; hsa:6601		A0A024RB22	0.998662	0.984051	0.978893	0.770246	-0.17	-0.02	0.03	0.2	0.886	0.984	1.02	1.149	73.49	62.58	52.19	57.19	115.1	104.3	97.2	102.5	80.9	SWI/SNF related, matrix associated, actin dependent regulator of chromatin, subfamily c, member 2, isoform CRA_a OS=Homo sapiens OX=9606 GN=SMARCC2 PE=4 SV=1	27.34	15.04	7.48	7.5	12.4	36	FALSE	1	1	37	45	132.8	1	8	8	8	3	20	2.15787e+07	3.67704e+07	8.7508e+06
FALSE	High	Master Protein	DGKA	A0A024RB23; hsa:1606		A0A024RB23	0.882989	0.950693	0.490038	0.925845	-0.44	-0.15	0.24	-0.08	0.738	0.899	1.179	0.947	73.59	65.22	53.58	57.86	56	70.7	137.4	97.7	138.1	Diacylglycerol kinase OS=Homo sapiens OX=9606 GN=DGKA PE=3 SV=1	71.63	64.35	51.64	9.02	35.39	24	FALSE	0	1	37	24	82.6	4	8	8	8	3	20	716309	881640	3026.41
FALSE	High	Master Protein	COPZ1	A0A024RB72; hsa:22818		A0A024RB72	0.0262285	0.308491	0.933138	0.805647	-1.56	-0.59	-0.07	-0.14	0.34	0.663	0.951	0.908	110.3	70.1	57.15	47.49	62.8	63.8	130.8	89.5	153.1	Coatomer subunit zeta OS=Homo sapiens OX=9606 GN=COPZ1 PE=3 SV=1	64	47.46	23.13	39.69	24.3	8	FALSE	0	1	39	8	20.2	0	8	8	7	3	20	321932	554722	16046.9
FALSE	High	Master Protein	CS	A0A024RB75; hsa:1431		A0A024RB75	0.959524	0.91462	0.978893	0.891198	-0.04	0.08	-0.02	-0.08	0.969	1.056	0.986	0.943	88.1	78.51	65.97	62.04	126.1	90.3	86	84.8	112.8	Citrate synthase OS=Homo sapiens OX=9606 GN=CS PE=3 SV=1	36.3	54.68	68.76	3.46	26.63	24	FALSE	2	1	61	24	51.7	0	8	8	8	3	20	1.84601e+07	1.01672e+07	3.93527e+06
FALSE	High	Master Protein	C12orf31	A0A024RB76; hsa:84298		A0A024RB76	0.93102	0.764265	0.961022	0.284273	-0.35	-0.38	0.17	-0.92	0.784	0.771	1.122	0.53	63.35	54.04	60.28	74.18	85.8	56.1	150.2	70	138	Protein LLP homolog OS=Homo sapiens OX=9606 GN=C12orf31 PE=3 SV=1	81.87	50.11	40.29	40.45	32.07	3	FALSE	0	1	29	3	15.2	3	7	8	8	3	20		145918	22010.2
FALSE	High	Master Protein	PA2G4	A0A024RB85; hsa:5036		A0A024RB85	0.966169	0.97938	0.978432	0.88023	-0.28	-0.08	0.04	-0.1	0.823	0.946	1.028	0.934	90.1	67.89	59.5	65.42	94.1	97.6	104.8	97.6	106	Proliferation-associated 2G4, 38kDa, isoform CRA_a OS=Homo sapiens OX=9606 GN=PA2G4 PE=3 SV=1	22.65	21.67	8.62	7.14	14.39	35	FALSE	0	1	81	35	43.8	3	8	8	8	3	20	9.78192e+06	1.183e+07	1.44564e+06
FALSE	High	Master Protein	RAP1B	A0A024RB87; hsa:5908		A0A024RB87	0.976305	0.773117	0.911767	0.10855	-0.14	0.2	0.09	0.55	0.909	1.148	1.062	1.462	84.44	77.04	76.69	83.48	81.9	92.2	106.3	123.3	96.3	RAP1B, member of RAS oncogene family, isoform CRA_a OS=Homo sapiens OX=9606 GN=RAP1B PE=4 SV=1	30.89	44.58	28.5	39.99	23.7	8	FALSE	8	1	84	22	20.8	0	8	8	8	3	20	4.44999e+06	6.02235e+06	1.20351e+06
FALSE	High	Master Protein	RAB21	A0A024RBA9; hsa:23011		A0A024RBA9	0.920767	0.849929	0.72991	0.887867	-0.39	-0.24	-0.15	0.08	0.761	0.845	0.903	1.058	85.58	56.24	53.87	56.46	83.9	81	104.7	92.7	137.7	Ras-related protein Rab-21 OS=Homo sapiens OX=9606 GN=RAB21 PE=3 SV=1	46.09	33.26	30.42	23.75	17.11	15	FALSE	0	1	62	15	24.3	4	8	8	8	3	20	806530	1.89297e+06	59367.6
FALSE	High	Master Protein	NAP1L1	A0A024RBB7; hsa:4673		A0A024RBB7	0.017024	0.000239574	0.00377425	0.00108901	-1.64	-1.33	-0.5	-0.97	0.32	0.399	0.708	0.511	124.33	85.19	82.86	112.73	93.4	40.9	98.9	109.6	157.3	Nucleosome assembly protein 1-like 1, isoform CRA_a OS=Homo sapiens OX=9606 GN=NAP1L1 PE=3 SV=1	69.93	80.34	59.95	93.97	32.79	16	FALSE	2	1	56	18	45.3	2	8	8	8	3	20	913417	2.63778e+06	228202
FALSE	High	Master Protein	GNS	A0A024RBC5; hsa:2799		A0A024RBC5	0.820678	0.774172	0.189873	0.151714	-0.51	-0.28	-0.35	-0.59	0.703	0.822	0.786	0.662	89.9	67.73	62.23	61.95	85.2	93.3	105.1	105.2	111.2	N-acetylglucosamine-6-sulfatase OS=Homo sapiens OX=9606 GN=GNS PE=2 SV=1	66.3	36.91	25.14	67.83	39.22	9	FALSE	0	1	18	9	62	0	8	8	8	3	20	1.65666e+06	1.18039e+06	77228.1
FALSE	High	Master Protein	SLC25A3	A0A024RBE8		A0A024RBE8	0.719326	0.767528	0.791664	0.782879	-0.72	-0.33	-0.14	0.19	0.607	0.793	0.909	1.137	88.77	79.62	78.97	72.72	60.4	87.9	108.5	128	115.2	Phosphate carrier protein, mitochondrial OS=Homo sapiens OX=9606 GN=SLC25A3 PE=2 SV=1	45.37	34.86	33.53	26.51	28.33	18	FALSE	0	1	44	18	39.9	0	8	8	8	3	20	3.257e+06	1.13189e+07	860098
FALSE	High	Master Protein	CKAP4	A0A024RBH2; hsa:10970		A0A024RBH2	0.941827	0.870454	0.0143577	0.878559	-0.03	0.09	0.47	-0.12	0.978	1.064	1.388	0.919	82.79	78.28	68.4	71.34	78.3	82.7	156	85	98	Cytoskeleton-associated protein 4, isoform CRA_c OS=Homo sapiens OX=9606 GN=CKAP4 PE=4 SV=1	46.87	54.51	49.15	28.86	99.66	32	FALSE	0	1	62	33	66	1	8	8	8	3	20	2.2233e+06	2.14644e+06	227958
FALSE	High	Master Protein	TMPO	A0A024RBH7		A0A024RBH7	0.452639	0.650237	0.737227	0.0295104	0.79	0.52	0.26	1.21	1.725	1.433	1.197	2.306	81.59	78.65	85.76	63.44	109.3	89.8	75.1	154.2	71.6	Thymopoietin, isoform CRA_a OS=Homo sapiens OX=9606 GN=TMPO PE=3 SV=1	62.85	54.7	80.65	55.37	62.98	2	FALSE	2	1	63	33	38.7	0	8	8	8	3	19	409394	979660	52072.4
FALSE	High	Master Protein	RPL6	A0A024RBK3; hsa:6128		A0A024RBK3	0.99799	0.97938	0.978893	0.976667	-0.18	-0.08	0.03	-0.02	0.885	0.946	1.02	0.988	96.83	78.56	71.65	75.62	88.5	96.7	105.8	105.3	103.8	60S ribosomal protein L6 OS=Homo sapiens OX=9606 GN=RPL6 PE=3 SV=1	28.12	28.44	20.73	15.29	14.74	27	FALSE	1	1	59	27	32.7	0	8	8	8	3	20	1.49204e+07	3.06105e+07	2.89774e+06
FALSE	High	Master Protein	RAB9A	A0A024RBV5; hsa:9367		A0A024RBV5	0.990926	0.984051	0.960443	0.983549	-0.22	0.07	0.15	0.1	0.86	1.051	1.11	1.07	68.94	57.29	51.57	56.27	78.7	105.8	121.5	104.9	89	RAB9A, member RAS oncogene family, isoform CRA_a OS=Homo sapiens OX=9606 GN=RAB9A PE=3 SV=1	85.44	49.39	25.37	18.45	45.35	6	FALSE	0	1	32	6	22.8	5	8	8	7	3	20	430913	245760	11578.5
FALSE	High	Master Protein	MTM1	A0A024RC06; hsa:4534		A0A024RC06	0.956369	0.914287	0.978893	0.739734	0.05	0.19	0.07	0.38	1.038	1.143	1.051	1.306	70.59	76.48	45.11	60.31	75.8	109	101.2	120.7	93.4	Myotubularin OS=Homo sapiens OX=9606 GN=MTM1 PE=3 SV=1	59.46	36.01	56.98	25.76	39.02	8	FALSE	0	1	16	8	69.9	0	8	8	8	3	20	332573	143558	13836.9
FALSE	High	Master Protein	P15RS	A0A024RC37; hsa:55197		A0A024RC37	0.716151	0.870454	0.880553	0.966848	-0.89	-0.28	-0.31	-0.1	0.54	0.821	0.809	0.931	82.52	41.52	42.76	75.4	92.8	69.5	74.8	55.8	207.1	Regulation of nuclear pre-mRNA domain-containing protein OS=Homo sapiens OX=9606 GN=P15RS PE=3 SV=1	97.44	77.51	84.89	128.21	51.95	5	FALSE	0	1	36	8	35.7	0	8	6	7	3	20	36080.5	32230.7	19751.3
FALSE	High	Master Protein	SS18	A0A024RC40; hsa:6760		A0A024RC40	0.569701	0.862311	0.978893	0.997899	0.59	-0.2	0.06	0.04	1.5	0.87	1.041	1.025	78.5	55.21	36.6	50.5	130.4	83.6	92.8	98.6	94.7	Synovial sarcoma translocation, chromosome 18, isoform CRA_b OS=Homo sapiens OX=9606 GN=SS18 PE=3 SV=1	50.58	34.6	24.33	31.9	30.98	4	FALSE	0	1	9	5	45.9	0	8	8	8	3	20	268926	785803	245120
FALSE	High	Master Protein	GALNT1	A0A024RC48; hsa:2589		A0A024RC48	0.647678	0.933373	0.939693	0.963721	-0.77	0.08	0.12	-0.03	0.586	1.056	1.09	0.981	97.93	47.46	37.09	52.47	42.3	110.8	135.8	76.5	134.6	Polypeptide N-acetylgalactosaminyltransferase OS=Homo sapiens OX=9606 GN=GALNT1 PE=3 SV=1	99.8	35.26	39.02	72.23	22.8	6	FALSE	0	1	11	6	64.2	0	8	8	8	3	20	257835	278091	2270.83
FALSE	High	Master Protein		A0A024RC65; hsa:8826		A0A024RC65	0.683642	0.759444	0.978893	0.869961	-0.77	-0.35	-0.02	-0.11	0.585	0.785	0.983	0.927	88.06	65.56	54.68	62.7	76	88.5	115.1	101.9	118.4	HCG1991735, isoform CRA_a OS=Homo sapiens OX=9606 GN=hCG_1991735 PE=4 SV=1	51.6	35.39	38.35	10.02	22.46	114	FALSE	4	1	71	118	189.1	3	8	8	8	3	20	2.43232e+07	2.57096e+07	1.0109e+06
FALSE	High	Master Protein	SEC11L1	A0A024RC78; hsa:23478		A0A024RC78	0.554017	0.0922485	0.753027	0.744389	-0.78	-0.84	-0.17	0.27	0.584	0.558	0.886	1.209	104.17	94	82.47	85.85	51.9	73.4	104.6	130.3	139.8	Signal peptidase complex catalytic subunit SEC11 OS=Homo sapiens OX=9606 GN=SEC11L1 PE=3 SV=1	44.17	39.55	42.56	13.32	42.8	8	FALSE	0	1	31	8	20.6	0	8	8	8	3	20	360827	849110	42190.4
FALSE	High	Master Protein	RNH1	A0A024RC87		A0A024RC87	0.59113	0.767528	0.833266	0.91202	-0.9	-0.33	-0.12	-0.07	0.537	0.794	0.918	0.953	90.32	65.41	60.3	55.41	74.4	88.5	111.1	109.8	116.2	Ribonuclease inhibitor OS=Homo sapiens OX=9606 GN=RNH1 PE=4 SV=1	46.6	30.61	33.9	16.38	47.57	2	FALSE	0	1	88	34	49.4	2	8	8	8	3	20	5.53785e+06	1.03083e+07	477370
FALSE	High	Master Protein	MRPL23	A0A024RCB2; hsa:6150		A0A024RCB2	0.920287	0.987917	0.978893	0.892268	0.13	0.02	0.04	-0.15	1.096	1.012	1.027	0.903	90.13	84.61	59.13	90.78	100	88.4	113.9	93.6	104	Mitochondrial ribosomal protein L23, isoform CRA_a OS=Homo sapiens OX=9606 GN=MRPL23 PE=3 SV=1	153.42	42.65	35.84	27.08	50.72	4	FALSE	0	1	26	4	17.8	0	8	8	8	3	20	144469	192742	42445.6
FALSE	High	Master Protein	NAP1L4	A0A024RCC9; hsa:4676		A0A024RCC9	0.955497	0.921145	0.78189	0.770246	-0.09	-0.19	-0.13	-0.16	0.938	0.874	0.915	0.895	65.74	54.96	43.22	47.57	94.4	97.1	98.9	101.2	108.3	Nucleosome assembly protein 1-like 4, isoform CRA_b OS=Homo sapiens OX=9606 GN=NAP1L4 PE=3 SV=1	17.3	25.06	24.21	10.78	17.69	21	FALSE	0	1	61	23	42.8	1	8	8	8	3	20	2.81769e+06	4.79897e+06	955909
FALSE	High	Master Protein		A0A024RCJ8; hsa:170954		A0A024RCJ8	0.821919	0.972338	0.887156	0.782879	0.12	-0.12	0.1	0.16	1.086	0.919	1.073	1.118	62.48	62.82	47.05	52.62	107	86	104.1	99.3	103.6	HCG1821276, isoform CRA_a OS=Homo sapiens OX=9606 GN=hCG_1821276 PE=4 SV=1	22.43	34.97	28.21	5.84	16.7	3	FALSE	0	1	59	30	67.9	2	8	8	8	3	20	3.1008e+06	7.26645e+06	1.17617e+06
FALSE	High	Master Protein	VARS	A0A024RCN6; A0A1U9X9A0; hsa:7407		A0A024RCN6	0.768814	0.839654	0.948736	0.736298	-0.67	-0.26	0.07	-0.22	0.629	0.832	1.048	0.858	83.51	65.2	50.66	59.13	161.6	101.5	101.4	60.3	75.3	Valine--tRNA ligase OS=Homo sapiens OX=9606 GN=VARS PE=1 SV=1	47.93	39.83	14.73	83.34	15.5	56	FALSE	0	1	55	56	140.4	0	8	8	8	3	20	1.16227e+07	4.0001e+07	5.56957e+06
FALSE	High	Master Protein	BRD2	A0A024RCR5; hsa:6046		A0A024RCR5	0.98928	0.863365	0.957342	0.969568	-0.23	0.25	0.12	-0.05	0.853	1.192	1.087	0.963	51.85	44.05	44.92	40.66	67.6	69.8	119.1	114	129.6	Bromodomain containing 2, isoform CRA_b OS=Homo sapiens OX=9606 GN=BRD2 PE=4 SV=1	30.73	48.33	31.11	25.13	38.04	8	FALSE	0	1	18	10	88	0	6	6	8	2	20	95870.6	263459
FALSE	High	Master Protein	DAXX	A0A024RCS3; hsa:1616		A0A024RCS3	0.995287	0.955467	0.985099	0.931032	-0.17	-0.12	0	0.1	0.891	0.922	0.998	1.072	84.41	58.69	46.27	64.4	89.9	91.4	105	95.7	117.9	Death domain-associated protein 6 OS=Homo sapiens OX=9606 GN=DAXX PE=3 SV=1	40.02	40.04	42.8	15.96	20.31	14	FALSE	5	1	35	14	81.3	0	8	8	8	3	20	738831	867220	97806.3
FALSE	High	Master Protein	RPL10A	A0A024RCW3		A0A024RCW3	0.159627	0.0791014	0.645516	0.913124	1.39	1.59	-0.46	-0.21	2.62	3.007	0.725	0.865	132.53	112.16	97.62	97.74	321.5	84.2	27.6	38.1	28.5	Ribosomal protein OS=Homo sapiens OX=9606 GN=RPL10A PE=3 SV=1	98.26	79.22	87.34	80.94	208.82	2	FALSE	0	1	50	10	15.1	2	5	7	7	3	16	658684
FALSE	High	Master Protein	MTCH1	A0A024RCX4; hsa:23787		A0A024RCX4	0.990926	0.982278	0.978893	0.835824	-0.07	-0.02	0.06	0.24	0.951	0.986	1.043	1.181	53.74	39.52	34.37	54.23	85.9	101.5	101.3	111.1	100.3	Mitochondrial carrier homolog 1 (C. elegans), isoform CRA_c OS=Homo sapiens OX=9606 GN=MTCH1 PE=3 SV=1	37.03	28.71	28.79	35.17	23.69	3	FALSE	1	1	7	3	41.5	0	8	8	8	3	20	358426	503346	54061.4
FALSE	High	Master Protein	C6orf130	A0A024RCY9; hsa:221443		A0A024RCY9	0.945768	0.999568	0.966842	0.770246	-0.07	-0.07	0.05	0.2	0.95	0.95	1.036	1.149	55.92	53.58	48.53	50.99	74.3	81	115.7	116.8	112.2	Chromosome 6 open reading frame 130, isoform CRA_b OS=Homo sapiens OX=9606 GN=C6orf130 PE=4 SV=1	48.71	49.71	36	20.98	24.11	16	FALSE	0	1	72	16	17	0	8	8	8	3	20	1.78877e+06	2.1566e+06	180598
FALSE	High	Master Protein	MAPK14	A0A024RD15		A0A024RD15	0.821919	0.96061	0.957342	0.782879	-0.51	-0.13	-0.06	-0.18	0.701	0.915	0.962	0.88	88.37	56.3	45.31	64.68	62.6	104.3	105.3	104.6	123.1	Mitogen-activated protein kinase 14 OS=Homo sapiens OX=9606 GN=MAPK14 PE=3 SV=1	94.91	41.89	36.64	50.07	55.11	13	FALSE	52	1	50	14	41.3	0	7	8	8	3	20	1.56604e+06	903742	11715.3
FALSE	High	Master Protein	NFKBIE	A0A024RD24; hsa:4794		A0A024RD24	0.873872	0.996802	0.978893	0.671612	-0.5	-0.04	-0.03	0.25	0.707	0.971	0.978	1.188	64.72	55.33	43.89	44.03	87.8	118.3	105.5	91.8	96.6	Nuclear factor of kappa light polypeptide gene enhancer in B-cells inhibitor, epsilon, isoform CRA_a OS=Homo sapiens OX=9606 GN=NFKBIE PE=4 SV=1	35.95	22.22	28.02	10.65	28.83	6	FALSE	3	1	18	6	52.8	0	8	8	8	3	20	8.642e+06	9.77398e+06	1.17923e+06
FALSE	High	Master Protein	RPL7L1	A0A024RD36; hsa:285855		A0A024RD36	0.578851	0.645739	0.923351	0.218691	-1.05	-0.52	-0.15	-0.96	0.485	0.698	0.904	0.513	80.72	44.87	55.41	36.74	46.2	54.9	127.6	36.8	234.5	Ribosomal protein L7-like 1, isoform CRA_b OS=Homo sapiens OX=9606 GN=RPL7L1 PE=3 SV=1	157.98	39.11	52.07	53.12	61.1	5	FALSE	0	1	27	5	29.7	0	6	6	7	2	20	35053.3	59385.3
FALSE	High	Master Protein	HSP90AB1	A0A024RD80; hsa:3326		A0A024RD80	0.799326	0.759568	0.978893	0.808447	-0.63	-0.35	-0.04	-0.14	0.647	0.786	0.974	0.904	82.6	72.15	58.55	55.07	75	100.9	109.6	107.2	107.3	Heat shock protein 90kDa alpha (Cytosolic), class B member 1, isoform CRA_a OS=Homo sapiens OX=9606 GN=HSP90AB1 PE=3 SV=1	34.13	33.43	33.85	6.98	15.39	45	FALSE	0	1	77	68	83.2	1	8	8	8	3	20	2.22406e+07	4.09399e+07	3.00487e+06
FALSE	High	Master Protein	G3BP2	A0A024RDE5; hsa:9908		A0A024RDE5	0.990926	0.848822	0.641095	0.865842	-0.13	0.18	0.25	0.16	0.915	1.131	1.192	1.114	64.73	40.62	39.49	38.26	81.7	111	106.4	105.1	95.9	Ras-GTPase activating protein SH3 domain-binding protein 2, isoform CRA_a OS=Homo sapiens OX=9606 GN=G3BP2 PE=4 SV=1	46.39	23.64	13.25	29.75	17.35	10	FALSE	0	1	30	12	54.1	0	8	8	8	3	20	628071	788249	120344
FALSE	High	Master Protein	HNRPD	A0A024RDF4		A0A024RDF4	0.846507	0.66408	0.14039	0.45351	-0.53	-0.42	-0.34	-0.37	0.694	0.745	0.79	0.776	100.43	75.93	70.67	72.81	91.8	96.3	98.9	90	123	Heterogeneous nuclear ribonucleoprotein D (AU-rich element RNA binding protein 1, 37kDa), isoform CRA_e OS=Homo sapiens OX=9606 GN=HNRPD PE=4 SV=1	19.67	25.51	16.97	6.09	19.09	3	FALSE	1	1	61	34	32.8	0	8	8	8	3	20	1.90761e+07	4.70576e+07	8.37048e+06
FALSE	High	Master Protein	SCARB2	A0A024RDG6; hsa:950		A0A024RDG6	0.378577	0.848822	0.546942	0.708915	-1.49	-0.32	-0.57	-0.65	0.355	0.803	0.673	0.636	105.71	62.88	53.39	79.73	25.6	105.8	124.7	61	182.8	Scavenger receptor class B, member 2, isoform CRA_a OS=Homo sapiens OX=9606 GN=SCARB2 PE=3 SV=1	103.28	42.31	39.2	46.74	80.74	6	FALSE	2	1	15	6	54.3	0	7	7	8	3	20	69622.9	14128.8	7469.76
FALSE	High	Master Protein	CCT6A	A0A024RDL1; hsa:908		A0A024RDL1	0.823603	0.591835	0.791664	0.993595	-0.56	-0.47	0.13	0	0.681	0.723	1.094	1	91.46	75.26	60.27	66.44	81.4	78	116.3	107.3	116.9	Chaperonin containing TCP1, subunit 6A (Zeta 1), isoform CRA_a OS=Homo sapiens OX=9606 GN=CCT6A PE=3 SV=1	48.32	40.86	37.07	25.38	22.65	31	FALSE	0	1	72	38	58	0	8	8	8	3	20	9.17929e+06	1.21143e+07	511486
FALSE	High	Master Protein	RFC3	A0A024RDQ8; hsa:5983		A0A024RDQ8	0.765233	0.942518	0.942652	0.971249	-0.66	-0.08	0.13	-0.05	0.634	0.945	1.092	0.963	83.83	66.3	55.45	89.36	57.3	55.9	130.7	107.7	148.4	Replication factor C (Activator 1) 3, 38kDa, isoform CRA_a OS=Homo sapiens OX=9606 GN=RFC3 PE=4 SV=1	54.8	62.49	39.97	22.99	34.47	11	FALSE	3	1	39	11	40.5	0	5	8	7	3	20	207403	251617
FALSE	High	Master Protein	HSPH1	A0A024RDS1; hsa:10808		A0A024RDS1	0.887199	0.992258	0.800632	0.957326	0.02	-0.07	-0.13	0.05	1.017	0.95	0.915	1.033	80.15	65.62	57.1	79.42	92.5	89.6	99.2	103.8	114.8	Heat shock protein 105 kDa OS=Homo sapiens OX=9606 GN=HSPH1 PE=3 SV=1	20.58	21.96	25.17	6.9	26.51	40	FALSE	0	1	58	44	96.8	0	8	8	8	3	20	1.98262e+06	3.75557e+06	746431
FALSE	High	Master Protein	KIAA1704	A0A024RDS7; hsa:55425		A0A024RDS7	0.482464	0.9722	0.954865	0.884572	0.65	0.06	0.13	-0.16	1.572	1.044	1.093	0.893	88.18	61.53	56.07	64	156.5	72.2	89.1	87.5	94.7	GPALPP motifs-containing protein 1 OS=Homo sapiens OX=9606 GN=KIAA1704 PE=4 SV=1	54.76	41.09	9.89	32.95	36.55	10	FALSE	0	1	26	10	38.1	0	8	8	8	3	20	254135	1.06663e+06	335646
FALSE	High	Master Protein	GTF2F2	A0A024RDU9; hsa:2963		A0A024RDU9	0.873529	0.985409	0.961022	0.979111	-0.43	-0.06	-0.06	0.04	0.743	0.957	0.956	1.031	65.7	62.43	60.34	44.47	57	98.5	93.1	120.8	130.7	General transcription factor IIF subunit 2 OS=Homo sapiens OX=9606 GN=GTF2F2 PE=3 SV=1	54.47	31.01	24.07	16.61	34.74	10	FALSE	1	1	35	10	28.4	10	8	7	8	2	20	328736	352685	10995.9
FALSE	High	Master Protein	RANBP5	A0A024RDY0		A0A024RDY0	0.995562	0.815407	0.543204	0.504981	-0.24	-0.32	-0.19	-0.3	0.846	0.802	0.875	0.812	69.17	64.57	54.87	62.83	77.2	91.9	107.9	108	115	RAN binding protein 5, isoform CRA_d OS=Homo sapiens OX=9606 GN=RANBP5 PE=4 SV=1	42.94	40.94	27.56	4.2	25.15	40	FALSE	0	1	52	40	123.6	1	8	8	8	3	20	3.04921e+06	3.70303e+06	310209
FALSE	High	Master Protein	LAMP1	A0A024RDY3; hsa:3916		A0A024RDY3	0.543427	0.635896	0.990064	0.884572	0.4	0.29	0	0.09	1.322	1.221	1.001	1.064	60.02	51.13	45.07	54.21	112.5	116.9	84.1	94.7	91.9	Lysosomal-associated membrane protein 1, isoform CRA_a OS=Homo sapiens OX=9606 GN=LAMP1 PE=3 SV=1	28.7	22.81	17.19	33.83	20.04	6	FALSE	0	1	14	6	44.9	0	8	8	8	3	20	3.39893e+06	3.40673e+06	651532
FALSE	High	Master Protein	ARHGEF7	A0A024RDY9		A0A024RDY9	0.996397	0.804071	0.899803	0.782879	-0.14	0.15	0.1	0.18	0.907	1.109	1.075	1.131	74.05	69.49	58.79	60.66	69.5	98.7	111.2	108.1	112.5	Rho guanine nucleotide exchange factor (GEF) 7, isoform CRA_b OS=Homo sapiens OX=9606 GN=ARHGEF7 PE=4 SV=1	49.75	37.9	37.29	12.18	22.66	19	FALSE	3	1	41	22	73.1	0	8	8	8	3	20	881745	1.14261e+06	56106.6
FALSE	High	Master Protein	HNRNPDL	A0A087WU03		A0A087WU03	1.78105e-07	0.00112032	0.00732641	2.78745e-10	-3.76	-1.53	-0.78	-2.8	0.074	0.347	0.581	0.143	111.6	69.91	78.23	109.81	15.8	90.6	134.6	24.8	234.1	Heterogeneous nuclear ribonucleoprotein D-like OS=Homo sapiens OX=9606 GN=HNRNPDL PE=1 SV=1	223.7	43.3	94.49	108.33	49.37	2	FALSE	0	1	40	2	6.7	2	6	4	8	2	18	6318.96	24949
FALSE	High	Master Protein	RAVER1	A0A087WZ13		A0A087WZ13	0.603504	0.848822	0.957342	0.884572	-0.72	-0.21	-0.06	-0.11	0.606	0.863	0.96	0.928	68.38	73.95	51.13	48.73	40.8	55.3	148.4	108.1	147.3	Ribonucleoprotein PTB-binding 1 OS=Homo sapiens OX=9606 GN=RAVER1 PE=1 SV=1	57.4	80.11	44.7	31.87	26.15	25	FALSE	0	1	58	25	77.8	0	8	8	8	3	20	184581	1.13354e+06	40959
FALSE	High	Master Protein	SLC4A1AP	A0A087X0M4		A0A087X0M4	0.994911	0.994329	0.979452	0.928275	-0.1	0.02	-0.02	-0.11	0.932	1.016	0.989	0.926	77.95	86.52	64.99	84.88	75	105.9	110.1	107.1	101.9	Kanadaptin OS=Homo sapiens OX=9606 GN=SLC4A1AP PE=1 SV=1	49.19	26.02	52.74	24.41	29.2	9	FALSE	0	1	15	9	82.8	0	8	8	8	2	20	116454	170896	20707.4
FALSE	High	Master Protein	CUL1	A0A090N7U0; hsa:8454		A0A090N7U0	0.647678	0.250928	0.783706	0.185338	0.44	0.56	0.2	0.62	1.352	1.477	1.152	1.537	55.47	51.22	53.69	48.48	71.8	116.9	90.3	131.4	89.6	Cullin 1 OS=Homo sapiens OX=9606 GN=CUL1 PE=3 SV=1	90.38	38.38	31.15	60.54	63.78	15	FALSE	6	1	21	15	89.6	1	8	8	8	3	20	889483	1.03898e+06	31828.3
FALSE	High	Master Protein	C7orf24	A0A090N7V5; hsa:79017		A0A090N7V5	0.896184	0.488738	0.651145	0.12446	0.01	0.4	0.18	0.52	1.007	1.324	1.13	1.431	80.17	57.23	60.6	63.37	90.5	49	156.6	124.6	79.4	gamma-glutamylcyclotransferase OS=Homo sapiens OX=9606 GN=C7orf24 PE=4 SV=1	88.16	111.77	70.92	82.6	91.85	12	FALSE	0	1	60	12	21	0	8	8	8	3	20	1.71822e+06	4.28816e+06	1.21806e+06
FALSE	High	Master Protein	ABCF2	A0A090N7X1; hsa:10061		A0A090N7X1	0.943919	0.881545	0.982446	0.212837	-0.31	-0.21	0.04	-0.69	0.806	0.862	1.026	0.619	73.65	60.46	57.58	62.34	28.4	108	121	87.2	155.4	ATP-binding cassette, sub-family F (GCN20), member 2 OS=Homo sapiens OX=9606 GN=ABCF2 PE=4 SV=1	99.73	51.4	46.44	13.8	43.47	12	FALSE	1	1	22	12	71.2	0	8	8	8	3	20	344626	226747	5886.28
FALSE	High	Master Protein	TPK1	A0A090N8Y0; hsa:27010		A0A090N8Y0	0.91326	0.493172	0.968579	0.685753	0.16	0.69	0.12	0.53	1.121	1.616	1.086	1.445	53.31	54.8	67.77	60.45	85.3	93.5	101.1	117.8	102.4	Thiamine pyrophosphokinase OS=Homo sapiens OX=9606 GN=TPK1 PE=3 SV=1	40.52	41.2	66.08	37.66	64.31	5	FALSE	0	1	37	5	27.2	0	7	8	7	3	20		216132	56141.4
FALSE	High	Master Protein	ERP70	A0A090N8Y2; hsa:9601		A0A090N8Y2	0.79861	0.80778	0.961022	0.981723	0.29	0.2	-0.06	-0.01	1.219	1.148	0.959	0.992	72.44	70.3	61.91	70.68	116.3	120.9	86.2	90.8	85.9	Protein disulfide-isomerase A4 OS=Homo sapiens OX=9606 GN=ERP70 PE=2 SV=1	18.78	21.39	29.75	38.19	24.6	63	FALSE	0	1	71	63	72.9	2	8	8	8	3	20	2.2309e+07	3.00259e+07	8.87898e+06
FALSE	High	Master Protein	IMAP1	A0A090N8Z4; hsa:170575		A0A090N8Z4	0.848311	0.726588	0.914488	0.889568	0.29	0.5	0.18	0.2	1.222	1.416	1.131	1.146	82.7	51.79	59.9	64.27	67.3	118.8	105.3	100.7	107.9	Immunity associated protein 1 OS=Homo sapiens OX=9606 GN=IMAP1 PE=3 SV=1	70.52	38.15	29.51	49.48	69.42	7	FALSE	0	1	30	7	34.3	6	8	8	8	3	18	194740	279026	23527.2
FALSE	High	Master Protein	SAA2-SAA4	A0A096LPE2; hsa:100528017		A0A096LPE2	0.00181165	0.000374046	0.237134	0.0016217	2.07	1.62	0.5	1.51	4.195	3.077	1.419	2.846	116.85	104.25	113	104.24	111	107.5	73.3	179.6	28.6	SAA2-SAA4 readthrough OS=Homo sapiens OX=9606 GN=SAA2-SAA4 PE=3 SV=1	71.33	40.67	33.19	54.34	118.14	3	FALSE	0	1	30	5	23.3	0	8	8	8	3	20	569829	601896	311427
FALSE	High	Master Protein	RNF213	A0A0A0MTR7; hsa:57674		A0A0A0MTR7	0.949145	0.999568	0.961022	0.989494	-0.34	-0.05	0.05	-0.01	0.79	0.968	1.035	0.996	75.11	60.79	55.2	64.69	64.8	102.3	110.3	104	118.6	E3 ubiquitin-protein ligase RNF213 OS=Homo sapiens OX=9606 GN=RNF213 PE=1 SV=1	56.89	23.18	31.47	5.7	19.68	124	FALSE	0	1	29	124	591	0	8	8	8	3	20	9.01671e+06	1.10944e+07	484089
FALSE	High	Master Protein	PAM16	A0A0A6YYL4; hsa:100529144		A0A0A6YYL4	0.990926	0.97938	0.82823	0.894036	-0.22	-0.08	0.12	-0.08	0.86	0.946	1.085	0.944	81.37	64.44	64.55	61.6	64.8	106.5	108.8	105	115	Coronin OS=Homo sapiens OX=9606 GN=CORO7-PAM16 PE=1 SV=1	57.75	29.93	38.2	13.66	18.69	3	FALSE	0	1	50	37	114.1	0	8	8	8	3	20	8.35267e+06	1.12575e+07	493764
FALSE	High	Master Protein				A0A0B4J2A0	0.647678	0.545877	0.764414	0.999726	0.58	0.57	0.24	-0.01	1.492	1.484	1.182	0.994	62.19	73.82	58.07	60.84	121.7	131.1	105.6	54.1	87.5	FGGY_N domain-containing protein OS=Homo sapiens OX=9606 PE=4 SV=1	49.42	60.96	55.76	74.95	38.75	12	FALSE	0	1	32	12	51.5	0	8	8	8	3	20	498798	188549	62922.6
FALSE	High	Master Protein	GATD3B	A0A0B4J2D5; A6NFJ6; A6NJY7; hsa:8209; O00650; O00660; O15011; O15012; P30042; P55346; P78474; Q92505; Q92507		A0A0B4J2D5	0.690286	0.582636	0.514641	0.476839	0.33	0.38	-0.2	0.33	1.259	1.301	0.869	1.261	87.34	73.99	70.04	80.67	116	114.8	78.9	102.1	88.1	Putative glutamine amidotransferase-like class 1 domain-containing protein 3B, mitochondrial OS=Homo sapiens OX=9606 GN=GATD3B PE=5 SV=1	38.75	34	46.73	21.08	24.39	17	FALSE	1	1	75	17	28.1	0	8	8	8	3	20	2.67924e+06	1.37494e+07	2.88754e+06
FALSE	High	Master Protein				A0A0B4J2E5	0.821919	0.832084	0.969795	0.794734	-0.54	-0.28	-0.06	-0.18	0.687	0.823	0.962	0.882	64.75	54.95	52.42	62.73	40.8	91.6	108.5	94	165.2	Utp12 domain-containing protein OS=Homo sapiens OX=9606 PE=1 SV=1	94.9	41.14	10.76	16.97	34.58	16	FALSE	0	1	22	16	102.4	1	8	8	8	3	20	271516	259324	18146.7
FALSE	High	Master Protein	PIGBOS1	A0A0B4J2F0; hsa:101928527		A0A0B4J2F0	0.96376	0.50358	0.957342	0.949819	0.09	0.83	0.18	0.11	1.068	1.775	1.137	1.076	53.75	46.19	32.68	56.54	85.8	143.5	99.9	86.4	84.4	Protein PIGBOS1 OS=Homo sapiens OX=9606 GN=PIGBOS1 PE=1 SV=1	46.27	37.08	24.34	53.18	23.56	2	FALSE	0	1	22	2	6.3	2	7	5	7	3	16	119909	57603.9	12722.9
FALSE	High	Master Protein	KDM4B	A0A0C4DFL8; hsa:23030		A0A0C4DFL8	0.821919	0.820866	0.961022	0.757434	-0.52	-0.27	-0.06	-0.24	0.697	0.83	0.96	0.845	71.68	64.31	57.15	51.8	46.4	72.5	123	112.8	145.2	[histone H3]-trimethyl-L-lysine(9) demethylase OS=Homo sapiens OX=9606 GN=KDM4B PE=1 SV=1	84.8	59.94	42.83	49.12	40.7	14	FALSE	0	1	19	14	121.8	0	8	8	8	3	20	225127	924562	24513.6
FALSE	High	Master Protein	SET	A0A0C4DFV9		A0A0C4DFV9	0.290165	0.704286	0.955925	0.770246	0.91	0.4	0.13	0.33	1.873	1.318	1.094	1.255	95.31	58.57	80.47	86.62	87.9	98.9	101.7	112.8	98.7	Protein SET OS=Homo sapiens OX=9606 GN=SET PE=1 SV=2	88.4	23.83	88.58	72.97	50.78	3	FALSE	1	1	59	21	34.5	0	8	8	8	3	19	214551	464006	353416
FALSE	High	Master Protein	DDX46	A0A0C4DG89		A0A0C4DG89	0.779089	0.914764	0.978893	0.783716	-0.66	-0.22	0.03	-0.14	0.632	0.86	1.019	0.905	80.96	71.06	55.04	66.03	62.4	113.9	104.2	104.1	115.4	RNA helicase OS=Homo sapiens OX=9606 GN=DDX46 PE=1 SV=1	65.85	177.46	87.9	50.59	28.78	37	FALSE	0	1	36	37	117.4	0	8	8	8	3	20	3.12052e+06	4.07661e+06	251700
FALSE	High	Master Protein	SPTAN1	A0A0D9SGF6		A0A0D9SGF6	0.954175	0.959984	0.976025	0.948376	-0.35	0.11	0.13	-0.08	0.787	1.081	1.093	0.945	68.36	38	35.81	30.55	88.6	106.4	116	80.3	108.8	Spectrin alpha chain, non-erythrocytic 1 OS=Homo sapiens OX=9606 GN=SPTAN1 PE=1 SV=1	59.92	29.16	31.33	16.62	23.42	3	FALSE	0	1	75	193	287.4	2	8	8	8	3	20	178477	188786	8618.43
FALSE	High	Master Protein	LRRFIP1	A0A0F7NGI8		A0A0F7NGI8	0.569735	0.815912	0.791664	0.591214	0.58	0.19	0.13	0.32	1.49	1.141	1.094	1.245	75.33	59.26	59	60.86	116.7	102.2	89.4	109.6	82.2	Leucine rich repeat (In FLII) interacting protein 1, isoform CRA_c OS=Homo sapiens OX=9606 GN=LRRFIP1 PE=2 SV=1	19.08	10.29	19.12	6.3	19.14	55	FALSE	1	1	64	56	82.6	0	8	8	8	3	20	9.04534e+06	1.80205e+07	4.04522e+06
FALSE	High	Master Protein	HLA-F	A0A0G2JH66		A0A0G2JH66	0.941827	0.801068	0.860786	0.981723	-0.31	-0.3	-0.18	-0.02	0.804	0.81	0.882	0.983	64.22	78.81	81.11	77.18	67.9	45.3	132.1	126	128.7	HLA class I histocompatibility antigen, alpha chain F OS=Homo sapiens OX=9606 GN=HLA-F PE=1 SV=1	74.81	91.09	37.33	98.64	51.18	3	FALSE	0	1	27	9	50.4	0	6	7	8	2	20	86120.8	309205
FALSE	High	Master Protein	ZNF66	A0A0G2JMG9		A0A0G2JMG9	0.96376	0.616491	0.218388	0.459823	-0.03	-0.48	-0.41	-0.48	0.979	0.719	0.752	0.719	129.52	54.63	51.98	43.37	111.7	88.2	76.7	100.9	122.5	Putative zinc finger protein 66 OS=Homo sapiens OX=9606 GN=ZNF66 PE=1 SV=1	157.02	25.23	28.78	22.98	42.39	2	FALSE	0	1	14	3	69	0	8	8	8	3	20	324393	839917	2.43759e+06
FALSE	High	Master Protein	LAIR1	A0A0G2JNU6		A0A0G2JNU6	0.94462	0.859222	0.978893	0.695829	0.03	0.17	-0.02	-0.33	1.018	1.122	0.984	0.795	55.96	64.86	58.72	58.15	103.1	112.2	96.8	80.5	107.4	Leukocyte-associated immunoglobulin-like receptor 1 OS=Homo sapiens OX=9606 GN=LAIR1 PE=1 SV=1	41.3	34.74	77.46	1.43	34.29	7	FALSE	0	1	29	7	30.3	0	8	8	8	3	20	301983	678411	130278
FALSE	High	Master Protein	PUF60	A0A0J9YYL3		A0A0J9YYL3	0.721206	0.581214	0.906156	0.898528	-0.66	-0.48	0.1	-0.06	0.635	0.717	1.069	0.958	83.27	71.24	50.39	63.47	74.9	58.1	122	114.8	130.3	Poly(U)-binding-splicing factor PUF60 (Fragment) OS=Homo sapiens OX=9606 GN=PUF60 PE=1 SV=1	38.78	54.14	42.3	15.12	29.49	24	FALSE	0	1	58	24	54.6	0	8	8	8	3	20	1.89239e+06	2.45103e+06	127610
FALSE	High	Master Protein	HEL-S-2	A0A0K0K1J1; hsa:1471		A0A0K0K1J1	0.995155	0.830524	0.993754	0.926644	-0.14	-0.28	0.04	0.21	0.908	0.823	1.025	1.154	52.33	45.33	51.14	45.41	88.3	88.1	97.8	123.3	102.5	Epididymis secretory protein Li 2 OS=Homo sapiens OX=9606 GN=HEL-S-2 PE=2 SV=1	60.47	19.55	35.74	8.35	48.41	3	FALSE	0	1	19	3	15.8	3	7	8	8	3	20	48481.6	150077	10273.3
FALSE	High	Master Protein	HEL-S-276	A0A0K0K1K4; hsa:5688		A0A0K0K1K4	0.966101	0.767528	0.899803	0.952062	-0.06	0.23	-0.1	-0.04	0.958	1.172	0.932	0.973	85.8	72.5	72.73	67.46	71.3	126.8	100	110.9	90.9	Proteasome subunit alpha type OS=Homo sapiens OX=9606 GN=HEL-S-276 PE=2 SV=1	39.5	20.97	33.35	36.52	38.74	23	FALSE	3	1	72	23	27.9	0	8	8	8	3	20	2.66566e+07	3.66055e+07	4.31317e+06
FALSE	High	Master Protein	HEL-S-304	A0A0K0K1K7; hsa:25796		A0A0K0K1K7	0.779089	0.583696	0.961022	0.597954	-0.63	-0.49	-0.05	-0.26	0.647	0.711	0.968	0.833	75.14	59.79	50.04	49.11	80.7	92.4	114	95.1	117.8	6-phosphogluconolactonase OS=Homo sapiens OX=9606 GN=HEL-S-304 PE=2 SV=1	29.86	25.2	22.78	1.98	19.23	17	FALSE	1	1	93	17	27.5	1	8	8	8	3	20	2.69699e+06	4.19068e+06	319989
FALSE	High	Master Protein	HEL-S-129m	A0A0K0K1L8; hsa:5720		A0A0K0K1L8	0.530902	0.191779	0.210968	0.101276	-0.96	-0.73	-0.31	-0.59	0.514	0.601	0.808	0.662	106.93	78.65	75.38	87	72.3	80.2	118.8	100.5	128.2	Epididymis secretory sperm binding protein Li 129m OS=Homo sapiens OX=9606 GN=HEL-S-129m PE=2 SV=1	31.03	36.01	40.6	33.36	36.81	27	FALSE	1	1	83	27	28.7	0	8	8	8	3	20	1.3168e+07	1.54587e+07	1.2918e+06
FALSE	High	Master Protein	seTCTP	A0A0P1J1R0; hsa:7178		A0A0P1J1R0	0.990926	0.726698	0.791664	0.669304	-0.17	0.21	-0.13	-0.29	0.889	1.159	0.917	0.821	91.53	98.44	83.14	93.43	77.1	109.7	100.4	99.6	113.2	Translationally-controlled tumor protein OS=Homo sapiens OX=9606 GN=seTCTP PE=3 SV=1	39.43	43.73	69.35	51.99	42.21	12	FALSE	0	1	86	13	19.6	0	8	8	8	3	20	1.25274e+06	783594	282580
FALSE	High	Master Protein	MATR3	A0A0R4J2E8; hsa:9782		A0A0R4J2E8	0.779089	0.584625	0.978893	0.945139	-0.65	-0.47	-0.04	-0.04	0.636	0.721	0.973	0.969	87.54	76.07	62.06	58.49	87.5	81.9	113	102.9	114.8	Matrin-3 OS=Homo sapiens OX=9606 GN=MATR3 PE=1 SV=1	28.24	31.6	30.64	13.04	13.11	47	FALSE	0	1	65	47	94.6	0	8	8	8	3	20	6.38652e+06	1.6348e+07	1.7744e+06
FALSE	High	Master Protein	MEF2C	A0A0R4J2G5		A0A0R4J2G5	0.96195	0.848822	0.919317	0.799164	-0.01	0.28	0.16	0.24	0.992	1.211	1.113	1.183	68.13	57	45.54	48.85	62.8	100.3	88.5	134.9	113.4	Myocyte-specific enhancer factor 2C OS=Homo sapiens OX=9606 GN=MEF2C PE=1 SV=1	97.53	52.26	43.99	36.82	41.57	4	FALSE	10	1	13	6	47	0	8	7	7	3	20	250325	168385	37362.2
FALSE	High	Master Protein	ANXA6	A0A0S2Z2Z6; hsa:309		A0A0S2Z2Z6	0.234489	0.124761	5.04034e-07	0.0172028	-1.15	-0.83	-0.8	-0.78	0.449	0.563	0.575	0.584	132.67	90.33	92.17	107.82	49.2	43.3	143.2	65.3	199	Annexin (Fragment) OS=Homo sapiens OX=9606 GN=ANXA6 PE=2 SV=1	171.4	70.93	62.08	52.38	51.56	3	FALSE	2	1	88	86	75.8	0	8	8	8	3	20	713771	591168	200655
FALSE	High	Master Protein	ANXA6	A0A0S2Z377		A0A0S2Z377	0.995036	0.75132	0.978432	0.969762	-0.14	0.26	0.04	0.04	0.907	1.201	1.026	1.029	99.95	88.94	76.57	79.94	98.3	103.2	98.9	94.4	105.2	Annexin (Fragment) OS=Homo sapiens OX=9606 GN=ANXA6 PE=2 SV=1	21.47	49.97	47.07	34.21	20.2	3	FALSE	0	1	88	86	75.2	0	8	8	8	3	20	1.90018e+08	1.7085e+08	4.28315e+07
FALSE	High	Master Protein	BAK1	A0A0S2Z391; hsa:578		A0A0S2Z391	0.971634	0.848822	0.576109	0.782879	0.05	0.48	0.45	0.38	1.035	1.395	1.367	1.302	88.65	64.59	39.61	25.02	75.8	81.9	132	104.9	105.3	BCL2-antagonist/killer 1 isoform 1 (Fragment) OS=Homo sapiens OX=9606 GN=BAK1 PE=2 SV=1	188.47	132.63	59.96	8.76	29.08	5	FALSE	6	1	38	5	23.4	0	6	8	7	3	18	340478	79383.2
FALSE	High	Master Protein	ADRBK1	A0A0S2Z392; hsa:156		A0A0S2Z392	0.761512	0.767528	0.978893	0.860475	-0.68	-0.34	-0.03	-0.12	0.625	0.789	0.982	0.923	83.93	66.12	52.04	58.09	80.1	87.5	102.7	113.5	116.3	G protein-coupled receptor kinase (Fragment) OS=Homo sapiens OX=9606 GN=ADRBK1 PE=2 SV=1	38.56	22.26	32.76	27.19	14.25	26	FALSE	1	1	53	35	79.5	0	8	8	8	3	20	6.65171e+06	9.51932e+06	1.12125e+06
FALSE	High	Master Protein	CETP	A0A0S2Z3F6; hsa:1071		A0A0S2Z3F6	0.261559	0.236611	0.924283	0.107814	0.89	0.66	-0.1	0.79	1.859	1.575	0.934	1.728	118.42	95.32	96.16	106.46	80.5	157.4	72.9	107.9	81.3	Cholesteryl ester transfer protein (Fragment) OS=Homo sapiens OX=9606 GN=CETP PE=2 SV=1	118.72	53.3	71.89	114.84	90.39	12	FALSE	3	1	28	12	54.7	0	8	8	8	3	19	1.48523e+06	693710	134347
FALSE	High	Master Protein	FXN	A0A0S2Z3G4; hsa:2395		A0A0S2Z3G4	0.959321	0.903787	0.985186	0.58838	-0.27	0.28	-0.03	-0.79	0.827	1.215	0.977	0.576	88.47	85.2	79.3	58.65	87.4	117	141.8	77.3	76.6	Frataxin, mitochondrial (Fragment) OS=Homo sapiens OX=9606 GN=FXN PE=2 SV=1	71.1	93.52	54.66	20.84	57.01	3	FALSE	1	1	20	3	23.1	0	8	8	8	3	13	51671.3	41359.1	37683.4
FALSE	High	Master Protein	SLC25A4	A0A0S2Z3H3; hsa:291		A0A0S2Z3H3	0.549303	0.767528	0.996845	0.282223	-1.08	-0.38	0.01	-0.84	0.473	0.77	1.005	0.558	80.96	65.28	61.93	66.92	39.4	97.2	117.8	86.9	158.6	ADP/ATP translocase (Fragment) OS=Homo sapiens OX=9606 GN=SLC25A4 PE=2 SV=1	100.16	28.54	64.48	27.67	57.19	8	FALSE	1	1	61	25	33	1	7	7	8	3	19	234127	30687.5
FALSE	High	Master Protein	ETFA	A0A0S2Z3L0; hsa:2108		A0A0S2Z3L0	0.996397	0.984301	0.942652	0.782879	-0.2	-0.07	-0.08	-0.16	0.869	0.95	0.946	0.897	79.09	63.84	53.12	66.22	102.7	102.4	95.9	90.8	108.1	Electron transfer flavoprotein subunit alpha, mitochondrial (Fragment) OS=Homo sapiens OX=9606 GN=ETFA PE=2 SV=1	26.78	19.9	23.55	16.94	17.53	25	FALSE	0	1	74	25	35.1	0	8	8	8	3	20	5.36096e+06	9.10581e+06	2.34598e+06
FALSE	High	Master Protein	ATP2A2	A0A0S2Z3L2; hsa:488		A0A0S2Z3L2	0.97493	0.867795	0.857862	0.27612	-0.08	0.08	-0.11	0.46	0.948	1.059	0.93	1.372	80.88	62.4	53	67.18	46.8	111.4	99.4	128.5	113.9	P-type Ca(2+) transporter (Fragment) OS=Homo sapiens OX=9606 GN=ATP2A2 PE=2 SV=1	93.58	53.9	32.32	30.46	40.78	19	FALSE	3	1	31	30	114.7	1	8	8	8	3	20	1.63105e+06	1.09901e+06	42829.9
FALSE	High	Master Protein	ACADSB	A0A0S2Z3P9; hsa:36		A0A0S2Z3P9	0.990926	0.977277	0.979248	0.834366	-0.13	-0.03	0.03	0.13	0.912	0.977	1.018	1.097	59.92	50.55	51.65	41.76	87	84.8	97	109.3	121.9	Acyl-CoA dehydrogenase short/branched chain isoform 1 (Fragment) OS=Homo sapiens OX=9606 GN=ACADSB PE=2 SV=1	33.04	50.72	41.44	6.6	18.12	12	FALSE	0	1	39	12	47.5	12	8	8	8	3	20	991666	2.26221e+06	204690
FALSE	High	Master Protein	ITPA	A0A0S2Z3W7; hsa:3704		A0A0S2Z3W7	0.814668	0.715257	0.743519	0.739734	0.26	0.33	-0.18	0.33	1.2	1.256	0.881	1.254	83.65	68.69	77.77	51.12	106.9	104.2	70	100.1	118.8	Epididymis secretory sperm binding protein (Fragment) OS=Homo sapiens OX=9606 GN=ITPA PE=2 SV=1	50.9	52.84	50.38	57.91	59.37	11	FALSE	0	1	83	11	21.4	2	8	8	7	3	20	376261	819120	10317.1
FALSE	High	Master Protein	GDI1	A0A0S2Z3X8; hsa:2664		A0A0S2Z3X8	0.988008	0.907013	0.985565	0.437043	-0.17	0.06	0.01	-0.34	0.892	1.041	1.01	0.791	89.92	72.14	59.94	71.27	114.4	108.4	103.8	76.4	97	Rab GDP dissociation inhibitor (Fragment) OS=Homo sapiens OX=9606 GN=GDI1 PE=2 SV=1	24.24	42.14	47.65	29.21	20.96	29	FALSE	0	1	88	42	50.6	0	8	8	8	3	20	4.80857e+06	3.3239e+06	963301
FALSE	High	Master Protein	GALT	A0A0S2Z3Y7; hsa:2592		A0A0S2Z3Y7	0.163847	0.368633	0.897154	0.55333	0.92	0.46	0.11	0.31	1.89	1.376	1.078	1.243	115.68	100.31	68.08	80.72	74.5	58.3	190.6	146.4	30.1	Galactose-1-phosphate uridylyltransferase (Fragment) OS=Homo sapiens OX=9606 GN=GALT PE=2 SV=1	58.32	117.68	140.28	60.71	303.79	6	FALSE	0	1	21	6	43.3	0	8	8	8	3	20	1.18892e+06	1.23621e+06	657498
FALSE	High	Master Protein	HSD17B10	A0A0S2Z410; hsa:3028		A0A0S2Z410	0.693795	0.12727	0.444516	0.407239	-0.77	-0.85	-0.22	-0.36	0.587	0.554	0.861	0.78	85.53	71.78	66.08	60.18	68.6	63.6	126.3	98.8	142.8	Epididymis secretory sperm binding protein (Fragment) OS=Homo sapiens OX=9606 GN=HSD17B10 PE=2 SV=1	123.3	48.48	38.63	25.24	29.96	23	FALSE	0	1	94	23	26.9	5	8	8	8	3	20	3.11581e+06	4.61597e+06	330468
FALSE	High	Master Protein	KRT6A	A0A0S2Z428; hsa:3853		A0A0S2Z428	0.266611	0.180368	1.46314e-11	8.43212e-05	0.83	0.66	1.02	1.16	1.782	1.58	2.028	2.241	112.84	106.17	96.98	95.73	96.1	109.9	126.2	98.1	69.7	HCG2039812, isoform CRA_b (Fragment) OS=Homo sapiens OX=9606 GN=KRT6A PE=2 SV=1	48.21	59.36	45.43	38.61	58.06	5	TRUE	0	1	65	47	60	0	8	8	8	3	20	5.60584e+06	1.04484e+07	1.98532e+06
FALSE	High	Master Protein	PRCC	A0A0S2Z456; hsa:5546		A0A0S2Z456	0.821919	0.90179	0.978893	0.884572	0.31	0.18	0.08	0.17	1.242	1.131	1.054	1.123	59.61	66.45	82.68	74.57	121.6	125.4	73.5	82.1	97.4	Papillary renal cell carcinoma isoform 1 (Fragment) OS=Homo sapiens OX=9606 GN=PRCC PE=2 SV=1	31.03	31.19	57.24	32.09	60.58	5	FALSE	1	1	16	5	52.4	0	8	8	8	3	20	281646	342466	61960.5
FALSE	High	Master Protein	JUP	A0A0S2Z487; hsa:3728		A0A0S2Z487	0.479992	0.335591	0.00144144	0.596243	0.51	0.55	0.54	0.28	1.42	1.462	1.453	1.217	121	120.38	107.82	107.02	78.2	160.8	97.8	91.6	71.5	Junction plakoglobin (Fragment) OS=Homo sapiens OX=9606 GN=JUP PE=2 SV=1	93.47	101.16	111.22	79.65	82.84	21	FALSE	3	1	53	33	81.7	0	8	8	8	3	20	1.68841e+06	1.16728e+07	671369
FALSE	High	Master Protein	PEX19	A0A0S2Z497; hsa:5824		A0A0S2Z497	0.725981	0.848822	0.957342	0.907796	0.41	0.29	-0.1	0.12	1.332	1.219	0.936	1.084	69.7	50.96	55.88	68.38	139.8	112.4	79.3	75.8	92.8	Peroxisomal biogenesis factor 19 (Fragment) OS=Homo sapiens OX=9606 GN=PEX19 PE=2 SV=1	43.56	52.06	41.25	74.11	42.99	10	FALSE	0	1	51	12	32.8	0	8	8	8	3	20	339314	364896	137457
FALSE	High	Master Protein	FH	A0A0S2Z4C3; hsa:2271		A0A0S2Z4C3	0.684491	0.781165	0.992126	0.770246	0.43	0.22	0	0.18	1.346	1.162	1	1.135	70.11	77.9	63.49	72.08	118.7	115.2	91.1	83.7	91.3	Fumarate hydratase, mitochondrial (Fragment) OS=Homo sapiens OX=9606 GN=FH PE=2 SV=1	20.99	51	60.75	50.8	23.69	30	FALSE	2	1	65	30	54.6	0	8	8	8	3	20	6.57317e+06	9.80906e+06	2.19736e+06
FALSE	High	Master Protein	PPP3CA	A0A0S2Z4C6; hsa:5530		A0A0S2Z4C6	0.96376	0.818715	0.942652	0.997496	-0.32	-0.31	0.08	0	0.803	0.807	1.055	1.001	66.74	60.6	53.58	46.27	92.8	87.5	104.3	109.4	106.1	Serine/threonine-protein phosphatase (Fragment) OS=Homo sapiens OX=9606 GN=PPP3CA PE=2 SV=1	13.89	24.05	20.67	3.84	12.91	2	FALSE	11	1	58	24	58.7	1	8	8	8	3	20	2.7366e+06	5.30055e+06	714401
FALSE	High	Master Protein	EFEMP1	A0A0S2Z4F1; hsa:2202		A0A0S2Z4F1	0.647678	0.423682	0.978893	0.270272	0.58	0.62	0.07	0.74	1.492	1.542	1.049	1.667	99.95	92.98	68.61	74.53	46.8	131.9	50	162.9	108.4	EGF containing fibulin-like extracellular matrix protein 1 isoform 1 (Fragment) OS=Homo sapiens OX=9606 GN=EFEMP1 PE=2 SV=1	136.19	129.81	111.8	83.58	83.35	14	FALSE	0	1	40	14	54.6	0	8	8	8	3	18	772820	128997	8169.16
FALSE	High	Master Protein	VASP	A0A0S2Z4I7		A0A0S2Z4I7	0.972388	0.905256	0.957342	0.712445	0.16	0.36	0.19	0.66	1.116	1.282	1.139	1.583	60.67	35.15	31.03	53.05	88.4	95.3	82.4	125.4	108.5	Vasodilator-stimulated phosphoprotein isoform 4 (Fragment) OS=Homo sapiens OX=9606 GN=VASP PE=2 SV=1	48.08	29.9	19.63	49.04	42.64	2	FALSE	0	1	63	22	31.7	2	4	7	6	2	13	40265.1	25748.3
FALSE	High	Master Protein	VASP	A0A0S2Z4I9		A0A0S2Z4I9	0.920287	0.948232	0.957342	0.817881	0.19	0.2	0.15	0.37	1.142	1.151	1.109	1.293	63.9	60.71	74.1	63.2	82.8	115.1	85.6	119.7	96.9	Vasodilator-stimulated phosphoprotein isoform 3 (Fragment) OS=Homo sapiens OX=9606 GN=VASP PE=2 SV=1	54.57	57.45	38.92	40.31	130.11	3	FALSE	0	1	67	28	35.3	3	7	7	7	3	20	107660	168519	11735.3
FALSE	High	Master Protein	HSD17B4	A0A0S2Z4J1; hsa:3295		A0A0S2Z4J1	0.996397	0.93767	0.998776	0.50059	-0.23	-0.15	0.01	0.37	0.855	0.901	1.007	1.288	89.95	64.87	61.26	64.76	74.9	74.2	98	132.6	120.4	Epididymis secretory sperm binding protein (Fragment) OS=Homo sapiens OX=9606 GN=HSD17B4 PE=2 SV=1	87.63	50.39	46.61	23.62	38.51	31	FALSE	2	1	51	31	79.6	0	8	8	8	3	20	4.49969e+06	2.30593e+06	78419.4
FALSE	High	Master Protein	CNBP	A0A0S2Z4K2; hsa:7555		A0A0S2Z4K2	0.00681332	0.704286	0.957801	0.0413023	1.41	0.27	0.06	0.68	2.661	1.208	1.043	1.603	74.03	76.39	56.62	75.36	168.6	90.1	71	98.1	72.2	CCHC-type zinc finger nucleic acid binding protein isoform 3 (Fragment) OS=Homo sapiens OX=9606 GN=CNBP PE=2 SV=1	55.83	36.44	23.6	48.12	26.94	13	FALSE	0	1	62	13	19.5	0	8	8	8	3	20	3.77361e+06	7.47531e+06	4.19174e+06
FALSE	High	Master Protein	YARS	A0A0S2Z4R1; hsa:8565		A0A0S2Z4R1	0.977979	0.993526	0.961022	0.902089	-0.29	-0.09	0.06	-0.07	0.816	0.937	1.039	0.953	70.74	59.37	50.74	54.53	65.6	92.8	112.1	110.2	119.2	Tyrosine--tRNA ligase (Fragment) OS=Homo sapiens OX=9606 GN=YARS PE=2 SV=1	55.39	36.42	40.24	13.57	21.13	41	FALSE	1	1	71	41	59.1	0	8	8	8	3	20	3.07948e+06	3.27437e+06	171403
FALSE	High	Master Protein	MCM3	A0A0S2Z4T1; hsa:4172		A0A0S2Z4T1	0.692997	0.727899	0.961022	0.736298	-0.68	-0.37	-0.06	-0.23	0.626	0.773	0.961	0.853	78.69	63.2	55.75	62.54	81.4	74.6	114.2	96.5	133.3	DNA replication licensing factor MCM3 (Fragment) OS=Homo sapiens OX=9606 GN=MCM3 PE=2 SV=1	53.65	47.6	41.71	14.83	30.13	40	FALSE	3	1	52	40	90.9	1	8	8	8	3	20	1.2025e+06	2.151e+06	38731.1
FALSE	High	Master Protein	UROS	A0A0S2Z4T8; hsa:7390		A0A0S2Z4T8	0.896184	0.859222	0.619503	0.777356	0.39	0.37	0.67	-0.57	1.307	1.289	1.586	0.674	84.1	79.61	104.08	93.06	159.8	132.6	95.9	47.6	64.2	uroporphyrinogen-III synthase (Fragment) OS=Homo sapiens OX=9606 GN=UROS PE=2 SV=1	68.23	75.02	108.31	79.12	95.33	4	FALSE	2	1	22	4	28.6	0	7	7	6	3	12	27281.9	45207.8
FALSE	High	Master Protein	PQBP1	A0A0S2Z4V5; hsa:10084		A0A0S2Z4V5	0.442862	0.918342	0.957342	0.873825	0.69	-0.17	-0.08	-0.15	1.613	0.889	0.948	0.903	82.76	53.6	58.32	48.22	166.1	75.3	73.8	83.8	101	Polyglutamine binding protein 1 isoform 1 (Fragment) OS=Homo sapiens OX=9606 GN=PQBP1 PE=2 SV=1	50.3	48.85	61.54	37.75	39.26	7	FALSE	0	1	37	7	30.5	0	8	8	8	3	20	506857	1.15934e+06	381238
FALSE	High	Master Protein	SRRM1	A0A0S2Z4W1; hsa:10250		A0A0S2Z4W1	0.524336	0.783419	0.978893	0.770246	0.49	0.17	0.03	0.18	1.405	1.125	1.021	1.136	77.78	64.28	66.91	70.1	129.9	89.4	100.4	81.3	99	Serine/arginine repetitive matrix 1 isoform 1 (Fragment) OS=Homo sapiens OX=9606 GN=SRRM1 PE=2 SV=1	27.57	19.92	22.73	25.65	13.6	15	FALSE	1	1	18	15	102.3	0	8	8	8	3	20	989312	2.81701e+06	455382
FALSE	High	Master Protein	MPDU1	A0A0S2Z4W8; hsa:9526		A0A0S2Z4W8	0.916331	0.848822	0.693611	0.17747	0.07	0.18	0.24	0.72	1.053	1.129	1.185	1.645	69.57	75.55	51.24	50.08	80.6	108.3	97.6	132.3	81.2	Mannose-P-dolichol utilization defect 1 isoform 1 (Fragment) OS=Homo sapiens OX=9606 GN=MPDU1 PE=2 SV=1	46.33	38.23	24.56	5.85	28.62	5	FALSE	0	1	21	5	26.6	0	8	8	8	3	20	707692	1.20006e+06	82585.1
FALSE	High	Master Protein	DPM1	A0A0S2Z4Y5; hsa:8813		A0A0S2Z4Y5	0.683642	0.984982	0.992336	0.986734	-0.78	-0.03	-0.01	0	0.583	0.982	0.994	1.001	82.44	55.29	46.13	69.34	55.6	111.3	126.4	72.8	133.8	Dolichol-phosphate mannosyltransferase subunit 1 (Fragment) OS=Homo sapiens OX=9606 GN=DPM1 PE=2 SV=1	48.48	51.23	20.6	27.87	24.54	10	FALSE	1	1	43	10	29.6	0	8	8	8	3	20	4.59366e+06	4.24625e+06	150632
FALSE	High	Master Protein	RBM14	A0A0S2Z4Z0; hsa:10432		A0A0S2Z4Z0	0.861548	0.848822	0.844576	0.997899	-0.5	-0.27	-0.11	0.01	0.705	0.828	0.929	1.007	70.44	71.46	60.69	56.33	78.5	75.3	104.5	116.4	125.3	RNA binding motif protein 14 isoform 1 (Fragment) OS=Homo sapiens OX=9606 GN=RBM14 PE=2 SV=1	44.73	50.32	48.57	19.73	26.68	31	FALSE	0	1	48	31	69.4	0	8	8	8	3	20	2.1397e+06	7.05876e+06	791260
FALSE	High	Master Protein	NONO	A0A0S2Z4Z9; hsa:4841		A0A0S2Z4Z9	0.996878	0.767528	0.940836	0.981723	-0.15	-0.33	-0.08	0.03	0.9	0.795	0.945	1.021	84.1	77.2	67.74	66.53	91.8	84	107.7	103.2	113.2	Non-POU domain containing octamer-binding isoform 1 (Fragment) OS=Homo sapiens OX=9606 GN=NONO PE=2 SV=1	18.13	38.13	29.81	11.85	11.54	38	FALSE	1	1	68	40	54.2	0	8	8	8	3	20	1.46446e+07	3.12163e+07	3.59319e+06
FALSE	High	Master Protein	SLC30A9	A0A0S2Z514; hsa:10463		A0A0S2Z514	0.937461	0.986324	0.993019	0.968667	-0.46	0.01	-0.02	-0.05	0.727	1.005	0.985	0.968	30.55	34.13	40.99	28.55	72.8	112	125.1	92.1	98	Zinc transporter 9 (Fragment) OS=Homo sapiens OX=9606 GN=SLC30A9 PE=2 SV=1	20.6	17.51	12.5	13.54	43.53	2	FALSE	1	1	4	2	63.5	0	5	5	5	2	12	18025.3	38430.1	3415.91
FALSE	High	Master Protein	DAZAP1	A0A0S2Z569; hsa:26528		A0A0S2Z569	0.0386119	0.241857	0.987997	0.912728	1.25	0.51	0	-0.05	2.385	1.427	1.001	0.967	111.62	97.91	92.57	93.44	176.7	112.1	71.6	80.5	59.2	DAZ associated protein 1 isoform 1 (Fragment) OS=Homo sapiens OX=9606 GN=DAZAP1 PE=2 SV=1	53.31	46.66	37.44	70.57	50.88	8	FALSE	0	1	26	9	43.4	0	8	8	8	3	20	1.02935e+06	910842	1.07121e+06
FALSE	High	Master Protein	RDH11	A0A0S2Z583; hsa:51109		A0A0S2Z583	0.479992	0.419694	0.129	0.0844117	0.53	0.52	0.45	0.74	1.445	1.434	1.366	1.671	80.2	75.73	55.73	57.97	100.2	100.9	98.3	134.3	66.4	Retinol dehydrogenase 11 isoform 1 (Fragment) OS=Homo sapiens OX=9606 GN=RDH11 PE=2 SV=1	41.39	50.55	19.24	25.48	26.27	11	FALSE	0	1	39	11	35.4	0	8	8	8	3	20	1.33207e+06	1.37822e+06	166590
FALSE	High	Master Protein	ETHE1	A0A0S2Z5B3; hsa:23474		A0A0S2Z5B3	0.983597	0.88112	0.723616	0.739734	-0.21	-0.21	-0.21	-0.29	0.864	0.863	0.864	0.819	73.43	62.52	52.65	61.58	123.1	97.9	85.2	70.5	123.4	Ethylmalonic encephalopathy 1 isoform 1 (Fragment) OS=Homo sapiens OX=9606 GN=ETHE1 PE=2 SV=1	31.52	16.17	38.95	25.87	50.64	9	FALSE	0	1	47	9	27.9	0	8	8	8	3	20	475304	452613	123662
FALSE	High	Master Protein	DCTN4	A0A0S2Z5D4; hsa:51164		A0A0S2Z5D4	0.937461	0.833828	0.957801	0.84679	0.04	0.2	0.1	0.19	1.031	1.151	1.07	1.142	63.32	48.39	46.65	59.63	83.1	103.4	107.1	113.9	92.5	Dynactin 4 isoform 1 (Fragment) OS=Homo sapiens OX=9606 GN=DCTN4 PE=2 SV=1	57.53	34.11	31.61	14.27	31.52	15	FALSE	0	1	39	15	52.3	0	8	8	8	3	20	867553	824410	65275
FALSE	High	Master Protein	COPS4	A0A0S2Z5H7; hsa:51138		A0A0S2Z5H7	0.896741	0.978892	0.960309	0.919847	-0.49	-0.12	0.06	-0.05	0.71	0.922	1.042	0.968	83.27	63.17	49.16	62.45	60	96.9	105.4	111.7	125.9	COP9 signalosome complex subunit 4 (Fragment) OS=Homo sapiens OX=9606 GN=COPS4 PE=2 SV=1	62.8	32.2	36.38	36.64	20.26	24	FALSE	0	1	74	24	46.2	0	8	8	8	3	20	3.17399e+06	3.66882e+06	92109
FALSE	High	Master Protein	SEC63	A0A0S2Z5M1; hsa:11231		A0A0S2Z5M1	0.822487	0.8946	0.880508	0.739734	-0.55	-0.22	-0.09	-0.19	0.684	0.858	0.938	0.876	72.59	58.92	43.43	61.91	66.9	105.2	114.5	89.3	124.2	SEC63-like (S. cerevisiae) (Fragment) OS=Homo sapiens OX=9606 GN=SEC63 PE=2 SV=1	36.28	14.74	19.52	5.66	24.87	12	FALSE	0	1	19	12	87.9	0	8	8	8	3	20	2.51559e+06	3.15243e+06	300236
FALSE	High	Master Protein	ELAC2	A0A0S2Z5M8; hsa:60528		A0A0S2Z5M8	0.642917	0.946126	0.957342	0.887566	-0.82	-0.1	0.13	-0.11	0.566	0.934	1.093	0.928	79.53	74.02	49.36	57.05	52.4	75.6	133.1	109.1	129.8	Zinc phosphodiesterase ELAC protein 2 (Fragment) OS=Homo sapiens OX=9606 GN=ELAC2 PE=2 SV=1	139.11	65.31	22.08	13.11	241.6	16	FALSE	0	1	28	16	92.2	0	8	7	7	3	20	192753	287713	9376.69
FALSE	High	Master Protein	DIABLO	A0A0S2Z5U7; hsa:56616		A0A0S2Z5U7	0.946738	0.868054	0.672042	0.739734	-0.07	-0.24	-0.17	-0.23	0.95	0.848	0.89	0.854	45.01	49.94	52.88	45.47	92.7	111.8	97.2	86.5	111.9	Direct IAP-binding protein with low pI (Fragment) OS=Homo sapiens OX=9606 GN=DIABLO PE=2 SV=1	32.22	41.09	29.64	34.6	37.65	13	FALSE	3	1	67	13	27.1	0	8	8	8	3	20	1.63586e+06	2.61016e+06	310144
FALSE	High	Master Protein	DTNBP1	A0A0S2Z5U8; hsa:84062		A0A0S2Z5U8	0.888014	0.84875	0.960832	0.901132	0.18	-0.22	-0.07	-0.13	1.135	0.856	0.952	0.911	73.68	60.6	50.56	53.29	114.1	83.1	92.8	102.5	107.6	Dystrobrevin binding protein 1 isoform 1 (Fragment) OS=Homo sapiens OX=9606 GN=DTNBP1 PE=2 SV=1	25.96	40.4	31.93	62.02	32.71	6	FALSE	0	1	21	6	39.5	0	8	8	8	3	20	212224	411783	84142
FALSE	High	Master Protein	HM13	A0A0S2Z5V7; hsa:81502		A0A0S2Z5V7	0.966719	0.870454	0.978432	0.573581	-0.02	0.22	-0.06	0.5	0.984	1.162	0.959	1.409	83.93	76.58	66.4	71.48	43.5	140	81.6	148.8	86.1	Histocompatibility 13 isoform 1 (Fragment) OS=Homo sapiens OX=9606 GN=HM13 PE=2 SV=1	81.11	39.97	68.38	50.64	41.4	5	FALSE	0	1	12	5	41.5	0	8	8	8	3	19	330593	324085	15723
FALSE	High	Master Protein	MCCC1	A0A0S2Z693; hsa:56922		A0A0S2Z693	0.961228	0.948889	0.993449	0.740792	-0.06	0	0.01	-0.23	0.961	0.998	1.008	0.851	64.49	64.99	50.77	64.73	93.6	97.4	108.6	79.7	120.7	Methylcrotonoyl-CoA carboxylase 1 isoform 1 (Fragment) OS=Homo sapiens OX=9606 GN=MCCC1 PE=2 SV=1	16.99	36.72	24.38	37.77	29.12	25	FALSE	0	1	42	25	80.4	0	8	8	8	3	20	776874	1.64682e+06	263112
FALSE	High	Master Protein				A0A109NGN6	0.995082	0.955467	0.924407	0.56515	-0.2	0.03	-0.09	-0.3	0.87	1.022	0.941	0.812	71.49	74.23	70.5	63.09	87	108.3	111.6	90.4	102.7	Proteasome subunit alpha type OS=Homo sapiens OX=9606 PE=2 SV=1	26.34	30.3	36.88	11.27	29.53	16	FALSE	3	1	66	16	26.4	2	8	8	8	3	20	6.76428e+06	9.26764e+06	761466
FALSE	High	Master Protein				A0A140VJC8	0.990926	0.881545	0.102107	0.889046	-0.16	-0.25	-1.02	0.22	0.896	0.841	0.492	1.166	74.3	16.16	43.09	0	101.9	95.7	55.9	132.7	113.8	Amyloid-beta A4 protein OS=Homo sapiens OX=9606 PE=2 SV=1	79.25	24.08	39.47			2	FALSE	4	1	3	2	86.9	0	3	4	2	1	1
FALSE	High	Master Protein				A0A140VJD0	0.312164	0.135732	0.818282	0.487942	-1.95	-1.49	-0.39	-0.96	0.258	0.357	0.765	0.516	58.1	62.73	44.78	36.57	38.3	58.1	110.1	80.1	213.4	Leucine-rich repeat and WD repeat-containing protein 1 OS=Homo sapiens OX=9606 PE=2 SV=1	57.71	48.72	66.39	10.66	47.48	5	FALSE	0	1	13	5	70.8	1	5	8	8	2	18	20822.9	24270.5
FALSE	High	Master Protein	METAP2	A0A140VJE3; hsa:10988		A0A140VJE3	0.91188	0.941337	0.570205	0.87694	-0.38	-0.17	0.23	0.1	0.767	0.889	1.17	1.071	82.73	69.46	58.85	61.23	64.5	75.1	138.4	89	133	Methionine aminopeptidase 2 OS=Homo sapiens OX=9606 GN=METAP2 PE=2 SV=1	118.9	45.37	48.82	15.73	26.58	23	FALSE	0	1	60	23	52.9	2	8	8	8	3	20	533228	1.40708e+06	30820.2
FALSE	High	Master Protein				A0A140VJF4	0.743434	0.726588	0.386315	0.652594	0.42	0.37	0.39	0.45	1.334	1.291	1.312	1.368	109.5	71	71.1	99.08	67.9	148.9	99.7	113.6	69.9	Biliverdin reductase A OS=Homo sapiens OX=9606 PE=2 SV=1	130.84	64.09	67	59.98	126.83	12	FALSE	1	1	39	12	33.4	10	8	8	7	3	20	1.09278e+06	383152	34145.6
FALSE	High	Master Protein				A0A140VJG8	0.990926	0.00361099	0.00949751	0.123931	-0.12	-1.09	-0.54	-0.76	0.918	0.47	0.689	0.591	64.8	106.18	63.09	84.08	42.2	47.1	131.1	42.2	237.4	Catechol O-methyltransferase OS=Homo sapiens OX=9606 PE=2 SV=1	135.8	51.95	42.97	41.15	53.08	10	FALSE	2	1	55	10	30	0	8	8	7	3	20	148967	272959	17143.4
FALSE	High	Master Protein	ESD	A0A140VJJ2; hsa:2098		A0A140VJJ2	0.647678	0.542556	0.951874	0.975113	0.44	0.4	0.07	-0.02	1.355	1.32	1.047	0.986	93.63	84.08	90.55	79.79	124.5	114.7	104.9	71	84.8	S-formylglutathione hydrolase OS=Homo sapiens OX=9606 GN=ESD PE=2 SV=1	86.94	116.44	145.51	47.72	78.17	18	FALSE	0	1	67	18	31.4	0	8	8	8	3	20	7.59378e+06	5.62879e+06	1.82622e+06
FALSE	High	Master Protein				A0A140VJK6	0.91326	0.926276	0.978893	0.904762	-0.37	-0.15	0.04	-0.09	0.776	0.901	1.026	0.939	66.66	54.7	49.01	47.92	55.7	76.1	131.6	104.9	131.6	GMP synthase (glutamine-hydrolyzing) OS=Homo sapiens OX=9606 PE=2 SV=1	65.75	28.19	44.11	17.04	25.23	23	FALSE	0	1	45	23	76.7	1	8	8	8	3	20	667449	1.0256e+06	11457.5
FALSE	High	Master Protein				A0A140VJK7	0.893181	0.810232	0.945257	0.470601	-0.41	-0.26	-0.06	-0.4	0.754	0.834	0.957	0.757	70.06	62.07	52.8	47.91	91.3	95.1	104.9	89.4	119.4	5'-deoxynucleotidase HDDC2 OS=Homo sapiens OX=9606 PE=2 SV=1	9.7	49.54	37.73	18.41	29.7	11	FALSE	0	1	66	11	23.4	0	8	8	8	3	20	576134	1.0456e+06	132411
FALSE	High	Master Protein				A0A140VJL0	0.510103	0.550783	0.978432	0.827851	0.45	0.38	0.05	0.14	1.367	1.298	1.033	1.105	81.15	68.82	66.28	72.78	127.2	114.3	87.9	85.7	84.9	3-hydroxyisobutyryl-CoA hydrolase OS=Homo sapiens OX=9606 PE=2 SV=1	22.61	31.1	52.18	51.05	24.96	21	FALSE	0	1	66	24	43.5	0	8	8	8	3	20	4.80808e+06	6.1221e+06	2.01446e+06
FALSE	High	Master Protein	HPRT1	A0A140VJL3; hsa:3251		A0A140VJL3	0.570617	0.955467	0.293644	0.896086	-0.8	-0.13	-0.26	-0.05	0.575	0.915	0.836	0.963	79.01	59.72	55.05	60.58	56.7	116.5	104.6	94.7	127.4	Hypoxanthine phosphoribosyltransferase OS=Homo sapiens OX=9606 GN=HPRT1 PE=2 SV=1	59.27	30.77	21.39	23.74	30.63	13	FALSE	0	1	67	13	24.6	0	8	8	8	3	20	1.95688e+06	1.64067e+06	109541
FALSE	High	Master Protein				A0A140VJL6	0.479992	0.310238	0.912667	0.770246	-0.84	-0.59	-0.08	-0.19	0.558	0.666	0.946	0.875	105.5	82.42	61.24	75.83	76.5	90.7	104.8	92.6	135.3	Isoamyl acetate-hydrolyzing esterase 1 homolog OS=Homo sapiens OX=9606 PE=2 SV=1	49.28	19.15	32.97	13.66	40.09	10	FALSE	0	1	55	10	27.6	0	8	8	8	3	20	204622	721140	77603.3
FALSE	High	Master Protein				A0A140VJP2	0.99799	0.955467	0.978893	0.734753	-0.2	0	0.02	-0.24	0.871	0.997	1.015	0.847	66.89	55.41	46.59	57.63	92.4	113.4	103.7	85.6	105	Methionine adenosyltransferase 2 subunit beta OS=Homo sapiens OX=9606 PE=2 SV=1	17.52	23.58	18.26	10.83	11.41	16	FALSE	3	1	52	16	37.5	0	8	8	8	3	20	1.51271e+06	1.91151e+06	385841
FALSE	High	Master Protein				A0A140VJS0	0.99799	0.726588	0.176212	0.715439	-0.22	-0.38	-0.31	-0.25	0.861	0.766	0.805	0.838	111.51	72.36	57.63	80.75	147.2	68.2	88.2	83.9	112.5	Serine/threonine-protein phosphatase OS=Homo sapiens OX=9606 PE=2 SV=1	57.03	32.29	23.64	36.17	35.3	11	FALSE	7	1	63	16	35.6	0	8	8	8	3	20	1.8285e+06	1.0214e+06	584364
FALSE	High	Master Protein				A0A140VJS3	0.90902	0.767528	0.863307	0.779514	-0.4	-0.32	-0.09	-0.16	0.756	0.8	0.937	0.894	75.43	51.96	53.89	68	83.3	73.1	110	106.1	127.5	Testicular tissue protein Li 149 OS=Homo sapiens OX=9606 PE=2 SV=1	39.74	39.94	39.72	8.35	18.65	28	FALSE	4	1	72	29	45.6	4	8	8	8	3	20	1.85424e+06	2.51112e+06	130920
FALSE	High	Master Protein				A0A140VJT0	0.683642	0.800184	0.78009	0.252036	0.37	0.15	0.15	0.47	1.289	1.113	1.113	1.381	58.21	57.47	57.87	44.8	100.5	89	100.4	108.3	101.8	Serine/threonine-protein phosphatase 2A 55 kDa regulatory subunit B OS=Homo sapiens OX=9606 PE=2 SV=1	26.47	27.75	26.4	9.21	20.88	16	FALSE	2	1	41	16	51.7	0	8	8	8	3	20	892941	1.44549e+06	276734
FALSE	High	Master Protein				A0A140VJT2	0.0397621	0.0347369	0.085221	0.0916363	-1.68	-1.04	-0.47	-0.8	0.311	0.486	0.72	0.573	102.01	93.45	76.76	87.47	57.2	91.6	124.5	60.3	166.4	Proteasome inhibitor PI31 subunit OS=Homo sapiens OX=9606 PE=2 SV=1	211.31	64.99	73.66	101.68	77.03	8	FALSE	0	1	47	8	29.8	0	7	8	8	3	20	212368	217146
FALSE	High	Master Protein				A0A140VJT8	2.96985e-12	1.13061e-16	1.88086e-06	8.36969e-17	-4.21	-3.62	-1.13	-5.66	0.054	0.082	0.456	0.02	145.31	122.2	97.5	71.99	11.4	17.5	150.4	6.2	314.4	Ribonuclease inhibitor OS=Homo sapiens OX=9606 PE=2 SV=1	196.44	128.71	60.23		93.42	2	FALSE	0	1	88	34	49.9	0	4	3	7	1	18		22516.4
FALSE	High	Master Protein				A0A140VJY7	0.988435	0.772547	0.101513	0.650356	-0.15	0.17	-0.32	-0.26	0.902	1.126	0.801	0.835	80.74	51.16	72.64	48.8	111.3	111.1	91.9	87.2	98.5	Thioredoxin domain-containing protein 17 OS=Homo sapiens OX=9606 PE=2 SV=1	25.21	37.55	52.36	7.05	26.33	9	FALSE	0	1	63	9	13.9	0	8	8	8	3	20	2.03982e+06	3.38948e+06	717955
FALSE	High	Master Protein				A0A140VJZ1	0.836854	0.947429	0.978893	0.782206	-0.56	0	0.04	0.16	0.677	1.001	1.028	1.117	74.64	57.52	48.21	57.64	61.9	128.9	106.8	91.3	110.9	Ubiquitin carboxyl-terminal hydrolase OS=Homo sapiens OX=9606 PE=2 SV=1	54.15	68.3	42.19	52.8	27.63	43	FALSE	1	1	63	43	95.7	36	8	8	8	3	20	2.33584e+06	4.43924e+06	85163.8
FALSE	High	Master Protein				A0A140VJZ4	0.996878	0.726588	0.978432	0.791912	-0.16	0.33	-0.05	0.21	0.894	1.254	0.968	1.155	66.21	62.02	52.75	44.17	93.4	121	95.9	94.4	95.3	Ubiquitin carboxyl-terminal hydrolase OS=Homo sapiens OX=9606 PE=2 SV=1	32.44	28.86	32.31	21.56	19.23	9	FALSE	0	1	50	9	26.2	1	8	8	8	3	20	300890	981667	181929
FALSE	High	Master Protein				A0A140VK00	0.990926	0.984051	0.108245	0.873825	-0.08	0	0.59	-0.19	0.948	1.002	1.502	0.876	97.44	83.12	87.44	95.59	107	79.7	166.7	69.5	77.1	Testicular tissue protein Li 227 OS=Homo sapiens OX=9606 PE=2 SV=1	68.33	101.97	40.67	72.56	125.33	9	FALSE	0	1	45	9	34.2	2	8	8	8	3	20	251187	184025	127569
FALSE	High	Master Protein				A0A140VK27	0.946473	0.960752	0.152241	0.267094	-0.34	0.01	-0.33	-0.46	0.788	1.009	0.794	0.726	94.72	81.64	81.74	79.94	93.9	122.7	85.6	89.5	108.4	Leukotriene A(4) hydrolase OS=Homo sapiens OX=9606 PE=2 SV=1	21.5	36.85	61.99	22.78	29.84	39	FALSE	0	1	85	59	69.2	0	8	8	8	3	20	6.6429e+07	8.03001e+07	1.17777e+07
FALSE	High	Master Protein				A0A140VK39	0.874601	0.895321	0.978893	0.989282	0.24	0.17	0.07	0.02	1.182	1.124	1.047	1.015	98.63	81.06	55.91	77.28	69	109.1	104.6	103.7	113.7	Protein phosphatase methylesterase 1 OS=Homo sapiens OX=9606 PE=2 SV=1	103.29	42.22	34.18	42.52	22.39	7	FALSE	0	1	26	7	42.3	7	8	8	8	3	20	92503.8	213287	23043.1
FALSE	High	Master Protein				A0A140VK44	0.854786	0.914287	0.935907	0.973952	0.18	0.08	-0.08	0.04	1.129	1.059	0.944	1.026	83.79	66.17	68.37	66.78	113.1	109.9	89.9	92.4	94.7	Proteasome subunit alpha type OS=Homo sapiens OX=9606 PE=2 SV=1	52.68	78.44	121.16	12.23	18.01	21	FALSE	3	1	76	21	27.4	0	8	8	8	3	20	1.02548e+07	1.76483e+07	4.11162e+06
FALSE	High	Master Protein				A0A140VK46	0.982263	0.973586	0.354409	0.501219	-0.17	-0.04	-0.24	-0.31	0.891	0.976	0.849	0.808	89.93	80.39	79.85	79.32	105.9	103.1	101.4	80.1	109.5	Proteasome subunit beta OS=Homo sapiens OX=9606 PE=2 SV=1	30.43	24.36	52.38	50.96	33.97	9	FALSE	3	1	50	9	29.2	5	8	8	8	3	20	4.31134e+06	5.40965e+06	696814
FALSE	High	Master Protein				A0A140VK53	0.915675	0.865236	0.847129	0.627211	-0.01	-0.24	-0.1	-0.26	0.992	0.844	0.932	0.838	70.7	55.64	49.28	55.45	103.1	92.1	110.9	84	109.9	Testicular secretory protein Li 53 OS=Homo sapiens OX=9606 PE=2 SV=1	23.67	34.01	21.35	11.25	14.09	43	FALSE	0	1	21	43	299.4	1	8	8	8	3	20	2.29598e+06	5.15055e+06	1.02405e+06
FALSE	High	Master Protein				A0A140VK54	0.762745	0.387795	0.978893	0.934685	-0.57	-0.54	-0.02	0.05	0.675	0.687	0.989	1.035	77.36	75.05	50.89	56.08	46	53.4	116.3	166.8	117.5	Testicular secretory protein Li 54 OS=Homo sapiens OX=9606 PE=2 SV=1	52.04	42.57	74.9	47.03	36.24	11	FALSE	1	1	31	11	48	0	8	8	8	3	20	522747	691869	41467.2
FALSE	High	Master Protein				A0A140VK65	0.98239	0.946008	0.574683	0.971249	-0.15	-0.17	-0.18	0.05	0.9	0.887	0.88	1.038	74.58	59.37	50.49	64.82	99.3	91.6	100.4	100.3	108.4	Vacuolar proton pump subunit B OS=Homo sapiens OX=9606 PE=2 SV=1	20.9	19.46	24.54	9.96	44.15	28	FALSE	0	1	73	28	56.5	0	8	8	8	3	20	2.32224e+06	3.03447e+06	522415
FALSE	High	Master Protein				A0A140VK70	0.882092	0.923745	0.91108	0.997899	-0.51	-0.21	-0.08	0	0.701	0.864	0.945	1.003	78.82	61.15	51.02	59.94	72.9	85.4	102.3	131.1	108.3	26S proteasome regulatory subunit 7 OS=Homo sapiens OX=9606 PE=2 SV=1	38.15	25.62	38.68	23.04	18.61	32	FALSE	4	1	68	32	48.6	0	8	8	8	3	20	3.8979e+06	6.40344e+06	313099
FALSE	High	Master Protein	PPP1R7	A0A140VK83; hsa:5510		A0A140VK83	0.895808	0.848822	0.88899	0.704206	-0.44	-0.26	-0.08	-0.23	0.737	0.836	0.944	0.852	70.9	54.83	51.35	53.44	80.8	93.2	114	94.5	117.5	Protein phosphatase 1, regulatory subunit 7, isoform CRA_b OS=Homo sapiens OX=9606 GN=PPP1R7 PE=2 SV=1	27.15	34.84	36.83	17.98	18.76	27	FALSE	0	1	71	27	41.5	0	8	8	8	3	20	2.32731e+06	2.82939e+06	378959
FALSE	High	Master Protein	FN3KRP	A0A140VK84; hsa:79672		A0A140VK84	0.422559	0.955467	0.978893	0.536356	0.58	-0.01	-0.02	0.33	1.493	0.992	0.983	1.257	72.87	68.18	61.68	58.84	124.9	83.9	95.7	111.7	83.8	protein-ribulosamine 3-kinase OS=Homo sapiens OX=9606 GN=FN3KRP PE=2 SV=1	30.59	46.54	30.49	21.77	33.55	13	FALSE	0	1	41	13	34.4	0	8	8	8	3	20	1.71418e+06	2.11957e+06	717831
FALSE	High	Master Protein	AK2	A0A140VK93; hsa:204		A0A140VK93	0.939865	0.848822	0.750466	0.529129	-0.36	-0.25	-0.15	-0.31	0.78	0.841	0.899	0.808	83.15	61.96	54.52	59.24	97	96	99.9	91.4	115.6	Adenylate kinase 2, mitochondrial OS=Homo sapiens OX=9606 GN=AK2 PE=2 SV=1	21.91	23.11	18.74	11.72	16.82	23	FALSE	0	1	83	23	26.5	0	8	8	8	3	20	5.72813e+06	9.25704e+06	1.55481e+06
FALSE	High	Master Protein	RANBP1	A0A140VK94; hsa:5902		A0A140VK94	0.876883	0.776786	0.942652	0.904285	0.05	0.19	0.07	-0.07	1.036	1.143	1.052	0.956	78.43	80.1	69.09	68.97	124.1	103.7	88.3	97.8	86.2	RAN binding protein 1, isoform CRA_g OS=Homo sapiens OX=9606 GN=RANBP1 PE=2 SV=1	26.93	22.28	34.66	14.84	21.18	15	FALSE	0	1	69	15	23.3	1	8	8	8	3	20	2.91508e+06	6.22919e+06	1.64877e+06
FALSE	High	Master Protein				A0A140VKA9	0.557314	0.566931	0.0260436	0.77794	0.44	0.35	0.5	-0.24	1.358	1.277	1.41	0.847	84.94	68.46	54.81	70.78	131.2	92.9	118.6	73	84.2	Testis secretory sperm-binding protein Li 236P OS=Homo sapiens OX=9606 PE=2 SV=1	23.45	64.14	39.22	52.63	40.52	12	FALSE	0	1	64	12	25.8	4	8	8	8	3	20	1.13604e+06	846451	280402
FALSE	High	Master Protein				A0A140VKB3	0.309277	0.146089	0.466612	0.310112	-1.34	-1.03	-0.4	-0.91	0.395	0.49	0.757	0.534	57.51	55.75	49.18	65.52	64	24.5	162.9	80.8	167.7	Testis secretory sperm-binding protein Li 240mP OS=Homo sapiens OX=9606 PE=2 SV=1	52.11	100.26	28.1	66.53	45.08	4	FALSE	0	1	14	4	43.1	0	5	7	7	3	20	86895.9	49073.1
FALSE	High	Master Protein	MECP2	A0A140VKC4		A0A140VKC4	0.993735	0.654026	0.0547008	0.939279	-0.13	0.34	0.39	0.07	0.911	1.265	1.314	1.047	85.45	68.82	66.62	75.45	94.9	90.2	119.8	110.6	84.5	Methyl-CpG-binding protein 2 OS=Homo sapiens OX=9606 GN=MECP2 PE=2 SV=1	56.6	34.18	105.54	14.68	33.35	4	FALSE	1	1	67	43	53.3	0	8	8	8	3	20	1.43284e+07	4.58159e+07	5.67652e+06
FALSE	High	Master Protein				A0A140VKC8	0.408508	0.398782	0.992126	0.978452	0.53	0.39	0.01	0.01	1.445	1.312	1.008	1.007	88.66	77.92	65.79	73.98	136.1	118.6	84.2	74.5	86.7	GDP-L-fucose synthase OS=Homo sapiens OX=9606 PE=2 SV=1	30.95	52.77	97.02	58.88	31.16	11	FALSE	0	1	35	11	35.9	2	8	8	8	3	20	1.92808e+06	1.93244e+06	979483
FALSE	High	Master Protein				A0A142I7X2	0.996878	0.799299	0.957342	0.794388	-0.11	-0.31	-0.11	-0.28	0.926	0.808	0.927	0.826	59.59	47.62	44.11	36.08	74.1	98.1	99.9	104.8	123.1	NUP98/PHF23 fusion 2 protein (Fragment) OS=Homo sapiens OX=9606 PE=2 SV=1	69.61	47.47	48.61	76.82	33.15	4	FALSE	0	1	7	5	86.6	0	8	7	8	3	20	44868.2	251544	37670.2
FALSE	High	Master Protein	PTMS	A0A158RFU3; hsa:5763		A0A158RFU3	0.695232	0.629967	0.923332	0.241043	0.34	0.29	0.1	0.48	1.262	1.225	1.068	1.393	57.5	46.32	50.03	35.11	92.3	104.5	98	119.8	85.4	Parathymosin OS=Homo sapiens OX=9606 GN=PTMS PE=2 SV=1	37.98	38.87	30.34	15.21	17.48	4	FALSE	1	1	24	4	11.5	0	8	8	8	3	20	1.55103e+06	2.79759e+06	219422
FALSE	High	Master Protein	KRT10	A0A1B0GVI3		A0A1B0GVI3	0.987865	0.704286	3.52585e-07	0.0608882	-0.1	-0.41	0.82	0.67	0.932	0.755	1.77	1.589	128.02	132.37	114.25	125.07	77.2	29.9	177	125.7	90.3	Keratin, type I cytoskeletal 10 OS=Homo sapiens OX=9606 GN=KRT10 PE=1 SV=2	110.87	161.71	64.91	101.42	101.97	47	FALSE	0	1	68	54	63.3	2	8	8	8	3	20	2.72634e+07	9.5321e+07	1.85695e+07
FALSE	High	Master Protein	RHD	A0A1B1R0Y1; hsa:6007		A0A1B1R0Y1	0.96376	0.127657	0.960509	0.782879	-0.22	1.6	0.25	0.48	0.856	3.028	1.19	1.397	132.77	111.43	105.53	133.56	34.9	270.3	66.4	41.9	86.4	RHD OS=Homo sapiens OX=9606 GN=RHD PE=2 SV=1	180.14	97.06	111.15	157.1	77.66	2	FALSE	0	1	4	2	45.2	0	8	8	8	3	16	166976	6784.51	3555.91
FALSE	High	Master Protein	MIDEAS	A0A1C7CYX1		A0A1C7CYX1	0.990926	0.955467	0.918442	0.912728	-0.06	0.08	0.15	0.16	0.957	1.057	1.111	1.114	77.52	62.34	51.69	48.5	79.9	111.6	110.7	99.9	97.8	Mitotic deacetylase-associated SANT domain protein OS=Homo sapiens OX=9606 GN=MIDEAS PE=1 SV=1	50.86	43.21	28.09	25.28	42.9	15	FALSE	0	1	17	15	120.7	1	8	8	8	3	20	571695	350040	46695.9
FALSE	High	Master Protein				A0A1L1UHR1	0.364645	0.623695	0.614419	0.791541	-1.16	-0.45	-0.2	-0.15	0.447	0.733	0.873	0.899	100.5	74.58	73.55	65.67	60.9	76.8	108.8	113.1	140.4	Voltage-dependent anion-selective channel protein 1 OS=Homo sapiens OX=9606 PE=2 SV=1	55.29	42.42	39.28	8.81	30.21	20	FALSE	0	1	77	21	30.8	0	8	8	8	3	20	3.9551e+06	9.09023e+06	237542
FALSE	High	Master Protein	LY6G6	A0A1L6Z9Z3; hsa:259215		A0A1L6Z9Z3	0.972861	0.594249	0.892435	0.739734	-0.3	0.67	0.23	0.64	0.814	1.587	1.171	1.554	95.4	115.49	44.48	111.49	93	195.9	107.7	32.4	71	LY6G6F OS=Homo sapiens OX=9606 GN=LY6G6 PE=2 SV=1	99.76	90.18	63.84	154.23	44.75	3	FALSE	0	1	12	3	32.4	0	4	6	4	3	12	40671.3
FALSE	High	Master Protein				A0A1U9X777	0.647678	0.967112	0.880553	0.739734	-0.81	-0.14	-0.09	-0.2	0.569	0.908	0.937	0.873	85.75	67.57	46.51	65.17	29.6	78.6	142.7	98.5	150.7	Phosphatidylserine lipase ABHD16A OS=Homo sapiens OX=9606 PE=3 SV=1	80.81	46.82	44.43	55.12	38.67	7	FALSE	1	1	13	7	63.2	0	8	8	8	3	20	1.86761e+06	2.71942e+06	38102.4
FALSE	High	Master Protein				A0A1U9X7F6	0.979295	0.963897	0.309749	0.458875	-0.2	0.12	-0.54	0.6	0.869	1.088	0.686	1.52	121.62	102.47	101.86	118.01	60.6	113.8	70.9	170.2	84.5	C6orf25 OS=Homo sapiens OX=9606 PE=4 SV=1	111	128.28	109.26	118.36	54.8	5	FALSE	0	1	32	5	25	0	8	8	8	2	19	143399	47007.4	12552.9
FALSE	High	Master Protein				A0A1U9X7H8	0.0572434	4.1953e-05	3.42855e-09	0.000232263	1.06	1.39	1.11	1.16	2.09	2.62	2.155	2.23	121.42	104.87	103.66	104.57	87.2	147.3	108.2	100.5	56.7	Complement factor B OS=Homo sapiens OX=9606 PE=4 SV=1	55.78	23.13	23.22	46.69	45.81	13	FALSE	5	1	25	13	85.5	0	8	8	8	3	20	930707	1.37096e+06	105037
FALSE	High	Master Protein				A0A1U9X7U3	0.58996	0.935636	0.961022	0.938488	0.43	-0.15	-0.06	-0.05	1.345	0.904	0.959	0.963	78.58	64.05	57.73	80.1	136.3	85	78.9	111.4	88.4	HSD17B8 OS=Homo sapiens OX=9606 PE=4 SV=1	41.14	20.3	20.24	12.26	30.78	11	FALSE	0	1	54	11	27	1	8	8	8	3	20	373132	1.52693e+06	372481
FALSE	High	Master Protein				A0A1U9X8J1	0.885138	0.818582	0.940015	0.759923	-0.5	-0.3	0.15	-0.4	0.708	0.814	1.109	0.76	69.51	54.87	41.52	36.04	67.6	81.9	128.1	65.1	157.4	SKIV2L OS=Homo sapiens OX=9606 PE=4 SV=1	16.7	69.94	52.99	57.23	33.73	10	FALSE	0	1	12	10	137.7	0	8	7	7	3	20	82100.2	137063	16047.9
FALSE	High	Master Protein				A0A1U9X8L5	0.988676	0.767528	0.256899	0.527904	-0.28	0.19	0.28	0.34	0.825	1.139	1.214	1.27	65.16	60.53	49.94	45.18	83.4	90.2	100.5	150.6	75.3	TAPBP OS=Homo sapiens OX=9606 PE=4 SV=1	45.6	47.35	30.25	44.43	33.43	9	FALSE	0	1	35	9	47.6	0	8	8	8	3	20	4.30573e+06	7.69477e+06	764264
FALSE	High	Master Protein				A0A1U9XBC1	0.719649	0.901791	0.899803	0.760201	0.25	0.05	0.1	0.2	1.192	1.038	1.068	1.152	74.56	54.15	48.61	64.53	127.2	72.9	103.5	112.6	83.9	Mediator of DNA damage checkpoint protein 1 OS=Homo sapiens OX=9606 PE=4 SV=1	36.09	44.97	36.27	24.94	29.71	27	FALSE	0	1	26	27	226.5	0	8	8	8	3	20	4.97893e+06	1.1808e+07	2.10214e+06
FALSE	High	Master Protein	HLA-DOA	A0A1V0E3Q6; hsa:3111		A0A1V0E3Q6	0.00113787	0.115455	2.04629e-05	0.272316	-2.11	-0.77	-0.75	-0.5	0.232	0.587	0.596	0.709	100.67	67.32	63.81	77.73	38.5	87.5	96	117.5	160.6	HLA-DOA (Fragment) OS=Homo sapiens OX=9606 GN=HLA-DOA PE=3 SV=1	94.56	59.32	58	65.19	40.09	5	FALSE	1	1	25	5	27.6	0	8	8	8	3	20	196122	1.29778e+06	10609.9
FALSE	High	Master Protein				A0A1V0E403	0.929799	0.955467	0.640094	0.181078	-0.38	-0.14	0.18	0.55	0.768	0.91	1.133	1.459	79.78	73.18	71.09	67.01	54.3	94.3	120.7	130.9	99.8	TAP2 OS=Homo sapiens OX=9606 PE=3 SV=1	65.74	37.25	42.01	13.32	43.16	20	FALSE	0	1	33	21	77.6	0	8	8	8	3	20	1.54625e+06	2.97374e+06	168958
FALSE	High	Master Protein	HLA-DRB1	A0A223G183		A0A223G183	0.265796	3.79301e-05	0.436835	0.613779	1.02	1.38	0.38	0.48	2.027	2.6	1.298	1.394	136.9	139.71	135.9	139.95	65.8	267.4	42	88.3	36.5	MHC class II antigen (Fragment) OS=Homo sapiens OX=9606 GN=HLA-DRB1 PE=4 SV=1	97.63	62.25	113.81	98.08	126.3	2	FALSE	0	1	48	11	29.6	0	8	8	8	3	20	1.78991e+06	280261	120914
FALSE	High	Master Protein	PIK3CD	A0A2K8FKV1; hsa:5293		A0A2K8FKV1	0.821919	0.97772	0.978893	0.782879	-0.51	-0.07	-0.01	0.23	0.703	0.952	0.991	1.172	83.16	56.76	50	45.48	57.5	107.4	111.8	107.6	115.7	phosphatidylinositol-4,5-bisphosphate 3-kinase OS=Homo sapiens OX=9606 GN=PIK3CD PE=2 SV=1	68.17	29.51	25.41	3.43	26.07	23	FALSE	21	1	27	23	119.4	0	8	8	8	3	20	1.13647e+06	1.04641e+06	62998.5
FALSE	High	Master Protein	ROCK2	A0A2P9DU05; hsa:9475		A0A2P9DU05	0.96376	0.648702	0.541838	0.770246	0.05	0.62	0.49	0.45	1.036	1.536	1.408	1.362	89.85	79.06	57.03	93.44	85.7	91.9	147.3	78	97.1	Rho-associated protein kinase OS=Homo sapiens OX=9606 GN=ROCK2 PE=2 SV=1	67.42	139.52	70.87	116.94	64.1	11	FALSE	10	1	15	17	160.8	0	7	7	6	3	19	98188.1	42851.9	1947.82
FALSE	High	Master Protein				A0A2R3Z0D6	0.986459	0.0890906	0.298336	0.966305	-0.21	0.71	0.41	-0.05	0.863	1.637	1.325	0.964	74.41	89.84	71.21	42.23	55.9	280.3	87.9	35.5	40.5	Hemoglobin subunit beta (Fragment) OS=Homo sapiens OX=9606 PE=3 SV=1	96.15	150.3	141.37	156.95	177.68	4	FALSE	0	1	91	16	7.4	4	6	8	8	3	20	299313	462039
FALSE	High	Master Protein	SAP130	A0A2R8YDB8		A0A2R8YDB8	0.977979	0.890788	0.993801	0.952476	-0.05	0.23	0.02	0.08	0.966	1.171	1.017	1.055	49.06	57.24	37	39.28	61.1	104.8	116.4	100.5	117.2	Histone deacetylase complex subunit SAP130 OS=Homo sapiens OX=9606 GN=SAP130 PE=1 SV=1	75.9	54.94	17.97	30.2	30.35	6	FALSE	0	1	6	6	111.3	0	8	7	7	3	20	161196	422245	15984.6
FALSE	High	Master Protein	ACTB	A0A2R8YFE2		A0A2R8YFE2	0.431278	0.941337	0.867381	0.252042	-1.03	0.06	-0.13	-0.68	0.489	1.044	0.914	0.624	92.68	106.28	88.08	84.6	34.5	99.2	121.1	124.4	120.8	Actin, cytoplasmic 1 (Fragment) OS=Homo sapiens OX=9606 GN=ACTB PE=1 SV=1	87.59	39.76	24.71	38.84	111.3	8	FALSE	6	1	97	20	8.8	8	8	8	8	3	20	633370	212421	26095.5
FALSE	High	Master Protein	TPM4	A0A2R8YHD2		A0A2R8YHD2	0.391023	0.000898629	0.00710153	3.00959e-06	-1.17	-1.56	-0.76	-2.16	0.445	0.339	0.591	0.223	116.8	113.99	87.08	97.35	64.5	61.7	106.1	96.3	171.5	Tropomyosin alpha-4 chain (Fragment) OS=Homo sapiens OX=9606 GN=TPM4 PE=1 SV=2	103.5	126.12	72.22	81.87	50.56	4	FALSE	0	1	81	37	28.7	0	8	8	8	2	20	40508.1	210638	88854.4
FALSE	High	Master Protein	MUT	A0A2S1PH20		A0A2S1PH20	0.860938	0.986745	0.88281	0.922108	0.09	-0.08	-0.09	-0.04	1.062	0.944	0.938	0.97	82.59	64.34	56.86	61.16	137.9	102	92.7	86	81.4	Methylmalonyl-CoA mutase, mitochondrial OS=Homo sapiens OX=9606 GN=MUT PE=2 SV=1	36.72	43.19	19.17	23.46	30.32	17	FALSE	0	1	29	17	83.1	1	8	8	8	3	20	2.12333e+06	4.63166e+06	1.00848e+06
FALSE	High	Master Protein	SMC6	A0A2S1ZR87; hsa:79677		A0A2S1ZR87	0.97309	0.887808	0.969828	0.740313	-0.06	0.13	0.08	0.27	0.959	1.092	1.055	1.209	61.1	53.67	49.81	65.78	75	85.6	109.7	119	110.8	Structural maintenance of chromosomes 6 OS=Homo sapiens OX=9606 GN=SMC6 PE=2 SV=1	51.57	41.17	35.65	15.46	26.59	27	FALSE	0	1	32	27	126.2	0	8	8	8	3	20	447538	1.0819e+06	37874.2
FALSE	High	Master Protein	ARHGAP17	A0A2X0SF71		A0A2X0SF71	0.850807	0.839654	0.961022	0.782879	-0.51	-0.29	0.06	-0.15	0.701	0.817	1.039	0.901	93.64	73.65	65.08	76.74	75.5	86.7	121.9	100.3	115.7	ARHGAP17 (Fragment) OS=Homo sapiens OX=9606 GN=ARHGAP17 PE=4 SV=1	42.05	21.56	25.78	28.88	25.21	8	FALSE	0	1	50	33	87.6	0	8	8	8	3	20	2.03635e+06	4.76685e+06	352941
FALSE	High	Master Protein	HLA-A	A0A343J4V6		A0A343J4V6	0.422921	0.891619	0.370975	0.00351331	0.79	0.13	0.4	1.24	1.73	1.092	1.324	2.355	102.48	83.72	76.51	76.99	88.9	80.1	106.3	152	72.8	MHC class I antigen (Fragment) OS=Homo sapiens OX=9606 GN=HLA-A PE=3 SV=1	97.66	54.43	45.95	63.96	59.94	2	FALSE	0	1	68	20	31.4	1	8	8	8	3	19	447303	486588	655036
FALSE	High	Master Protein	HLA-C	A0A383S210		A0A383S210	0.951625	0.690854	0.936749	0.88571	-0.34	0.49	-0.12	-0.18	0.792	1.4	0.918	0.883	95.92	76.6	80.45	102.78	58.9	140.1	85.6	112.1	103.2	MHC class I antigen OS=Homo sapiens OX=9606 GN=HLA-C PE=3 SV=1	69.45	26.48	44.06	61.57	28.95	2	FALSE	0	1	38	14	40.9	0	8	8	8	3	20	210231	78035.5	9596.11
FALSE	High	Master Protein				A0A384MDR8	0.967806	0.444042	0.16529	0.189885	-0.13	-0.57	-0.3	-0.47	0.913	0.674	0.814	0.724	92.06	84.03	66.92	69.46	116.9	81.4	87.8	94.1	119.8	Pyruvate dehydrogenase E1 component subunit beta OS=Homo sapiens OX=9606 PE=2 SV=1	46.11	49.28	33.19	40.74	35.2	17	FALSE	1	1	62	17	39.2	5	8	8	8	3	20	4.01828e+06	2.56806e+06	809309
FALSE	High	Master Protein		A0A384MDS4; hsa:26608		A0A384MDS4	0.920287	0.91802	0.78189	0.878753	-0.38	-0.12	-0.29	-0.16	0.77	0.92	0.819	0.892	38.08	34.08	42.23	30.49	101.1	83.5	81.3	112.2	121.9	Epididymis secretory sperm binding protein OS=Homo sapiens OX=9606 GN=hCG_18987 PE=2 SV=1	61.53	23.05	38.95	5.32	29.86	6	FALSE	0	1	18	6	49.8	0	7	8	8	3	20	91718.8	152958
FALSE	High	Master Protein				A0A384MDT0	0.514937	0.892791	0.163629	0.106046	1.18	0.38	0.92	1.4	2.258	1.304	1.889	2.642	15.23	19.69	31.09	19.55	126.6	70.9	99.3	146.4	56.8	Epididymis secretory sperm binding protein OS=Homo sapiens OX=9606 PE=2 SV=1	6.82	18.75	26.91	13.71	23.33	2	FALSE	0	1	4	7	133.6	2	2	4	6	2	8		124846
FALSE	High	Master Protein				A0A384MDT9	0.630376	0.492789	0.182461	0.196854	-0.89	-0.56	-0.48	-0.81	0.54	0.678	0.716	0.569	82.32	81.84	82.96	77.07	76.9	95.7	114.1	81.6	131.8	Epididymis secretory sperm binding protein OS=Homo sapiens OX=9606 PE=2 SV=1	111.46	64.53	44.44	32.35	45.14	5	FALSE	1	1	37	5	16.6	5	8	8	8	3	20	132024	173583	29392.7
FALSE	High	Master Protein	DCTN2	A0A384MDU9; hsa:10540		A0A384MDU9	0.939974	0.990888	0.961022	0.884335	-0.07	-0.11	-0.05	-0.09	0.955	0.929	0.967	0.942	85.3	66.61	54.64	62.38	108.5	95.2	101.8	89.3	105.1	Dynactin 2 (P50), isoform CRA_c OS=Homo sapiens OX=9606 GN=DCTN2 PE=2 SV=1	30.98	26	34.85	15.11	38.93	29	FALSE	0	1	86	29	44.2	1	8	8	8	3	20	2.50079e+06	2.87546e+06	547116
FALSE	High	Master Protein	ECHS1	A0A384MDW7		A0A384MDW7	0.926382	0.767528	0.608192	0.871956	0.04	0.25	0.19	0.13	1.031	1.186	1.14	1.091	89.92	75.4	62.51	68.11	98.3	97.7	105.3	96.7	102	Enoyl Coenzyme A hydratase, short chain, 1, mitochondrial OS=Homo sapiens OX=9606 GN=ECHS1 PE=2 SV=1	21.28	44.37	38.32	20.22	21.68	2	FALSE	0	1	78	24	31.4	2	8	8	8	3	20	5.76534e+06	9.22723e+06	1.71099e+06
FALSE	High	Master Protein	TUFM	A0A384ME17; hsa:7284		A0A384ME17	0.958764	0.56261	0.817556	0.960064	-0.3	-0.48	0.12	-0.03	0.812	0.715	1.087	0.978	86.18	72.53	63.28	68.8	99.1	68	118.9	97	116.9	Elongation factor Tu OS=Homo sapiens OX=9606 GN=TUFM PE=2 SV=1	24.67	43.41	33.9	13.09	22.26	36	FALSE	0	1	70	36	49.8	2	8	8	8	3	20	6.95581e+06	2.08753e+07	2.90675e+06
FALSE	High	Master Protein				A0A384ME37	0.94414	0.845112	0.978893	0.969675	-0.35	-0.26	0.03	-0.02	0.786	0.836	1.018	0.983	86.87	73.33	63.98	69.03	75.8	87.8	118.2	93.8	124.3	60S ribosomal protein L13a OS=Homo sapiens OX=9606 PE=2 SV=1	46.44	33.95	25.45	24.29	23.21	21	FALSE	2	1	56	21	23.6	0	8	8	8	3	20	5.14451e+06	1.92381e+07	1.44742e+06
FALSE	High	Master Protein	MTAP	A0A384ME80; hsa:4507		A0A384ME80	0.661049	0.827343	0.978893	0.997899	0.3	0.14	-0.02	0.03	1.228	1.099	0.985	1.02	70.55	73.22	59.11	75.41	98.8	105.7	101.4	88.6	105.5	S-methyl-5'-thioadenosine phosphorylase OS=Homo sapiens OX=9606 GN=MTAP PE=2 SV=1	32.18	29.21	22.29	26.96	31.47	4	FALSE	0	1	78	21	31.2	0	8	8	8	3	20	2.59698e+06	2.50006e+06	397192
FALSE	High	Master Protein				A0A384MEE7	0.647678	0.847848	0.988919	0.973952	0.34	0.14	0.02	0.05	1.266	1.102	1.013	1.039	78.25	55.42	48.91	59.03	128.6	102	87.3	99.8	82.2	Epididymis secretory sperm binding protein OS=Homo sapiens OX=9606 PE=2 SV=1	24.75	19.42	18.87	16.49	17.83	13	FALSE	0	1	33	14	46.9	0	8	8	8	3	20	2.63647e+06	3.57806e+06	799640
FALSE	High	Master Protein				A0A384MEF1	0.163847	0.00852332	0.276635	7.47749e-06	1.1	1.03	0.26	1.32	2.138	2.048	1.201	2.494	119.97	98.12	96.78	105.19	130.8	114.9	76.5	116.6	61.2	Gelsolin OS=Homo sapiens OX=9606 PE=2 SV=1	73.92	55.98	43.77	81.24	70.95	2	TRUE	1	1	61	38	85.6	1	8	8	8	3	20	3.25922e+07	1.31642e+07	3.97459e+06
FALSE	High	Master Protein				A0A384MQW4	0.996397	0.984051	0.914455	0.821427	-0.08	-0.02	-0.26	0.33	0.945	0.988	0.838	1.259	51.24	66.01	64.28	38.42	104.1	120.8	86.6	118.5	70	Epididymis secretory sperm binding protein OS=Homo sapiens OX=9606 PE=2 SV=1	53.21	61.49	30.48	27.74	87.03	2	FALSE	0	1	4	2	52	0	8	8	8	3	20	119485	153115	23191
FALSE	High	Master Protein				A0A384MQX1	0.823895	0.756093	0.234346	0.869542	0.1	0.23	0.28	0.14	1.07	1.17	1.213	1.099	72.31	70.73	79.54	71.3	59.4	223.1	72.8	87	57.7	Epididymis secretory sperm binding protein OS=Homo sapiens OX=9606 PE=2 SV=1	70.16	88.65	148.24	50.32	88.2	32	FALSE	6	1	48	34	74.1	0	8	8	8	3	20	4.58351e+06	3.58996e+06	346268
FALSE	High	Master Protein	PEF1	A0A384MQX5; hsa:553115		A0A384MQX5	0.767521	0.895205	0.942652	0.737072	0.41	-0.17	-0.12	0.37	1.331	0.888	0.917	1.296	47.81	70.55	57.6	45.26	104.3	83.9	104.6	108.8	98.4	Epididymis secretory sperm binding protein OS=Homo sapiens OX=9606 GN=PEF1 PE=2 SV=1	31.53	48.96	29.29	51.63	56.84	4	FALSE	0	1	15	4	30.4	4	7	8	8	3	20	222765	240077	37788
FALSE	High	Master Protein				A0A384MR27	0.951625	0.726588	0.767219	0.120703	-0.37	-0.4	-0.13	-0.5	0.774	0.759	0.911	0.705	119.31	99.34	103.08	108.99	105.8	101.7	95.3	76.4	120.8	Galectin OS=Homo sapiens OX=9606 PE=2 SV=1	79.12	46.68	70.64	71.26	116.39	15	FALSE	0	1	95	15	14.7	11	8	8	8	3	20	1.23848e+07	3.1776e+06	1.7629e+06
FALSE	High	Master Protein	SMC1L1	A0A384MR33; hsa:8243		A0A384MR33	0.996397	0.875528	0.90399	0.775041	-0.19	0.12	0.09	0.19	0.874	1.086	1.065	1.142	73.98	53.39	51.9	55.57	86.7	102.8	107.3	98.6	104.6	Structural maintenance of chromosomes protein OS=Homo sapiens OX=9606 GN=SMC1L1 PE=2 SV=1	37.44	27.25	28.25	10.66	8.07	91	FALSE	4	1	66	91	143.1	0	8	8	8	3	20	1.26053e+07	2.06648e+07	1.06789e+06
FALSE	High	Master Protein				A0A384MTI6	0.755684	0.797048	0.809606	0.957489	-0.65	-0.34	0.12	-0.03	0.639	0.789	1.089	0.98	74.84	63.32	55.52	55.47	51.7	87.7	136.8	106.7	117.1	Vesicle-fusing ATPase OS=Homo sapiens OX=9606 PE=2 SV=1	48.24	27.22	42.89	57.1	27.54	41	FALSE	0	1	61	42	82.5	0	8	8	8	3	20	2.17572e+06	2.8352e+06	90171
FALSE	High	Master Protein	DCPS	A0A384MTI8; hsa:28960		A0A384MTI8	0.847045	0.955467	0.978893	0.907259	-0.55	0.02	0.03	0.07	0.685	1.013	1.023	1.051	88.73	66.53	56.92	62.85	79.3	116.9	98.2	104	101.6	m7GpppX diphosphatase OS=Homo sapiens OX=9606 GN=DCPS PE=2 SV=1	46.1	25.69	21.11	27.13	23.96	20	FALSE	0	1	60	20	38.6	0	8	8	8	3	20	7.03263e+06	9.66947e+06	552415
FALSE	High	Master Protein	PCK2	A0A384MTT2; hsa:5106		A0A384MTT2	0.821919	0.701631	0.0638866	0.653532	-0.59	-0.41	-0.39	-0.27	0.664	0.755	0.764	0.83	86.31	69.32	66.32	68.72	80.9	90.1	105.7	100.7	122.5	phosphoenolpyruvate carboxykinase (GTP) OS=Homo sapiens OX=9606 GN=PCK2 PE=2 SV=1	30.15	30.08	33.01	12.22	22.65	38	FALSE	3	1	62	38	70.7	0	8	8	8	3	20	7.99129e+06	8.85016e+06	1.11818e+06
FALSE	High	Master Protein				A0A384MTY2	0.542927	0.818599	0.939083	0.680614	0.61	0.19	0.07	0.27	1.521	1.14	1.052	1.209	98.11	79.96	88.02	87.74	123.9	104.4	87	93.8	90.9	Epididymis secretory sperm binding protein OS=Homo sapiens OX=9606 PE=2 SV=1	51.77	29.49	42.41	58.81	29.15	27	FALSE	0	1	96	27	15.9	8	8	8	8	3	20	2.80361e+07	5.9807e+07	2.6878e+07
FALSE	High	Master Protein				A0A384N5Z8	0.828096	0.955467	0.892633	0.782879	0.21	0.02	0.1	0.18	1.155	1.013	1.069	1.133	73.02	71.24	59.24	56.8	108.3	99.5	98.3	99.5	94.4	Epididymis secretory sperm binding protein OS=Homo sapiens OX=9606 PE=2 SV=1	28.09	16.57	10.04	15.54	9.96	49	FALSE	1	1	61	50	76.1	0	8	8	8	3	20	4.61217e+07	7.2683e+07	7.89582e+06
FALSE	High	Master Protein				A0A384N6B9	0.138892	0.0366055	0.330809	0.26969	-1.33	-0.98	-0.24	-0.43	0.397	0.509	0.846	0.744	95.07	77.89	57.83	63.73	59.4	71	118.9	102.3	148.4	Epididymis secretory sperm binding protein OS=Homo sapiens OX=9606 PE=2 SV=1	50.52	53.7	47.74	29.89	29.96	8	FALSE	1	1	85	18	38.6	0	8	8	8	3	20	1.31423e+06	3.00818e+06	87194.5
FALSE	High	Master Protein	IMPDH	A0A384N6C2; hsa:3615		A0A384N6C2	0.870429	0.792978	0.791664	0.763726	-0.54	-0.35	-0.13	-0.18	0.688	0.782	0.916	0.885	83.46	71.22	61.51	66.01	78.3	80	115.8	93.6	132.3	Inosine-5'-monophosphate dehydrogenase OS=Homo sapiens OX=9606 GN=IMPDH PE=2 SV=1	25.51	27.46	35.49	26.55	19.92	27	FALSE	0	1	64	28	55.8	0	8	8	8	3	20	2.21569e+06	6.86861e+06	907007
FALSE	High	Master Protein				A0A384N6G7	0.87149	0.806821	0.539332	0.817084	0.1	0.19	0.2	-0.13	1.073	1.144	1.146	0.914	68.79	67.41	61.18	72.58	101.5	120.1	102.5	81.4	94.5	N-acetyl-D-glucosamine kinase OS=Homo sapiens OX=9606 PE=2 SV=1	23.08	33.81	40.01	44.83	35.19	22	FALSE	0	1	80	22	37.4	0	8	8	8	3	20	5.71957e+06	7.9938e+06	1.73163e+06
FALSE	High	Master Protein				A0A384NKJ3	0.910931	0.961409	0.930474	0.997324	-0.43	-0.1	0.08	0	0.742	0.931	1.055	1.002	99.87	77.9	62.47	91.7	106.5	104.4	89.3	140.6	59.2	Epididymis secretory sperm binding protein OS=Homo sapiens OX=9606 PE=2 SV=1	41.36	27.16	49.06	46.45	44.69	11	FALSE	3	1	49	11	32.8	1	8	8	8	3	20	3.05766e+07	4.49151e+07	4.7663e+06
FALSE	High	Master Protein				A0A384NKK8	0.479992	0.288045	0.978893	0.953889	0.75	0.79	-0.03	0.1	1.681	1.734	0.98	1.072	71.99	75.85	71.93	54.41	136.7	103.9	97.1	69.5	92.8	Epididymis secretory sperm binding protein OS=Homo sapiens OX=9606 PE=2 SV=1	39.22	62.91	70.91	55.75	46.61	9	FALSE	0	1	33	9	46.6	0	8	8	8	3	20	357533	244401	91816.7
FALSE	High	Master Protein				A0A384NKW7	0.879239	0.974573	0.892435	0.891107	-0.49	-0.09	-0.1	-0.09	0.713	0.942	0.93	0.943	80.59	56.96	50.5	61.26	77.3	120.9	105.6	108.7	87.5	Exportin-2 OS=Homo sapiens OX=9606 PE=2 SV=1	56.16	46.24	39.68	26.29	38.97	34	FALSE	0	1	37	34	110.3	0	8	8	8	3	20	6.86411e+08	6.17879e+08	4.94027e+07
FALSE	High	Master Protein				A0A384NL00	0.923765	0.971373	0.978893	0.899206	0.05	0	-0.04	0.1	1.034	1.001	0.976	1.069	85.56	69.1	55.15	55.78	90	110.3	99.6	98.5	101.6	Glucose-6-phosphate 1-dehydrogenase OS=Homo sapiens OX=9606 PE=2 SV=1	56.36	29.45	18.74	13.02	39.98	2	FALSE	3	1	81	39	59.2	0	8	8	8	3	20	1.74987e+07	1.04211e+07	1.49911e+06
FALSE	High	Master Protein	PSMB3	A0A384NL22; hsa:5691		A0A384NL22	0.387961	0.404678	0.0203047	0.00161282	-1.13	-0.66	-0.43	-0.85	0.457	0.635	0.745	0.554	100.24	83.23	71.72	93.34	70.7	102.4	103	95.3	128.5	Proteasome subunit beta OS=Homo sapiens OX=9606 GN=PSMB3 PE=2 SV=1	23.75	33.15	32.13	14.06	24.38	16	FALSE	3	1	60	16	22.9	2	8	8	8	3	20	3.42884e+06	4.22199e+06	606561
FALSE	High	Master Protein				A0A384NL53	0.662918	0.766132	0.803955	0.208976	-0.81	-0.4	-0.12	-0.44	0.569	0.758	0.921	0.735	89.35	65.53	58.96	69.5	70.1	103.3	119.1	87.9	119.6	Carbonyl reductase (NADPH) OS=Homo sapiens OX=9606 PE=2 SV=1	29.15	17.18	21.37	20.4	24.92	17	FALSE	1	1	81	20	30.4	9	8	8	8	3	20	4.2946e+06	5.01332e+06	593179
FALSE	High	Master Protein				A0A384NL93	0.558242	0.726588	0.433381	0.964471	0.59	0.28	0.23	0.04	1.506	1.217	1.17	1.029	68.91	59	60.06	61.12	144.6	98.9	88.4	90.3	77.8	Cytochrome c oxidase subunit 5B, mitochondrial OS=Homo sapiens OX=9606 PE=2 SV=1	33.61	26.12	25.71	27.74	25.82	11	FALSE	2	1	67	11	13.7	0	8	8	8	3	20	6.35301e+06	1.7818e+07	4.8463e+06
FALSE	High	Master Protein	ALDH2	A0A384NPN7; hsa:217		A0A384NPN7	0.986306	0.670689	0.978893	0.938372	-0.05	0.37	0.07	0.1	0.965	1.29	1.049	1.075	87.81	92.81	81.69	93.56	95.9	120.2	79.9	124.3	79.7	Aldehyde dehydrogenase 2 family (Mitochondrial), isoform CRA_c OS=Homo sapiens OX=9606 GN=ALDH2 PE=2 SV=1	47.1	51.34	61.53	40.62	134.48	20	FALSE	2	1	46	21	56.3	0	8	8	8	3	20	564234	389057	26689.2
FALSE	High	Master Protein				A0A384NPR0	0.149192	0.147422	0.702889	0.739734	0.95	0.77	0.26	0.36	1.93	1.711	1.2	1.286	101.78	119.4	89.08	99.61	143.2	130.3	71.9	82.3	72.3	Cathelicidin antimicrobial peptide OS=Homo sapiens OX=9606 PE=2 SV=1	180.08	87.61	63	40.2	256.22	10	FALSE	1	1	40	10	19.3	0	8	8	8	3	20	812523	691147	179177
FALSE	High	Master Protein	HINT1	A0A384NPU2; hsa:3094		A0A384NPU2	0.334659	0.748874	0.961022	0.681322	0.74	0.26	0.05	0.24	1.675	1.197	1.038	1.18	62.26	70.89	71.62	48.73	131.9	107.8	91.7	81.8	86.7	Epididymis secretory sperm binding protein OS=Homo sapiens OX=9606 GN=HINT1 PE=2 SV=1	31.4	31.84	42.78	12.92	44.17	12	FALSE	0	1	91	12	13.8	4	8	8	8	3	20	6.80222e+06	9.95778e+06	2.21144e+06
FALSE	High	Master Protein				A0A384NPW1	0.769657	0.599704	0.541257	0.791939	0.33	0.37	0.21	0.17	1.253	1.294	1.153	1.125	90.6	69.33	69.84	82.44	114.3	118.8	91.2	84.4	91.4	Epididymis secretory sperm binding protein OS=Homo sapiens OX=9606 PE=2 SV=1	27.62	115.45	39.77	28.42	15.7	3	FALSE	0	1	90	31	26.8	0	8	8	8	3	20	9.63191e+06	1.88485e+07	4.2993e+06
FALSE	High	Master Protein	LMAN2	A0A384NPY7; hsa:10960		A0A384NPY7	0.808405	0.961409	0.654984	0.983549	-0.59	-0.15	-0.18	-0.01	0.665	0.9	0.885	0.993	87.36	65.18	63.05	61.69	67	102.7	106.6	110.9	112.8	Epididymis secretory sperm binding protein OS=Homo sapiens OX=9606 GN=LMAN2 PE=2 SV=1	48.75	18.83	25.47	23.57	14.17	14	FALSE	0	1	45	14	40.2	0	8	8	8	3	20	2.54623e+06	3.17867e+06	167151
FALSE	High	Master Protein	DCXR	A0A384NY14; hsa:51181		A0A384NY14	0.931277	0.547373	0.978893	0.975804	-0.39	-0.51	-0.03	0.04	0.761	0.7	0.977	1.029	75.98	71.29	65.92	65.37	91.1	62.7	115.8	120.9	109.5	Dicarbonyl/L-xylulose reductase, isoform CRA_b OS=Homo sapiens OX=9606 GN=DCXR PE=2 SV=1	24.16	68.32	44.61	19.43	34.85	20	FALSE	0	1	92	20	25.9	1	8	8	8	3	20	1.99654e+06	3.9817e+06	394536
FALSE	High	Master Protein				A0A384NY64	0.632058	0.0326289	0.00312401	0.0917341	1.08	1.54	1.01	1.38	2.116	2.906	2.008	2.604	101.79	107.93	103.47	129.2	106.5	147.9	122.7	99.4	23.5	Epididymis secretory sperm binding protein OS=Homo sapiens OX=9606 PE=2 SV=1	73.77	126.64	38.78	128.15	109.54	4	FALSE	1	1	62	9	19.8	0	7	6	3	2	14	108261	48887.5	36660.4
FALSE	High	Master Protein				A0A384P5K2	0.673305	0.646214	0.957801	0.859367	0.43	0.39	0.11	-0.13	1.347	1.309	1.077	0.914	77.35	77.61	55.95	70.88	100.7	60.4	91.3	94	153.7	Epididymis secretory sperm binding protein OS=Homo sapiens OX=9606 PE=2 SV=1	69.87	93.05	60.05	78.83	100.76	9	FALSE	1	1	67	9	20.6	0	8	8	7	3	20	414622	22760.8	133474
FALSE	High	Master Protein				A0A384P5T6	0.99262	0.981754	0.748898	0.770246	-0.25	-0.12	-0.14	-0.17	0.842	0.922	0.905	0.889	67.05	63.05	57.83	65.48	91.6	98.9	102.6	93.8	113.2	Epididymis secretory sperm binding protein OS=Homo sapiens OX=9606 PE=2 SV=1	27.93	19.75	24.81	8.11	29.41	43	FALSE	1	1	52	43	111.3	1	8	8	8	3	20	2.78649e+06	4.44439e+06	399186
FALSE	High	Master Protein				A0A384P5U2	0.928997	0.683625	0.957801	0.993846	0.04	0.32	0.06	0.02	1.029	1.252	1.04	1.012	96.78	71.32	69.43	76.52	104.7	114.2	94.5	84.7	101.9	Epididymis secretory sperm binding protein OS=Homo sapiens OX=9606 PE=2 SV=1	23.72	27.48	55.1	30.03	30.55	17	FALSE	1	1	63	24	28.6	1	8	8	8	3	20	3.32674e+07	5.32162e+07	1.40955e+07
FALSE	High	Master Protein	HBA2	A0A385HVZ2		A0A385HVZ2	0.479992	0.0123586	0.0773275	2.53935e-05	0.9	1.33	0.66	2.77	1.86	2.514	1.584	6.835	142.82	102.92	119.22	95.32	169	157.7	40	108.7	24.5	Mutant hemoglobin subunit alpha 2 OS=Homo sapiens OX=9606 GN=HBA2 PE=3 SV=1	60.38	73.31	141.91	31.46	142.93	2	FALSE	0	1	99	22	15.3	2	7	8	6	3	15	171739	20555.9	130343
FALSE	High	Master Protein	ARID1B	A0A3F2YNW7		A0A3F2YNW7	0.924419	0.78658	0.791664	0.998002	0.02	0.21	0.19	0.01	1.014	1.158	1.142	1.009	56.87	48.2	45.9	51.12	72.1	145.6	108	92.6	81.7	AT-rich interactive domain-containing protein 1B OS=Homo sapiens OX=9606 GN=ARID1B PE=1 SV=1	67.54	56.48	83.61	40.28	33.08	18	FALSE	3	1	9	19	245.3	0	8	8	8	3	20	406711	1.50896e+06	76889.3
FALSE	High	Master Protein	KRAS	A0A3G1LBH1		A0A3G1LBH1	0.963424	0.859222	0.976557	0.919315	-0.26	-0.22	-0.05	0.09	0.836	0.859	0.967	1.063	95.69	72.36	58.56	62	148.2	72.7	88.9	79.9	110.3	Proto-oncogene GTPase OS=Homo sapiens OX=9606 GN=KRAS PE=4 SV=1	98.6	94.11	78.49	12.26	62.54	6	FALSE	0	1	58	10	21.5	0	8	8	8	3	20	941547	962692	213063
FALSE	High	Master Protein	DDX60	A0A3G9HN97; hsa:55601		A0A3G9HN97	0.99799	0.967293	0.957342	0.873825	-0.14	-0.05	0.13	0.21	0.908	0.966	1.095	1.157	81.5	63.54	52.5	62.35	55.8	84.6	135.9	108.2	115.5	ATP-dependent RNA helicase DDX60 OS=Homo sapiens OX=9606 GN=DDX60 PE=2 SV=1	64.54	26.03	42.74	14.89	65.98	17	FALSE	0	1	12	17	197.7	1	8	8	7	3	20	246841	184492	38190
FALSE	High	Master Protein	PRMT1	A0A3S6H812		A0A3S6H812	0.689797	0.492361	0.154391	0.0694587	-0.67	-0.5	-0.31	-0.63	0.628	0.707	0.806	0.645	82.54	83.1	61.09	68.31	75.1	96.8	113.5	90.8	123.7	Protein arginine N-methyltransferase 1 transcript variant 22 OS=Homo sapiens OX=9606 GN=PRMT1 PE=2 SV=1	50.59	60.88	21.49	31.51	45.13	21	FALSE	0	1	62	21	43.8	0	8	8	8	3	20	2.70463e+06	1.27371e+06	195309
FALSE	High	Master Protein	ITGB2	A0A494C0X7; hsa:3689		A0A494C0X7	0.697138	0.870454	0.959086	0.863421	0.41	0.12	0.05	0.12	1.331	1.089	1.038	1.089	79.49	69.49	55.3	66.65	99.2	92.7	98.9	104.3	104.9	Integrin beta OS=Homo sapiens OX=9606 GN=ITGB2 PE=1 SV=1	36.44	31.63	28.65	15.15	87.23	40	FALSE	14	1	62	41	84.7	0	8	8	8	3	20	1.20481e+07	1.03315e+07	1.72697e+06
FALSE	High	Master Protein	LRBA	A0A494C1L5		A0A494C1L5	0.996397	0.848822	0.892435	0.946684	-0.24	0.12	0.1	0.06	0.847	1.089	1.07	1.041	70.89	55.86	49.79	57.93	62.9	109	111	113.9	103.1	Lipopolysaccharide-responsive and beige-like anchor protein OS=Homo sapiens OX=9606 GN=LRBA PE=1 SV=1	44.54	7.89	18.4	15.11	26.63	47	FALSE	0	1	20	47	317.6	0	8	8	8	3	20	3.8678e+06	4.33194e+06	310116
FALSE	High	Master Protein	ESYT2	A0A499FIX8		A0A499FIX8	0.830122	0.422295	0.978893	0.391586	0.15	0.43	-0.04	0.49	1.112	1.351	0.976	1.408	74.22	62.85	49.27	55.64	120.3	126.8	72.9	101.5	78.6	Extended synaptotagmin-2 OS=Homo sapiens OX=9606 GN=ESYT2 PE=1 SV=1	45.77	20.52	28.3	36.46	23.87	16	FALSE	0	1	23	16	93.9	0	8	8	8	3	20	1.40644e+06	1.27765e+06	545627
FALSE	High	Master Protein	HLA-DPA1	A0A516UVP7		A0A516UVP7	0.408508	0.757709	0.282006	0.730585	-0.97	-0.35	0.28	-0.24	0.51	0.785	1.218	0.845	113.02	70.99	59.88	83.28	76	86.5	141.7	83.7	112.1	MHC class II antigen OS=Homo sapiens OX=9606 GN=HLA-DPA1 PE=3 SV=1	42.17	42.26	27.86	43.3	53.34	2	FALSE	0	1	35	6	29.3	0	8	8	8	3	20	1.19187e+06	2.09039e+06	359855
FALSE	High	Master Protein				A0A5C2G699	0.684491	0.943189	0.41022	0.417601	0.44	0.11	0.39	0.6	1.354	1.08	1.313	1.512	111.59	113.97	127.83	111.34	75.4	104.5	93.1	138.6	88.4	IGL c3325_light_IGLV7-46_IGLJ3 (Fragment) OS=Homo sapiens OX=9606 PE=2 SV=1	67.46	84.34	148.77	50.27	298.65	2	FALSE	0	1	45	4	11.5	0	8	8	8	3	20	838530	481073	51408.4
FALSE	High	Master Protein				A0A5C2G7T6	0.161754	0.767528	0.978893	0.0190745	-1.52	-0.33	-0.03	-1.21	0.348	0.794	0.976	0.433	111.7	76.83	100.67	94.23	64.2	108.5	142.3	70.2	114.9	IGL c3777_light_IGKV1D-33_IGKJ4 (Fragment) OS=Homo sapiens OX=9606 PE=2 SV=1	68.45	44.29	74.01	70.58	47.46	3	FALSE	0	1	45	4	11.6	0	7	8	8	3	20	173190	196811
FALSE	High	Master Protein				A0A5C2GAD3	0.810687	0.284837	0.381712	0.244889	-0.85	-1.23	-0.8	-1.3	0.555	0.427	0.576	0.405	85.34	89.33	74.4	65.99	119.8	93.9	93.5	74.3	118.6	IGH c235_heavy__IGHV3-23_IGHD3-10_IGHJ5 (Fragment) OS=Homo sapiens OX=9606 PE=2 SV=1	67.94	78.54	83.95	11.57	92.48	2	FALSE	0	1	32	3	13.9	1	3	6	5	2	20	38611.2
FALSE	High	Master Protein				A0A5C2GAT8	0.284161	1.13061e-16	1.5009e-16	0.891198	0.73	3.14	2.27	0.13	1.663	8.84	4.829	1.098	144.4	138.49	145.2	132.91	20.1	361.3	97	10.3	11.4	IGL c542_light_IGKV1-5_IGKJ1 (Fragment) OS=Homo sapiens OX=9606 PE=2 SV=1	207.09	102.56	114.28	170.1	252.75	2	FALSE	0	1	27	2	11.8	0	7	6	7	3	19	736717	1.29122e+06	1335.58
FALSE	High	Master Protein				A0A5C2GCC0	0.213503	0.580368	0.179811	0.135593	1.29	0.73	0.72	0.98	2.445	1.653	1.647	1.978	102.3	63.41	84.37	53.11	153.1	73.2	85.1	129.3	59.3	IGL c3497_light_IGLV3-19_IGLJ2 (Fragment) OS=Homo sapiens OX=9606 PE=2 SV=1	129.15	26.78	183.93	63.27	41.19	2	FALSE	0	1	21	2	11.4	0	7	7	8	3	19	274687	475413	389191
FALSE	High	Master Protein				A0A5C2GV29	0.652266	0.767528	0.481493	0.559484	0.83	0.66	0.61	0.76	1.776	1.58	1.523	1.694	65.56	72.67	59.53	64.24	97.4	116.4	104.2	112	70	IG c1321_light_IGLV2-11_IGLJ3 (Fragment) OS=Homo sapiens OX=9606 PE=2 SV=1	102.57	88.38	59.94	115.92	36.92	2	FALSE	0	1	19	2	11.7	1	8	8	8	3	20	63474.8	226308	20460.8
FALSE	High	Master Protein				A0A5C2GW53	0.685012	0.294667	0.47396	0.00312512	-1.01	1.05	0.6	2.14	0.495	2.064	1.511	4.42	87.14	87.67	85.49	117.78	26	113.9	119.3	158.4	82.4	IG c1701_light_IGKV2D-28_IGKJ2 (Fragment) OS=Homo sapiens OX=9606 PE=2 SV=1	68.02	67.8	76.45	127.65	80.47	2	FALSE	0	1	53	3	12.2	1	3	6	8	3	15		19416.9
FALSE	High	Master Protein				A0A5C2GXX0	0.96376	0.74884	0.904548	0.873685	0.1	0.7	0.36	0.27	1.069	1.624	1.279	1.205	81.95	77.78	99.52	73.82	90.7	99.8	114.5	106.6	88.4	IG c560_light_IGLV6-57_IGLJ2 (Fragment) OS=Homo sapiens OX=9606 PE=2 SV=1	63.46	85.61	158.27		58.94	2	FALSE	0	1	27	2	12	0	5	5	5	1	13		194266
FALSE	High	Master Protein	SPCS1	A0A5F9YFS9		A0A5F9YFS9	0.569701	0.906637	0.978893	0.811363	-0.87	-0.19	-0.01	-0.18	0.546	0.879	0.99	0.88	98.59	61.38	54.4	55.71	40.5	109.7	129.6	100.9	119.3	Signal peptidase complex subunit 1 OS=Homo sapiens OX=9606 GN=SPCS1 PE=1 SV=1	86.51	33.57	34.79	51.91	28.62	3	FALSE	1	1	31	3	11.8	1	8	8	8	3	20	589605	830204	14223.5
FALSE	High	Master Protein	NELFB	A0A5H1ZRP4		A0A5H1ZRP4	0.821919	0.862041	0.896983	0.770246	-0.55	-0.23	0.16	0.27	0.682	0.852	1.114	1.209	96.34	83.57	68.72	81.77	57.1	68.3	108.1	142.5	124	Negative elongation factor B OS=Homo sapiens OX=9606 GN=NELFB PE=1 SV=1	60.9	52.29	44.72	36.21	26.29	13	FALSE	3	1	28	13	70	1	8	7	8	3	20	441744	634375	14024.1
FALSE	High	Master Protein	HLA-DRB3	A0A649ZVR8		A0A649ZVR8	0.910515	0.83899	0.895661	0.450747	0.09	0.19	-0.13	-0.49	1.064	1.145	0.914	0.714	93.68	93.92	81.12	60.85	99.9	135.5	92.5	57	115.1	MHC class II antigen (Fragment) OS=Homo sapiens OX=9606 GN=HLA-DRB3 PE=4 SV=1	63.46	64.65	59.19	29.66	57	6	FALSE	0	1	69	11	25.3	1	8	8	8	3	20	237372	1.85378e+06	81580.1
FALSE	High	Master Protein	TCOF1	A0A6I8PRA0		A0A6I8PRA0	0.937461	0.848822	0.930573	0.997899	0.04	0.18	0.12	0.01	1.028	1.13	1.09	1.005	54.94	49.32	50.73	57.27	82.8	116.4	109	97	94.7	Treacle protein (Fragment) OS=Homo sapiens OX=9606 GN=TCOF1 PE=1 SV=1	30.05	35.56	27.6	9.18	32.03	5	FALSE	0	1	41	52	125.2	0	8	8	8	3	20	419170	1.29159e+06	167492
FALSE	High	Master Protein	MDIG	A0A6M8YDW1; hsa:84864		A0A6M8YDW1	0.979295	0.874663	0.978893	0.788294	-0.22	-0.18	0.08	-0.29	0.86	0.884	1.059	0.817	71.38	58.84	48.39	65.02	61.9	55.8	137.2	107.9	137.2	Bifunctional lysine-specific demethylase and histidyl-hydroxylase OS=Homo sapiens OX=9606 GN=MDIG PE=2 SV=1	60.75	74.14	39.17	43.28	136.51	5	FALSE	0	1	12	5	52.8	0	7	8	7	3	20	121476	54877.4
FALSE	High	Master Protein	CAST	A0A6Q8PGN6		A0A6Q8PGN6	0.149192	0.994419	0.88974	0.977791	0.82	-0.07	0.1	0.03	1.76	0.954	1.075	1.018	61.43	68.23	50.25	60.39	150.5	84.6	88.6	87.4	88.8	Calpastatin OS=Homo sapiens OX=9606 GN=CAST PE=1 SV=1	36.21	33.31	29.52	16.9	34.16	4	FALSE	0	1	72	51	75.6	0	8	8	8	3	20	1.16989e+06	3726418	1.0277e+06
FALSE	High	Master Protein	TRIP12	A0A6Q8PHK0		A0A6Q8PHK0	0.994911	0.952917	0.978893	0.997449	-0.19	0.04	-0.01	0.01	0.878	1.031	0.99	1.007	59.12	52.83	41.82	51.14	67.4	99.6	106.5	109	117.4	E3 ubiquitin-protein ligase OS=Homo sapiens OX=9606 GN=TRIP12 PE=1 SV=1	36.03	30.04	24.43	21.14	22.36	31	FALSE	0	1	19	31	228.3	1	8	8	8	3	20	534440	819152	88729.9
FALSE	High	Master Protein	MACROH2A2	A0A7I2V3R0		A0A7I2V3R0	0.964987	0.848822	0.164453	0.454737	-0.25	0.14	0.36	0.39	0.839	1.105	1.285	1.31	86.49	59.69	68.72	48.62	49.9	133.3	99.3	117.7	99.7	Histone H2A (Fragment) OS=Homo sapiens OX=9606 GN=MACROH2A2 PE=1 SV=1	101.58	38.15	90.98	24.66	95.16	3	FALSE	3	1	41	4	7.7	3	8	8	8	3	20	1.04347e+06	805700	58313
FALSE	High	Master Protein	PPIA	A0A7I2V4V1		A0A7I2V4V1	0.0870815	0.41156	0.98843	0.986747	0.98	0.39	0	0.01	1.97	1.315	1.001	1.006	85.44	73.09	103.99	110.19	178.4	111.3	83.5	48.1	78.8	Peptidyl-prolyl cis-trans isomerase OS=Homo sapiens OX=9606 GN=PPIA PE=1 SV=1	48.02	46.05	78.32	114.79	53.75	2	FALSE	0	1	85	6	6.4	2	8	8	8	3	20	2.22695e+06	1.74316e+06	1.00305e+06
FALSE	High	Master Protein	UGP2	A0A7I2YQ74		A0A7I2YQ74	0.888519	0.534754	0.885042	0.62983	0.13	0.4	-0.1	0.28	1.096	1.322	0.932	1.217	84.87	57.01	56.58	64.02	90.3	105.1	91.8	112.9	99.9	UTP--glucose-1-phosphate uridylyltransferase OS=Homo sapiens OX=9606 GN=UGP2 PE=1 SV=1	58.54	31.43	23.57	15.91	19.63	3	FALSE	1	1	66	34	51.7	0	8	8	8	3	20	1.67774e+07	8.00301e+06	1.22931e+06
FALSE	High	Master Protein	WDR26	A0A7I2YQQ9		A0A7I2YQQ9	0.987498	0.946008	0.978893	0.920355	0.01	0.21	0.09	-0.13	1.007	1.153	1.065	0.914	56.1	32.72	27.78	36.91	94.6	81.3	113.6	118.5	91.9	WD repeat-containing protein 26 OS=Homo sapiens OX=9606 GN=WDR26 PE=1 SV=1	28.93	40.08	39.81	3.58	40.25	4	FALSE	1	1	8	4	74.3	0	8	5	6	3	18	76426.3	93185.5	17155.1
FALSE	High	Master Protein	SMPD4	A0A7P0TB24		A0A7P0TB24	0.920287	0.777899	0.692024	0.887867	0.18	-0.33	-0.3	-0.14	1.136	0.796	0.814	0.905	73.57	84.1	60.41	68.93	73.8	86.2	82.1	109.9	148.1	Sphingomyelin phosphodiesterase 4 OS=Homo sapiens OX=9606 GN=SMPD4 PE=1 SV=1	70.13	50.04	40.59	71.83	44.1	7	FALSE	0	1	8	7	93.3	0	7	7	7	3	20	195736	116308	15694.7
FALSE	High	Master Protein	HLA-C	A0A7R8C2E8		A0A7R8C2E8	0.493118	0.778841	0.996781	0.787035	0.64	-0.32	0.03	0.23	1.559	0.799	1.018	1.175	72.96	81.46	72.09	53.73	120.6	87.3	87.9	103.9	100.3	MHC class I antigen OS=Homo sapiens OX=9606 GN=HLA-C PE=3 SV=1	39.75	76.59	39.22	6.51	68.49	2	FALSE	0	1	38	13	40.6	0	8	7	7	3	20	386129	713244	179330
FALSE	High	Master Protein				A0A7S5EVN2	0.26921	0.00247995	0.00476435	0.42249	0.93	1.26	0.73	0.55	1.904	2.393	1.664	1.466	100.89	94.07	98.51	114.23	83.2	140.5	117.1	107.3	52	IGH c1157_heavy_IGHV4-39_IGHD6-13_IGHJ4 (Fragment) OS=Homo sapiens OX=9606 PE=2 SV=1	55.53	25.32	40.96	23.25	36.95	2	FALSE	0	1	21	2	13.1	0	8	8	8	3	20	1.17149e+06	826544	133753
FALSE	High	Master Protein	RABGAP1L	A0A804HKD7		A0A804HKD7	0.859765	0.884888	0.978893	0.794388	-0.45	-0.2	0.05	0.21	0.732	0.87	1.035	1.159	69.28	50.35	49.29	43.52	72.7	74	107.7	124	121.5	Rab GTPase-activating protein 1-like OS=Homo sapiens OX=9606 GN=RABGAP1L PE=1 SV=1	36.1	32.5	35.31	22.33	21.04	12	FALSE	0	1	17	14	119.4	0	8	8	8	3	20	273224	840006	83015.1
FALSE	High	Master Protein	ARL6IP4	A0A8C8KBE9		A0A8C8KBE9	0.821919	0.848822	0.847609	0.770246	0.27	-0.23	-0.15	-0.24	1.205	0.852	0.904	0.849	80.57	43.92	44.67	40.84	122.9	74	105.1	81.6	116.4	ADP-ribosylation factor-like protein 6-interacting protein 4 OS=Homo sapiens OX=9606 GN=ARL6IP4 PE=1 SV=1	44.76	28.01	27.91	5.88	23.28	9	FALSE	0	1	43	9	26.4	0	8	8	8	3	20	221917	615268	168558
FALSE	High	Master Protein	ITGA6	A0A8C8KBL6		A0A8C8KBL6	0.572673	0.0185226	0.0219274	0.00436216	0.4	0.83	0.46	0.9	1.316	1.773	1.378	1.868	47.44	44.54	39.52	38.95	86.9	115.5	102.2	128.8	66.6	Integrin alpha-6 OS=Homo sapiens OX=9606 GN=ITGA6 PE=1 SV=1	28.33	18.96	21.23	12.52	23.69	14	FALSE	8	1	16	14	117.7	1	8	8	8	3	20	1.92665e+06	3.23057e+06	415818
FALSE	High	Master Protein	HLA-DQA1	A0A8F2Q4A3		A0A8F2Q4A3	0.276921	0.848822	0.0151936	0.000570859	-1.22	0.17	0.65	-1.52	0.428	1.122	1.565	0.349	88.26	92.78	88.86	95.67	50.3	126.8	199.6	8.4	115	MHC class II antigen OS=Homo sapiens OX=9606 GN=HLA-DQA1 PE=3 SV=1	48.72	77.04	53.63	129.97	78.76	2	FALSE	0	1	22	5	27.9	0	6	8	8	3	20		610043	36130.4
FALSE	High	Master Protein				A0A8I5KW61	0.737373	0.0001616	6.51864e-07	7.6825e-06	0.36	1.37	0.77	1.32	1.28	2.593	1.71	2.492	134.39	121.38	126.78	130.12	75.3	160.8	121.8	95.8	46.2	C-X-C motif chemokine OS=Homo sapiens OX=9606 PE=3 SV=1	84.22	86.59	93.16	110.48	100.49	11	FALSE	0	1	48	14	21.1	0	8	8	8	3	20	9.79492e+06	6.93764e+06	1.39421e+06
FALSE	High	Master Protein	ATE1	A0A8I5KZ24		A0A8I5KZ24	0.986754	0.99355	0.978432	0.957326	-0.23	0.01	0.08	-0.08	0.855	1.007	1.061	0.946	60.88	40.16	48.36	40.04	56.6	88.3	134.8	78.2	142.2	Arginyl-tRNA--protein transferase 1 OS=Homo sapiens OX=9606 GN=ATE1 PE=1 SV=1	60.68	23.82	50.59	55.64	29.01	8	FALSE	0	1	21	8	64	0	6	7	8	3	20	138725	80626.8
FALSE	High	Master Protein	NUP160	A0A8V8NBT1		A0A8V8NBT1	0.821919	0.963919	0.957342	0.910012	0.17	0.03	0.09	0.12	1.128	1.02	1.066	1.085	74.29	67.08	54.12	60.64	86.1	104.3	95.7	123.9	90	Nuclear pore complex protein Nup160 OS=Homo sapiens OX=9606 GN=NUP160 PE=4 SV=1	38.74	46.92	32.7	28.49	31.21	20	FALSE	0	1	17	20	158.6	0	8	8	8	3	20	926871	916216	143902
FALSE	High	Master Protein	ARHGEF1	A0A8V8TMH9		A0A8V8TMH9	0.650565	0.62509	0.973121	0.520314	-0.8	-0.48	-0.04	-0.3	0.574	0.718	0.969	0.813	76.13	56.74	47.07	54.17	71.4	77.8	117.2	100.6	133	Rho guanine nucleotide exchange factor 1 OS=Homo sapiens OX=9606 GN=ARHGEF1 PE=4 SV=1	49.01	47.78	41.66	12.13	18.47	50	FALSE	0	1	51	50	109.9	0	8	8	8	3	20	4.7391e+06	7.23846e+06	273937
FALSE	High	Master Protein	FXR1	A0A8V8TMQ1		A0A8V8TMQ1	0.594531	0.972338	0.945257	0.883925	-0.81	-0.09	0.11	-0.13	0.57	0.94	1.081	0.914	68.58	57.02	41.24	43.2	64.8	79.4	128.4	93.8	133.6	Fragile X mental retardation, autosomal homolog 1, isoform CRA_d OS=Homo sapiens OX=9606 GN=FXR1 PE=4 SV=1	41.59	37.69	39.32	20.99	17.82	15	FALSE	1	1	33	18	72.7	0	8	7	8	3	20	268974	696244	25363
FALSE	High	Master Protein	IKZF1	A0A8V8TNQ0		A0A8V8TNQ0	0.921793	0.924147	0.984076	0.861354	0.03	-0.19	0.02	0.11	1.024	0.877	1.013	1.082	83.18	55.1	48.25	70.97	94.6	74.9	109.8	111.2	109.6	DNA-binding protein Ikaros OS=Homo sapiens OX=9606 GN=IKZF1 PE=4 SV=1	44.24	38.17	24.78	12.56	18.89	7	FALSE	2	1	40	20	59.8	0	8	8	8	3	20	866372	2.67283e+06	339585
FALSE	High	Master Protein	STRN3	A0AV58		A0AV58	0.976657	0.926091	0.972879	0.949703	-0.02	0.18	-0.08	0.1	0.986	1.132	0.946	1.069	76.42	59.48	54.18	58.38	134.3	82.5	86.2	98.7	98.3	Striatin, calmodulin binding protein 3 OS=Homo sapiens OX=9606 GN=STRN3 PE=2 SV=1	36.51	40.24	24.32	32.96	41.47	10	FALSE	0	1	25	13	77.7	1	8	8	8	3	20	369931	321152	54544.5
FALSE	High	Master Protein	WDR57	A0MNP2; hsa:9410		A0MNP2	0.825526	0.980034	0.888549	0.947508	0.11	-0.04	0.11	0.04	1.08	0.975	1.079	1.029	72.33	58.86	52.35	62.27	81.5	97.9	99.8	109.6	111.3	CDW11/WDR57 OS=Homo sapiens OX=9606 GN=WDR57 PE=2 SV=1	45.4	26.51	37.25	11.73	13.65	20	FALSE	1	1	81	20	39.3	3	8	8	8	3	20	1.66886e+06	1.62472e+06	220354
FALSE	High	Master Protein	ILVBL	A1L0T0; hsa:10994; O43341; Q96F08; Q99651; Q9BWN5; Q9UEB2		A1L0T0	0.821919	0.720016	0.740872	0.568256	-0.59	-0.46	-0.29	-0.63	0.666	0.73	0.82	0.645	107.49	68.72	87.51	105.87	84.3	50.8	77.1	117.4	170.3	2-hydroxyacyl-CoA lyase 2 OS=Homo sapiens OX=9606 GN=ILVBL PE=1 SV=2	55.14	43.83	70.77	66.59	76.7	6	FALSE	0	1	16	6	67.8	0	4	7	6	3	18	21254.9	125644
FALSE	High	Master Protein	QRICH1	A0A024R2T7; A1L3Z7; A1L3Z9; hsa:54870		A1L3Z9	0.899368	0.870743	0.985565	0.873825	-0.42	-0.2	0.04	0.21	0.749	0.871	1.027	1.156	64.43	78.59	53.15	58.91	42.2	295.2	55.6	40.7	66.3	Glutamine-rich 1 OS=Homo sapiens OX=9606 GN=QRICH1 PE=2 SV=1	106.5	104.74	38.9	35.01	96.67	8	FALSE	0	1	14	8	86.4	1	7	8	8	3	20	657901	440674
FALSE	High	Master Protein	UBE1L2	A1LT96; hsa:55236		A1LT96	0.943207	0.963738	0.743641	0.884572	-0.38	-0.13	0.15	-0.09	0.768	0.917	1.107	0.939	79.42	59.18	49.87	62.17	70.8	101.2	115.3	100.3	112.3	Ubiquitin-activating enzyme E1-like 2, isoform CRA_a OS=Homo sapiens OX=9606 GN=UBE1L2 PE=3 SV=1	51.1	27.77	32.49	4.95	18.78	52	FALSE	0	1	63	52	117.9	12	8	8	8	3	20	5.50715e+06	5.74375e+06	144199
FALSE	High	Master Protein	TMEM63A	A1NY77; hsa:9725		A1NY77	0.996397	0.407127	0.0206016	0.522482	-0.13	0.68	0.78	0.55	0.916	1.601	1.721	1.46	78.6	65.51	59.95	62.43	57.2	129.2	133.8	93.4	86.5	Transmembrane protein 63A, isoform CRA_a OS=Homo sapiens OX=9606 GN=TMEM63A PE=3 SV=1	47.17	30.83	30.28	15.8	30.3	5	FALSE	0	1	10	5	92.1	1	8	8	8	3	20	186685	171408	25552.1
FALSE	High	Master Protein	RPS6	A2A3R6; hsa:6194		A2A3R6	0.920287	0.870454	0.957342	0.770246	-0.4	-0.22	-0.07	-0.18	0.759	0.86	0.952	0.881	88.7	72.45	64.79	64.58	101	103.4	91.2	110.2	94.3	40S ribosomal protein S6 OS=Homo sapiens OX=9606 GN=RPS6 PE=2 SV=1	44.2	34.92	34.17	27.95	49.21	5	FALSE	17	1	48	19	28.7	0	8	8	8	3	20	3.06048e+07	5.69424e+07	2.88324e+06
FALSE	High	Master Protein	PPP1R11	A2BEK1; hsa:6992		A2BEK1	0.502061	0.941337	0.689135	0.9156	0.71	0.16	0.28	0.1	1.639	1.115	1.216	1.074	72.46	57.51	54.64	64.8	168.9	80.5	86.7	64	99.9	E3 ubiquitin-protein ligase PPP1R11 OS=Homo sapiens OX=9606 GN=PPP1R11 PE=2 SV=1	158.01	39.3	60.5	54.26	70.56	7	FALSE	0	1	62	7	13.9	4	8	8	8	3	20	271746	344994	140916
FALSE	High	Master Protein	NBAS	A2RRP1; hsa:51594; O95790; Q2VPJ7; Q53TK6; Q86V39; Q8NFY8; Q9Y3W5	COPI-dependent Golgi-to-ER retrograde traffic	A2RRP1	0.786159	0.691536	0.961022	0.971249	0.21	0.3	-0.06	-0.02	1.155	1.23	0.96	0.984	50.98	53.8	55.72	34.93	104	105.8	102.8	80.3	107.1	NBAS subunit of NRZ tethering complex OS=Homo sapiens OX=9606 GN=NBAS PE=1 SV=2	29.76	39.6	32.44	13.82	21.7	7	FALSE	1	1	4	7	268.4	0	8	8	8	3	20	963958	653460	225804
FALSE	High	Master Protein	TARS3	A2RTX5; B2RMP7; hsa:123283; Q6B0A1; Q6IS76; Q96LW3; Q96MP4		A2RTX5	0.204578	0.6331	0.713919	0.739734	-1.86	-0.7	-0.39	-0.45	0.275	0.615	0.763	0.731	75.32	66.25	47.43	61.81	19.5	108.5	124.8	119.1	128.1	Threonine--tRNA ligase 2, cytoplasmic OS=Homo sapiens OX=9606 GN=TARS3 PE=1 SV=1	146.44	87.83	28.79	63.99	49.13	5	FALSE	0	1	10	7	92.6	0	5	8	5	3	20	10351.1	49859
FALSE	High	Master Protein	RAB27A	A2RU94; hsa:5873		A2RU94	0.982241	0.955467	0.564786	0.872071	-0.06	-0.09	-0.3	0.21	0.96	0.938	0.811	1.159	109.56	82.79	59.76	68.3	55.2	122.6	95.2	135.1	91.9	small monomeric GTPase OS=Homo sapiens OX=9606 GN=RAB27A PE=2 SV=1	179.88	94.3	18.31	13.76	162.92	9	FALSE	0	1	47	11	24.9	0	8	8	8	3	20	2.38912e+06	441652	7337.05
FALSE	High	Master Protein	PIK3C2B	A2RUF7; hsa:5287		A2RUF7	0.971784	0.81232	0.746766	0.379623	-0.02	0.31	0.26	0.62	0.984	1.243	1.194	1.539	84.06	66.12	71.84	75.99	104.4	93.4	120.2	119.3	62.8	Phosphatidylinositol-4-phosphate 3-kinase, catalytic subunit type 2 beta OS=Homo sapiens OX=9606 GN=PIK3C2B PE=2 SV=1	60.57	49.25	36.21	10.95	26.37	8	FALSE	4	1	6	8	184.7	0	7	8	8	3	20	440218	478764	14527.4
FALSE	High	Master Protein	VWA8	A3KMH1; hsa:23078; O60310; Q5JTP6; Q5VW08; Q7Z6I9; Q86YC9; Q8N3E4		A3KMH1	0.677947	0.903476	0.978893	0.349838	-0.88	-0.16	0.01	-0.88	0.542	0.896	1.008	0.543	85.65	61.26	47.65	75.05	39.9	89.4	159.7	70	141	von Willebrand factor A domain-containing protein 8 OS=Homo sapiens OX=9606 GN=VWA8 PE=1 SV=2	66.44	63.11	27.97	9.35	49.54	10	FALSE	0	1	7	10	214.7	2	8	8	8	3	20	82807.8	59031	6337.77
FALSE	High	Master Protein	APOC3	A3KPE2; hsa:345		A3KPE2	0.996874	0.86395	0.005175	0.740831	-0.21	0.1	0.5	0.21	0.865	1.072	1.418	1.158	128.79	121.21	121.43	136.74	55.7	111.2	150.4	98.9	83.8	Apolipoprotein C-III OS=Homo sapiens OX=9606 GN=APOC3 PE=2 SV=1	116.24	56.82	50.61	80.51	109.92	8	FALSE	1	1	59	8	10.8	0	8	8	8	3	20	2.50295e+06	1.72625e+07	86786.2
FALSE	High	Master Protein	HIST1H1E	A3R0T8; hsa:3008		A3R0T8	0.479992	0.581416	0.53465	0.336203	0.7	0.38	0.21	0.44	1.619	1.305	1.154	1.359	99.08	85.43	82.07	85.2	98.4	105.7	90.3	120.1	85.5	Histone 1, H1e OS=Homo sapiens OX=9606 GN=HIST1H1E PE=2 SV=1	38.86	12.13	26.19	22.43	41.02	14	FALSE	0	1	68	43	21.9	2	8	8	8	3	20	1.4371e+09	3.70097e+09	2.96563e+08
FALSE	High	Master Protein	DDX1	A3RJH1; hsa:1653		A3RJH1	0.896184	0.966674	0.942652	0.981723	-0.49	-0.14	0.07	-0.01	0.711	0.906	1.052	0.994	81.84	64.04	56.17	62.77	54.8	101.1	119.4	107.1	117.6	ATP-dependent RNA helicase DDX1 OS=Homo sapiens OX=9606 GN=DDX1 PE=2 SV=1	57.43	37.85	40.12	5.99	22.65	40	FALSE	1	1	61	40	82.4	0	8	8	8	3	20	4.12152e+06	4.6182e+06	132616
FALSE	High	Master Protein	ARF5	A4D0Z3; hsa:381		A4D0Z3	0.760212	0.914287	0.766997	0.791912	-0.64	-0.17	-0.18	0.21	0.642	0.887	0.885	1.153	96.82	72.16	59.36	58.09	58.2	97.8	105.9	128.8	109.3	ADP-ribosylation factor OS=Homo sapiens OX=9606 GN=ARF5 PE=2 SV=1	74.91	52.4	26.04	25.83	51.36	4	FALSE	0	1	62	10	20.5	0	8	8	7	3	20	435685	684365	13131.2
FALSE	High	Master Protein	CBX3	A4D177; hsa:11335		A4D177	0.712899	0.981754	0.73089	0.785561	0.38	-0.08	-0.15	0.15	1.303	0.944	0.9	1.113	106.02	74.47	83.3	83.48	117.3	83.7	94.5	91.2	113.3	Chromobox homolog 3 (HP1 gamma homolog, Drosophila) OS=Homo sapiens OX=9606 GN=CBX3 PE=4 SV=1	38.51	29.47	23.34	4.66	24.77	17	FALSE	1	1	83	19	20.8	5	8	8	8	3	20	5.85349e+06	1.09916e+07	2.35276e+06
FALSE	High	Master Protein	ATP6V1F	A4D1K0; hsa:9296		A4D1K0	0.937461	0.847848	0.0442329	0.645202	0.12	-0.27	-0.81	-0.56	1.083	0.832	0.569	0.678	125.15	70.85	75.59	63.5	127.8	111.5	72.1	64.1	124.5	V-type proton ATPase subunit F OS=Homo sapiens OX=9606 GN=ATP6V1F PE=2 SV=1	64.24	65.13	76.82	54.73	45.89	4	FALSE	0	1	61	4	13.4	4	8	7	6	2	19	15963.2	145522	52959.6
FALSE	High	Master Protein	WDR91	A4D1P6; A6NK54; C9JMI4; hsa:29062; Q6FI65; Q6MZQ1; Q6P4I1; Q96AE5; Q96G63; Q9H062; Q9H9B6; Q9NVG7; Q9NZY6	CDC42 GTPase cycle	A4D1P6	0.894174	0.984051	0.791664	0.896256	-0.45	0	0.22	0.17	0.734	0.999	1.168	1.129	69.7	62.07	47.54	48.02	43.2	64.9	133.1	128.9	129.9	WD repeat-containing protein 91 OS=Homo sapiens OX=9606 GN=WDR91 PE=1 SV=2	73.27	41.81	38.78	21.99	58.5	3	FALSE	1	1	17	11	83.3	0	8	8	8	3	20	93145.7	264661	24588
FALSE	High	Master Protein	ZC3HDC1	A4D1T0; hsa:64761		A4D1T0	0.442862	0.25923	0.454117	0.702465	0.59	0.5	0.26	0.32	1.502	1.415	1.196	1.246	55.63	33.51	31.25	34.42	140.3	106.4	84.8	90.5	77.9	Poly (ADP-ribose) polymerase family, member 12, isoform CRA_b OS=Homo sapiens OX=9606 GN=ZC3HDC1 PE=3 SV=1	43.07	33.51	48.62	26.51	27.27	3	FALSE	0	1	5	4	79	0	8	8	8	3	20	1.01706e+06	2.01316e+06	692713
FALSE	High	Master Protein	SSBP1	A4D1U3; hsa:6742		A4D1U3	0.265796	0.340036	0.657455	0.428094	0.99	0.58	0.27	0.58	1.984	1.492	1.207	1.494	69.16	54.59	52.39	44.71	160.7	90.8	83.9	101.2	63.3	Single-stranded DNA-binding protein OS=Homo sapiens OX=9606 GN=SSBP1 PE=2 SV=1	67.83	60.04	44.55	25.23	36.19	7	FALSE	0	1	54	7	17.2	0	8	8	8	3	20	358162	1.35933e+06	560264
FALSE	High	Master Protein	DENND11	A4D1U4; hsa:57189; Q9ULS3		A4D1U4	0.534968	0.912822	0.766063	0.370763	-1.37	-0.27	-0.49	-1.37	0.388	0.831	0.711	0.386	34.73	66.63	60.44	61.22	42.1	86.5	115.6	48.6	207.2	DENN domain-containing protein 11 OS=Homo sapiens OX=9606 GN=DENND11 PE=1 SV=1	72.56	68.88	71.31	58.33	62.96	5	FALSE	0	1	13	5	51.4	2	3	6	6	2	19
FALSE	High	Master Protein	ARPC1B	A4D275; hsa:10095		A4D275	0.922285	0.97311	0.822226	0.907536	0.05	0	0.12	0.09	1.037	0.998	1.086	1.064	95.6	61.12	56.33	62.29	110.3	99.1	94.1	104.7	91.7	Actin-related protein 2/3 complex subunit OS=Homo sapiens OX=9606 GN=ARPC1B PE=2 SV=1	18.6	16.71	11.63	6.9	12.75	33	FALSE	1	1	75	34	40.9	6	8	8	8	3	20	3.72534e+07	4.56738e+07	9.43362e+06
FALSE	High	Master Protein	YKT6	A4D2J0; hsa:10652		A4D2J0	0.870055	0.848822	0.576109	0.706446	-0.45	0.17	0.28	0.32	0.734	1.127	1.212	1.247	89.27	64	55.58	68.73	80.6	86.7	120.8	106.8	105.1	SNARE protein Ykt6 OS=Homo sapiens OX=9606 GN=YKT6 PE=2 SV=1	72.55	44.61	16.36	14.33	31.43	9	FALSE	1	1	49	9	22.4	0	7	8	7	3	20	467686	706543	4791.31
FALSE	High	Master Protein	RAC1	A4D2P1; hsa:5879		A4D2P1	0.908327	0.726588	0.837032	0.892374	-0.37	0.22	0.14	0.11	0.776	1.169	1.1	1.081	77.43	71.47	69.26	74.96	48.2	217.6	98	61.8	74.4	Ras-related C3 botulinum toxin substrate 1 (Rho family, small GTP binding protein Rac1) OS=Homo sapiens OX=9606 GN=RAC1 PE=2 SV=1	86.92	67.12	79.87	91.35	87.04	5	FALSE	42	1	48	12	21.4	0	8	8	8	3	20	1.85751e+06	774208	47680.2
FALSE	High	Master Protein	ATRX	A4LAA3; hsa:546		A4LAA3	0.883112	0.947645	0.681948	0.597941	0.1	0.01	0.19	0.32	1.07	1.01	1.141	1.252	55.6	54.79	46.6	43.51	92.9	73.5	114.7	109	110	DNA helicase OS=Homo sapiens OX=9606 GN=ATRX PE=4 SV=1	46.45	48.94	32.01	12.3	16.37	3	FALSE	0	1	13	25	282.4	0	8	8	8	3	20	809740	2.05769e+06	92481.4
FALSE	High	Master Protein	CP	A5PL27; hsa:1356		A5PL27	0.109872	0.0184954	0.50993	0.00786909	0.92	0.88	0.22	0.82	1.897	1.838	1.164	1.762	103.81	101.86	95.4	102.02	131.2	79.7	90.7	144.8	53.6	CP protein OS=Homo sapiens OX=9606 GN=CP PE=2 SV=1	45.18	58.74	50.63	55.25	70.67	24	FALSE	0	1	29	24	122.1	0	8	8	8	3	20	1.18396e+06	9.17276e+06	873019
FALSE	High	Master Protein	CNOT1	A5YKK6; hsa:23019; Q68DX7; Q7Z3K2; Q8IWB8; Q8TB53; Q9BVZ6; Q9UFR8; Q9UI27; Q9Y2L0	Deadenylation of mRNA; TP53 regulates transcription of additional cell cycle genes whose exact role in the p53 pathway remain uncertain; M-decay: degradation of maternal mRNAs by maternally stored factors	A5YKK6	0.917151	0.919396	0.989387	0.74898	-0.35	-0.15	0.03	-0.2	0.784	0.904	1.019	0.87	65.72	51.25	41.86	46.67	62.3	75.5	116.7	107.9	137.7	CCR4-NOT transcription complex subunit 1 OS=Homo sapiens OX=9606 GN=CNOT1 PE=1 SV=2	68.25	50.88	45.14	10.19	31.81	27	FALSE	4	1	14	27	266.8	5	8	8	8	3	20	783612	657101	28888.4
FALSE	High	Master Protein	PGP	A6NDG6; hsa:283871	Glycolysis	A6NDG6	0.149192	0.0512051	0.388146	0.0728138	0.97	0.72	0.26	0.63	1.958	1.644	1.198	1.547	54.42	63.82	59.91	55.32	116.6	117.5	106.5	105.8	53.7	Glycerol-3-phosphate phosphatase OS=Homo sapiens OX=9606 GN=PGP PE=1 SV=1	34.12	40.97	62.04	51.03	22.17	12	FALSE	1	1	41	12	34	10	8	8	8	3	20	1.465e+06	2.91823e+06	882694
FALSE	High	Master Protein	HCFC1	A6NEM2		A6NEM2	0.761528	0.726588	0.978893	0.614368	-0.68	-0.39	-0.03	-0.28	0.626	0.766	0.98	0.824	73.56	63.1	49.81	55.24	79.5	89.5	116.6	94.4	120	Host cell factor 1 OS=Homo sapiens OX=9606 GN=HCFC1 PE=1 SV=2	31.32	27.1	17.43	10.92	15.85	3	FALSE	1	1	35	51	213.3	3	8	8	8	3	20	5.25299e+06	1.18776e+07	898540
FALSE	High	Master Protein	SMCHD1	A6NHR9; hsa:23347; O75141; Q6AHX6; Q6ZTQ8; Q9H6Q2; Q9UG39		A6NHR9	0.948026	0.992406	0.978432	0.883542	-0.37	-0.09	0.04	0.09	0.772	0.94	1.03	1.066	69	54.51	52.14	57.92	71.8	96.3	115	109.8	107.1	Structural maintenance of chromosomes flexible hinge domain-containing protein 1 OS=Homo sapiens OX=9606 GN=SMCHD1 PE=1 SV=2	41.22	29.3	29.12	8.13	19.98	84	FALSE	0	1	47	84	226.2	1	8	8	8	3	20	6.14833e+06	8.50241e+06	445453
FALSE	High	Master Protein				A6XND9	0.494041	0.0148055	0.0108976	0.00299986	-0.95	-1.17	-0.68	-1.46	0.519	0.444	0.625	0.363	90.62	65.62	86.76	56.67	86.8	83.7	71.8	68.9	188.9	Beta-2-microglobulin OS=Homo sapiens OX=9606 PE=2 SV=1	89.84	49.7	74.82	34.97	40.11	2	FALSE	0	1	38	5	11.7	2	8	8	8	3	20	164865	234544	148545
FALSE	High	Master Protein	RRBP1	A7BI36		A7BI36	0.954175	0.951892	0.246204	0.938864	-0.34	-0.16	-0.27	0.06	0.787	0.896	0.831	1.045	74.93	63.83	58.63	58.99	68.3	101.9	97.9	112	119.8	p180/ribosome receptor OS=Homo sapiens OX=9606 GN=RRBP1 PE=2 SV=2	48.29	33.34	28.92	14.2	32.64	54	FALSE	0	1	41	56	165.6	0	8	8	8	3	20	3.62211e+06	4.86545e+06	317300
FALSE	High	Master Protein	POM121C	A0A075B7F8; A0A087WY75; A8CG34; O75115; Q9Y2N3; Q9Y4S7	HCMV Late Events; HCMV Early Events; ISG15 antiviral mechanism; Transport of the SLBP independent Mature mRNA; Transport of the SLBP Dependant Mature mRNA; Transport of Mature mRNA Derived from an Intronless Transcript; Transport of Mature mRNA derived from an Intron-Containing Transcript; Rev-mediated nuclear export of HIV RNA; Transport of Ribonucleoproteins into the Host Nucleus; NS1 Mediated …	A8CG34	0.821919	0.767528	0.970722	0.880028	-0.72	-0.39	0.13	-0.2	0.606	0.76	1.095	0.868	99.96	60.98	46.79	59.46	78.9	85	103.8	89.7	142.7	Nuclear envelope pore membrane protein POM 121C OS=Homo sapiens OX=9606 GN=POM121C PE=1 SV=3	36.71	39.75	39.25	85.99	28.4	5	FALSE	28	1	6	5	125	0	6	7	7	2	20	47948.5	135035
FALSE	High	Master Protein	GABPA	A8IE48; hsa:2551		A8IE48	0.821919	0.674077	0.91108	0.782879	-0.49	-0.43	-0.1	-0.22	0.712	0.743	0.933	0.859	67.21	56.72	44.84	56.55	76.5	70.1	117.1	109	127.3	GA binding protein transcription factor alpha subunit 60kDa OS=Homo sapiens OX=9606 GN=GABPA PE=2 SV=1	66.73	33.74	21.28	34.24	22.65	13	FALSE	3	1	36	13	51.3	0	8	7	7	3	20	614021	816416	1942.61
FALSE	High	Master Protein				A8K0P2	0.247193	0.697549	0.906212	0.513801	1.04	0.38	0.17	0.54	2.057	1.298	1.125	1.453	60.75	44.29	49.32	44.02	134.8	98.9	82	110.9	73.4	inorganic diphosphatase OS=Homo sapiens OX=9606 PE=2 SV=1	51	24.56	25.06	24.76	31.96	2	FALSE	0	1	75	24	31.6	0	8	7	8	3	20	376937	694858	340263
FALSE	High	Master Protein	SNAP23	A8K287; hsa:8773		A8K287	0.758451	0.544231	0.864445	0.648431	0.2	0.33	0.11	0.27	1.147	1.261	1.08	1.206	70.46	56.83	52.82	61.05	104.6	98.8	89.2	118.9	88.5	Synaptosomal-associated protein OS=Homo sapiens OX=9606 GN=SNAP23 PE=2 SV=1	20.88	23.42	26.82	28.69	21.12	19	FALSE	1	1	86	19	23.3	0	8	8	8	3	20	2.53421e+06	3.95725e+06	971643
FALSE	High	Master Protein	PTPN1	A8K3M3; hsa:5770		A8K3M3	0.821919	0.632858	0.978432	0.938337	-0.56	-0.47	-0.04	-0.04	0.677	0.724	0.975	0.97	81.01	69.76	64.29	65.41	74.3	86.4	107.7	112.4	119.1	Tyrosine-protein phosphatase non-receptor type OS=Homo sapiens OX=9606 GN=PTPN1 PE=2 SV=1	36.8	18.39	42.32	32.69	28.32	21	FALSE	5	1	58	21	49.9	7	8	8	8	3	20	2.51691e+06	5.01184e+06	486164
FALSE	High	Master Protein				A8K3Y5	0.821919	0.955467	0.842235	0.955754	0.14	-0.01	-0.11	-0.05	1.104	0.996	0.929	0.964	64.91	61.54	56.25	49.04	70.7	126	67.4	150	85.9	cDNA FLJ78186 OS=Homo sapiens OX=9606 PE=2 SV=1	60.13	95.63	61.97	47.47	58.36	15	FALSE	0	1	30	15	43.6	0	8	8	8	3	20	2.15478e+06	1.80738e+06	306500
FALSE	High	Master Protein	PPAT	A8K4H7; hsa:5471		A8K4H7	0.990926	0.96031	0.978432	0.782785	-0.21	-0.13	-0.04	-0.19	0.867	0.913	0.975	0.875	64.28	55.69	47.14	51	86.2	101.4	101.4	97.5	113.5	Amidophosphoribosyltransferase OS=Homo sapiens OX=9606 GN=PPAT PE=2 SV=1	21.55	28.06	19.49	10.88	24.08	17	FALSE	1	1	42	17	57.4	0	8	8	8	3	20	1.01258e+06	1.01507e+06	171904
FALSE	High	Master Protein		A8K513; D6W5G1; hsa:11017		A8K513	0.9043	0.955467	0.761686	0.489434	0.27	-0.06	-0.41	-0.88	1.202	0.962	0.751	0.543	79.05	65.81	82.79	47.52	152.4	114.1	51.7	39.5	142.2	U4/U6.U5 small nuclear ribonucleoprotein 27 kDa protein OS=Homo sapiens OX=9606 GN=hCG_1994066 PE=2 SV=1	102.77	35.77	117.95	50.98	56.19	3	FALSE	0	1	30	3	18.8	1	7	8	8	3	19	111699		7861.97
FALSE	High	Master Protein	RPS23	A8K517; hsa:6228		A8K517	0.89308	0.284837	0.860786	0.719844	-0.51	-0.7	-0.1	-0.22	0.704	0.614	0.932	0.861	79.66	76.12	68.75	63.75	77.1	85.2	107.3	107.8	122.7	40S ribosomal protein S23 OS=Homo sapiens OX=9606 GN=RPS23 PE=2 SV=1	34.05	33.94	29.87	20.38	18.93	9	FALSE	1	1	55	9	15.8	1	8	8	8	3	20	2.84943e+06	1.00275e+07	838524
FALSE	High	Master Protein	CCBL1	A8K563; hsa:883		A8K563	0.957317	0.97938	0.978432	0.809168	-0.28	-0.01	0.11	-0.28	0.821	0.993	1.082	0.825	55.44	56.57	49.56	54.54	80	108.1	120.4	58.8	132.7	Cysteine conjugate-beta lyase cytoplasmic (Glutamine transaminase K, kyneurenine aminotransferase), isoform CRA_a OS=Homo sapiens OX=9606 GN=CCBL1 PE=2 SV=1	37.32	42.42	37.92	48.42	81.8	7	FALSE	0	1	32	8	47.8	0	8	8	8	3	20	89432.4	145861	22021.9
FALSE	High	Master Protein				A8K586	0.988676	0.852207	0.662327	0.587549	-0.22	0.1	0.19	0.3	0.856	1.069	1.138	1.23	69.66	60.65	53.82	54.96	62	93.7	124.2	114	106.2	AP-3 complex subunit beta OS=Homo sapiens OX=9606 PE=2 SV=1	65.01	46	39.58	3.36	31.52	26	FALSE	0	1	30	26	121.2	0	8	8	8	3	20	1.18421e+06	1.56059e+06	49152.7
FALSE	High	Master Protein				A8K6Q8	0.896184	0.955467	0.654984	0.770246	-0.45	-0.07	-0.26	-0.27	0.732	0.952	0.837	0.826	63.65	55.66	51.55	67.06	70.3	106.9	90.7	113.8	118.3	Transferrin receptor protein 1 OS=Homo sapiens OX=9606 PE=2 SV=1	66.39	56.61	61.5	27.12	72.67	17	FALSE	0	1	27	17	84.8	1	8	8	8	3	20	219526	278789	12576
FALSE	High	Master Protein				A8K719	0.894174	0.973652	0.823229	0.739734	0.03	-0.11	-0.11	-0.24	1.021	0.926	0.925	0.847	65.96	61.25	46.94	64.72	94.8	91.6	103.4	98.9	111.4	cDNA FLJ76413, highly similar to Homo sapiens core-binding factor, beta subunit (CBFB), transcript variant 1, mRNA OS=Homo sapiens OX=9606 PE=2 SV=1	28.44	16.9	17.86	18.13	12.14	3	FALSE	0	1	52	12	21.9	0	8	8	8	3	20	1.1549e+06	1.96867e+06	294771
FALSE	High	Master Protein	NDUFB10	A8K761; hsa:4716		A8K761	0.996397	0.941337	0.978432	0.54667	-0.14	0.05	0.05	-0.34	0.907	1.037	1.038	0.792	59.57	60.61	50.03	58.22	82.5	101.3	102.9	102	111.3	NADH dehydrogenase [ubiquinone] 1 beta subcomplex subunit 10 OS=Homo sapiens OX=9606 GN=NDUFB10 PE=2 SV=1	27.99	44.08	34.75	37.4	24.45	12	FALSE	3	1	55	12	20.8	0	8	8	8	3	20	850523	937721	141850
FALSE	High	Master Protein	PPP2R1A	A8K7B7; hsa:5518		A8K7B7	0.821919	0.998199	0.961022	0.965333	-0.56	-0.05	-0.06	0.05	0.678	0.967	0.961	1.032	87.3	58.21	58.52	65.16	69.6	102.5	109.3	106.6	112	Protein phosphatase 2 (Formerly 2A), regulatory subunit A (PR 65), alpha isoform OS=Homo sapiens OX=9606 GN=PPP2R1A PE=1 SV=1	54.61	31.31	32.48	30.48	21.67	32	FALSE	2	1	71	41	65.3	0	8	8	8	3	20	8.22567e+06	7.38384e+06	341204
FALSE	High	Master Protein				A8K7N0	1.08462e-16	8.70508e-08	9.53387e-11	0.000124511	-4.37	-1.77	-1.04	-1.24	0.048	0.294	0.486	0.423	57.06	138.85	120.96	76.49	8.3	4.2	9.2	152	326.4	60S ribosomal protein L14 OS=Homo sapiens OX=9606 PE=2 SV=1	1.15	157.59	142.94		50.41	3	FALSE	0	1	63	17	23.6	3	2	5	5	1	9	37015.8
FALSE	High	Master Protein	HSPA8	A8K7Q2		A8K7Q2	0.949749	0.472903	0.266897	0.944816	-0.34	0.7	0.55	-0.1	0.793	1.628	1.459	0.932	63.93	43.95	49.06	59.92	69.6	142.2	136.9	69.7	81.7	Heat shock cognate 71 kDa protein OS=Homo sapiens OX=9606 GN=HSPA8 PE=1 SV=1	61.15	56.1	33.06	63.84	39.91	3	FALSE	3	1	69	34	45.3	3	6	7	7	3	17	183663		8036.39
FALSE	High	Master Protein	PDS5B	A9IYQ1		A9IYQ1	0.149192	0.0689677	0.0832646	0.016972	1.7	1.33	0.98	1.72	3.252	2.515	1.976	3.286	90.44	75.18	53.37	60.72	120	106.9	81.3	151.2	40.6	Sister chromatid cohesion protein PDS5 homolog B (Fragment) OS=Homo sapiens OX=9606 GN=PDS5B PE=1 SV=1	81.94	54.16	26.87	50.95	49.68	2	FALSE	2	1	62	19	33.7	2	6	7	8	3	20	96744.3	278022	147553
FALSE	High	Master Protein	ATG5	A9UGY9; hsa:9474		A9UGY9	0.647678	0.35493	0.924283	0.923528	-0.94	-0.77	-0.13	-0.1	0.522	0.586	0.911	0.932	87.4	81.07	60.96	66.59	68.1	63.5	146.5	66.3	155.5	Autophagy protein 5 OS=Homo sapiens OX=9606 GN=ATG5 PE=2 SV=1	76.22	76.91	22.09	63.74	35.97	7	FALSE	1	1	32	7	32.4	0	8	7	7	3	20	77566.9	137093	12272.6
FALSE	High	Master Protein				B0AZS5	0.916331	0.78705	0.942652	0.486104	-0.4	0.17	0.08	0.35	0.76	1.122	1.06	1.273	76.92	54.92	45.22	56.44	82.1	101.4	98.5	121.7	96.3	Kinesin-like protein OS=Homo sapiens OX=9606 PE=2 SV=1	46.82	29.25	21.75	7.2	21.56	25	FALSE	0	1	38	25	75	0	8	8	8	3	20	1.42485e+06	2.52294e+06	89116.4
FALSE	High	Master Protein	MYO1G	B0I1T2; hsa:64005; Q8TEI9; Q8TES2; Q96BE2; Q96RI5; Q96RI6		B0I1T2	0.896906	0.822961	0.978893	0.685833	-0.46	-0.29	-0.02	-0.24	0.728	0.82	0.985	0.849	76.07	65.2	53.7	60.08	76.4	82.2	116.9	100.2	124.3	Unconventional myosin-Ig OS=Homo sapiens OX=9606 GN=MYO1G PE=1 SV=2	33.69	38.2	19.55	6.12	22.48	12	FALSE	0	1	62	52	116.4	0	8	8	8	3	20	8.32327e+06	7.26308e+06	1.16338e+06
FALSE	High	Master Protein	C6orf11	B0UZZ8; E7EM79		B0UZZ8	0.888535	0.960752	0.882251	0.960911	-0.5	0.05	0.18	-0.07	0.705	1.037	1.136	0.95	77.97	63.61	51.51	61.76	52.2	102.8	123.2	95.7	126.1	Chromosome 6 open reading frame 11 OS=Homo sapiens OX=9606 GN=C6orf11 PE=2 SV=1	54.42	34.26	40.62	25.79	26.34	10	FALSE	0	1	23	10	68	0	8	8	8	3	20	194265	243492	26382.9
FALSE	High	Master Protein	ARCN1	B0YIW5; hsa:372		B0YIW5	0.930638	0.848822	0.978893	0.922108	-0.38	-0.24	0.01	0.08	0.767	0.846	1.009	1.055	80.47	64.14	52.21	54.74	117.9	95.4	85.4	110.8	90.6	Coatomer subunit delta OS=Homo sapiens OX=9606 GN=ARCN1 PE=2 SV=1	38.25	34.78	27.46	21.77	17.09	31	FALSE	0	1	59	31	57.2	0	8	8	8	3	20	5.76936e+06	1.06731e+07	4.59982e+06
FALSE	High	Master Protein	AGT	A0A024R3V3; B0ZBE2		B0ZBE2	0.923186	0.913034	0.942652	0.589462	0.29	0.35	0.31	0.88	1.219	1.275	1.238	1.841	87.39	94.95	79.8	71.35	112.3	99.5	200.1	43.4	44.7	Angiotensinogen OS=Homo sapiens OX=9606 GN=AGT PE=2 SV=1	112.22	130.2	84.19	145.86	98.32	7	FALSE	11	1	19	7	53.1	0	4	8	7	3	15	78140.2	11886.5
FALSE	High	Master Protein	RAC2	B1AH77		B1AH77	0.51182	0.494566	0.957342	0.913736	-0.98	-0.52	-0.07	-0.07	0.509	0.699	0.95	0.956	78.54	75.22	68.88	63.97	68.5	81.7	112.5	117.4	120	Ras-related C3 botulinum toxin substrate 2 OS=Homo sapiens OX=9606 GN=RAC2 PE=1 SV=1	25.56	47.6	39.56	25.19	23.33	10	FALSE	8	1	93	16	16.8	1	8	8	8	3	20	1.34523e+07	2.52839e+07	1.63704e+06
FALSE	High	Master Protein	MCM5	B1AHB0; hsa:4174		B1AHB0	0.659794	0.726588	0.991321	0.538544	-0.73	-0.42	0	-0.32	0.604	0.75	0.998	0.801	73.52	67.34	47.21	64.43	68.8	108.6	113.5	96.2	113	DNA replication licensing factor MCM5 OS=Homo sapiens OX=9606 GN=MCM5 PE=2 SV=1	41.76	13.05	14.39	12.83	25.49	34	FALSE	2	1	51	34	82.2	1	8	8	8	3	20	2.42146e+06	3.08486e+06	217883
FALSE	High	Master Protein	SNIP1	B1AK66; hsa:79753		B1AK66	0.988435	0.97311	0.978893	0.894222	-0.16	0.17	0.17	-0.26	0.896	1.124	1.125	0.836	51.96	39.93	40.51	27.75	108.7	69.2	91.6	88.1	142.3	Smad nuclear interacting protein 1 OS=Homo sapiens OX=9606 GN=SNIP1 PE=2 SV=1	65.8	60.39	45.86	46.02	44.19	5	FALSE	1	1	17	5	45.8	0	7	8	8	3	18	68561.9	144346	32674.7
FALSE	High	Master Protein	CASP14	B2CIS9; hsa:23581		B2CIS9	0.507363	0.0649443	0.0325931	0.289887	0.72	1.02	0.68	0.78	1.645	2.03	1.607	1.717	95.94	93.18	94.99	96	95.4	106.6	151.1	86.4	60.5	Caspase 14, apoptosis-related cysteine peptidase OS=Homo sapiens OX=9606 GN=CASP14 PE=2 SV=1	81.95	56.59	45.88	88.92	89.91	12	FALSE	0	1	53	12	27.7	3	8	8	8	3	20	235107	306936	179032
FALSE	High	Master Protein	RPS4X	B2R491; hsa:6191		B2R491	0.736505	0.767528	0.978432	0.921709	-0.7	-0.33	0.04	0.08	0.615	0.798	1.029	1.055	79.01	68.53	64.33	57.04	60	90.8	115.7	118.6	114.9	40S ribosomal protein S4 OS=Homo sapiens OX=9606 GN=RPS4X PE=2 SV=1	46.16	35.05	34.16	11.6	16.75	33	FALSE	1	1	79	33	29.6	0	8	8	8	3	20	1.485e+07	4.02914e+07	2.04335e+06
FALSE	High	Master Protein	H3F3A	A0A024R3S0; B2R4P9; hsa:3020; hsa:3021		B2R4P9	0.923059	0.955467	0.802305	0.454859	0.05	0.03	0.12	0.38	1.035	1.022	1.09	1.303	100.79	88.36	86.81	86.35	81.8	118.2	101.8	112.1	86.1	Histone H3 OS=Homo sapiens OX=9606 GN=H3F3A PE=2 SV=1	55.02	47.32	35.62	35.9	40.47	4	FALSE	2	1	74	18	15.3	0	8	8	8	3	20	5.76533e+08	7.10297e+08	4.87106e+07
FALSE	High	Master Protein	HIST1H4J	B2R4R0; hsa:121504; hsa:554313; hsa:8294; hsa:8359; hsa:8360; hsa:8361; hsa:8362; hsa:8363; hsa:8364; hsa:8365; hsa:8366; hsa:8367; hsa:8368; hsa:8370		B2R4R0	0.334024	0.870454	0.957342	0.723735	-1.21	-0.22	-0.07	-0.23	0.433	0.86	0.952	0.853	111.81	79	88.07	77.03	67.4	113.2	114.6	113.5	91.4	Histone H4 OS=Homo sapiens OX=9606 GN=HIST1H4J PE=2 SV=1	53.02	60.8	43.71	15.83	44.44	20	FALSE	2	1	69	20	11.4	6	8	8	8	3	20	8.50473e+08	1.13949e+09	4.87589e+07
FALSE	High	Master Protein	RPS28	B2R4R9; hsa:6234		B2R4R9	0.951625	0.313065	0.439777	0.992876	-0.1	-0.72	-0.22	0.01	0.936	0.608	0.86	1.009	91.48	74.33	75.55	85.5	88.4	73.3	104.5	92.7	141	40S ribosomal protein S28 OS=Homo sapiens OX=9606 GN=RPS28 PE=2 SV=1	67.77	25.62	36.91	44.02	37.25	9	FALSE	1	1	75	9	7.8	9	8	8	8	3	20	1.64935e+06	3.78731e+06	845752
FALSE	High	Master Protein				B2R5P6	0.752702	0.980034	0.791085	0.605672	0.2	-0.06	-0.13	-0.28	1.147	0.959	0.916	0.822	88.85	63.26	57.28	62.56	114.6	91.4	99.8	79.8	114.5	thioredoxin-disulfide reductase OS=Homo sapiens OX=9606 PE=2 SV=1	37.19	40.42	25.79	24.1	28.52	24	FALSE	0	1	70	25	54.5	0	8	8	8	3	20	2.92959e+06	3.09118e+06	1.02556e+06
FALSE	High	Master Protein	SFRS3	B2R6F3; hsa:6428		B2R6F3	0.524336	0.84072	0.82967	0.873685	0.62	0.17	0.12	0.13	1.538	1.127	1.084	1.091	77.6	71.08	80	76.87	142.5	92.9	94.2	78.7	91.7	Epididymis secretory sperm binding protein OS=Homo sapiens OX=9606 GN=SFRS3 PE=2 SV=1	37.78	34.65	46.94	46.74	26.69	13	FALSE	1	1	49	14	19.3	5	8	8	8	3	20	1.01727e+07	2.04815e+07	8.30512e+06
FALSE	High	Master Protein				B2R776	0.996878	0.884997	0.829646	0.782879	-0.14	-0.18	-0.13	-0.17	0.905	0.885	0.917	0.887	86.4	74.62	69.15	70.05	138.2	87.5	84.1	71.1	119	Voltage-gated potassium channel subunit beta-2 OS=Homo sapiens OX=9606 PE=2 SV=1	47.19	48.81	53.35	44.58	50.92	17	FALSE	0	1	65	17	39.3	0	8	8	8	3	20	1.02145e+06	1.66038e+06	392388
FALSE	High	Master Protein				B2R7T8	0.863974	0.894417	0.978893	0.739734	-0.51	-0.19	-0.03	-0.22	0.703	0.875	0.982	0.861	84.82	61.73	55.82	63.32	81.9	100.4	107	98.9	111.8	F-actin-capping protein subunit beta OS=Homo sapiens OX=9606 PE=2 SV=1	33.61	23.54	14.73	24.17	12.31	33	FALSE	0	1	81	33	30.6	0	8	8	8	3	20	2.40931e+07	3.12175e+07	2.42223e+06
FALSE	High	Master Protein	BCAS2	B2R7W3; hsa:10286		B2R7W3	0.839624	0.955467	0.777778	0.400404	0.24	-0.06	-0.21	-0.64	1.185	0.959	0.862	0.642	76.62	66.84	65.49	64.86	134.2	97.4	64.8	78.9	124.7	Pre-mRNA-splicing factor SPF27 OS=Homo sapiens OX=9606 GN=BCAS2 PE=2 SV=1	46.09	59.11	83.76	58.61	45.8	11	FALSE	0	1	71	11	26.1	1	8	8	8	3	20	211462	262886	131457
FALSE	High	Master Protein				B2RCM3	0.788546	0.811445	0.285863	0.675838	-0.61	-0.33	0.27	-0.24	0.656	0.798	1.209	0.845	86.15	74.56	58.9	77.08	83.5	88	129.4	99.9	99.1	Calpain-2 catalytic subunit OS=Homo sapiens OX=9606 PE=2 SV=1	31.4	36.09	33.62	12.12	34.9	4	FALSE	0	1	60	34	80	2	8	8	8	3	20	2.02144e+06	3.72052e+06	311245
FALSE	High	Master Protein				B2RD09	0.733987	0.788582	0.62579	0.787732	-0.64	-0.31	-0.18	-0.18	0.64	0.808	0.881	0.885	70.91	69.87	52.16	53.54	138.9	83.3	81.4	87.2	109.3	cDNA, FLJ96406, highly similar to Homo sapiens NOL1/NOP2/Sun domain family, member 5 (NSUN5), transcript variant 1, mRNA OS=Homo sapiens OX=9606 PE=2 SV=1	81.95	63.3	47.5	69.91	92.98	21	FALSE	0	1	52	21	50.4	1	8	8	8	3	20	692658	3.94524e+06	716488
FALSE	High	Master Protein				B2RDE8	0.647678	0.419694	2.26879e-05	0.142871	0.48	0.53	0.78	0.78	1.394	1.445	1.72	1.717	107.19	97.2	110.47	91.84	96.8	106.8	115.2	113.7	67.5	cDNA, FLJ96580, highly similar to Homo sapiens hepatoma-derived growth factor (high-mobility group protein 1-like) (HDGF), mRNA OS=Homo sapiens OX=9606 PE=2 SV=1	66.73	60.99	46.59	59.66	76.83	2	FALSE	0	1	90	30	26.8	2	6	4	4	3	16	484481	1.19355e+06	197125
FALSE	High	Master Protein	PES1	A6NNS1; B2RDF2; hsa:23481		B2RDF2	0.936114	0.981754	0.978893	0.946613	-0.34	-0.05	-0.02	0.05	0.788	0.966	0.989	1.033	55.85	50.26	47.33	49.13	70.5	94.6	100.4	114.1	120.5	Pescadillo homolog OS=Homo sapiens OX=9606 GN=PES1 PE=2 SV=1	33.37	43.96	36.52	17.63	17.76	16	FALSE	0	1	30	16	68	0	8	8	8	3	20	677716	1.33572e+06	90244
FALSE	High	Master Protein				B2RDT9	0.936323	0.992049	0.921959	0.873825	0.25	0.05	-0.25	0.3	1.191	1.036	0.84	1.229	47.48	33.61	42.35	38.66	113.8	83	79.5	126.7	97.1	Zinc finger protein 830 OS=Homo sapiens OX=9606 PE=2 SV=1	67.68	26.73	43.32	27.08	45.03	2	FALSE	0	1	23	5	39.4	2	6	5	6	3	18	56557.9	41116.4	27742.7
FALSE	High	Master Protein				B2RDX5	0.149192	0.471742	0.429518	0.0379503	1.23	0.65	0.41	1.07	2.353	1.572	1.328	2.102	53.82	57.65	50.56	52.24	142	94.8	83.6	117.7	61.9	threonine--tRNA ligase OS=Homo sapiens OX=9606 PE=2 SV=1	37.25	44.67	40.09	35.3	41.42	2	FALSE	0	1	54	41	82.1	2	8	8	8	3	20	262569	556487	211848
FALSE	High	Master Protein	CHMP2B	B2RE76; hsa:25978		B2RE76	0.241559	0.0568303	0.0419154	0.109163	0.86	0.72	0.44	0.63	1.819	1.645	1.356	1.547	56.7	65.97	63.87	51.2	125.3	125.8	97.3	93.5	58.1	Chromatin modifying protein 2B OS=Homo sapiens OX=9606 GN=CHMP2B PE=2 SV=1	23.87	17.12	36.79	26.13	21.46	9	FALSE	0	1	38	9	23.9	1	8	8	8	3	20	1.44664e+06	2.41614e+06	653616
FALSE	High	Master Protein	CCDC88B	B2RTU8; hsa:283234		B2RTU8	0.990926	0.849237	0.978432	0.827859	-0.13	0.1	0.06	0.14	0.911	1.075	1.041	1.101	75.65	60.12	50.85	65.21	67.3	91.9	101.2	104.8	134.8	Coiled-coil domain containing 88B OS=Homo sapiens OX=9606 GN=CCDC88B PE=2 SV=1	57.47	29.1	37.9	20.91	19.46	30	FALSE	0	1	25	30	164.6	0	8	8	8	3	20	1.22239e+06	1.61133e+06	49646.6
FALSE	High	Master Protein	HEATR1	B2RWN5; hsa:55127		B2RWN5	0.96376	0.955467	0.952809	0.965961	-0.24	-0.1	-0.08	0.06	0.846	0.933	0.943	1.042	70.23	52.09	46.8	64.8	90.2	89.3	100.8	90	129.8	HEAT repeat-containing protein 1 OS=Homo sapiens OX=9606 GN=HEATR1 PE=2 SV=1	129.34	15.18	31.09	35.88	31.74	18	FALSE	0	1	9	18	242.1	0	8	7	8	3	20	414817	505306	111432
FALSE	High	Master Protein	SPTBN1	B2ZZ89; D6W5B9; hsa:6711		B2ZZ89	0.986534	0.9722	0.82967	0.991873	-0.24	0	0.12	0	0.844	1.001	1.084	0.999	78.85	66.76	62.22	66.15	80.7	104.1	110.1	102.4	102.8	Spectrin beta chain OS=Homo sapiens OX=9606 GN=SPTBN1 PE=2 SV=1	34.97	13.6	26.33	18.02	11.68	148	FALSE	1	1	69	165	274.4	1	8	8	8	3	20	2.90779e+07	3.78993e+07	3.45467e+06
FALSE	High	Master Protein				B3KRK8	0.504776	0.706456	0.978893	0.905512	0.57	0.35	0	-0.11	1.489	1.276	1.003	0.929	80.94	86.31	66.82	57.59	129.8	105.9	89.6	88.9	85.8	Vimentin OS=Homo sapiens OX=9606 PE=2 SV=1	53.7	61.38	42.23	24.8	70.39	2	FALSE	0	1	90	63	46.9	2	8	8	8	3	20	1.34247e+06	1.41951e+06	189146
FALSE	High	Master Protein				B3KUI1	0.994911	0.0720572	0.304141	0.182883	-0.19	-1.12	-0.47	0.81	0.877	0.46	0.721	1.75	96.19	102.85	93.54	91.42	183.5	30.6	56.5	141.4	88	cDNA FLJ39956 fis, clone SPLEN2024990, highly similar to Plastin-2 OS=Homo sapiens OX=9606 PE=2 SV=1	87.18	75.27	108.39	78.75	92.72	3	FALSE	0	1	86	24	25	2	7	8	7	3	18		1.54821e+06	27035.6
FALSE	High	Master Protein				B3VL05	0.134778	0.976917	0.320341	0.224619	-1.51	-0.08	0.26	-0.49	0.352	0.943	1.2	0.712	144.8	143.12	137.34	142.37	34.2	169.7	202.9	22.9	70.3	Beta globin (Fragment) OS=Homo sapiens OX=9606 PE=3 SV=1	234.13	144.15	198.53	161.8	191.17	5	FALSE	0	1	96	23	11.5	5	8	8	8	3	20	1.5824e+07	4.01273e+07	429102
FALSE	High	Master Protein	HNRPA3	B4DDB6; D3DPF5		B4DDB6	0.479992	0.877025	0.0459744	0.793184	0.55	0.08	-0.42	-0.17	1.463	1.058	0.749	0.886	69.82	65.92	67.71	45.8	128.4	115.7	99.4	72.9	83.5	Heterogeneous nuclear ribonucleoprotein A3, isoform CRA_a OS=Homo sapiens OX=9606 GN=HNRPA3 PE=2 SV=1	45.39	35.38	43.88	29.42	27.26	2	FALSE	0	1	57	34	37	0	8	8	8	3	20	1.11279e+06	2.10267e+06	833569
FALSE	High	Master Protein				B4DI51	0.990926	0.972524	0.978893	0.991873	-0.18	-0.05	-0.02	0.02	0.882	0.968	0.984	1.012	59.97	48.33	39.3	50.7	77.4	75.7	110.9	111.5	124.5	cDNA FLJ61267, highly similar to Homo sapiens PHD finger protein 1 (PHF1), transcript variant 1, mRNA OS=Homo sapiens OX=9606 PE=2 SV=1	76.29	48.63	28.66	9.35	41.01	3	FALSE	0	1	39	13	45.6	0	8	8	8	3	20	515794	445196	20563.3
FALSE	High	Master Protein				B4DJQ5	0.906122	0.98383	0.978432	0.796783	0.09	-0.02	-0.05	-0.15	1.066	0.984	0.969	0.901	69.34	58.52	59.13	58.43	127.6	77.4	82	95.8	117.2	Glucosidase 2 subunit beta OS=Homo sapiens OX=9606 PE=2 SV=1	33.63	30.91	26.86	29.96	40.36	32	FALSE	0	1	71	32	60.1	0	8	8	8	3	20	1.64721e+07	7.01327e+07	8.74461e+06
FALSE	High	Master Protein				B4DLE6	0.912004	0.767528	0.872058	0.91202	0.14	0.4	0.21	-0.12	1.101	1.317	1.16	0.918	32.93	24.44	40.37	43.85	96.5	116.4	106.9	91.8	88.4	cDNA FLJ52559, highly similar to Homo sapiens unc-45 homolog A (UNC45A), transcript variant 3, mRNA OS=Homo sapiens OX=9606 PE=2 SV=1	23.35		20	35.8	34.51	2	FALSE	0	1	39	11	35.6	2	3	1	4	2	12		318739
FALSE	High	Master Protein				B4DNE0	0.594531	0.0186097	0.978893	0.370487	-0.89	-1.04	-0.03	-0.41	0.539	0.485	0.979	0.753	113.24	102.31	78.07	88.42	83	82.8	113.5	88.9	131.8	cDNA FLJ52573, highly similar to Elongation factor 1-alpha 1 OS=Homo sapiens OX=9606 PE=2 SV=1	39.89	43.74	39.98	20	23	7	FALSE	0	1	70	25	42.6	1	8	8	8	3	20	3.60747e+07	5.98157e+07	2.66795e+06
FALSE	High	Master Protein				B4DNE5	0.379004	0.204206	0.792218	0.764086	0.83	0.78	0.22	0.34	1.782	1.72	1.163	1.268	75.08	67.54	54.73	55.15	138.2	125.1	76.8	89	70.9	cDNA FLJ59661, highly similar to Tyrosine-protein phosphatase non-receptortype 18 OS=Homo sapiens OX=9606 PE=2 SV=1	71.78	56.29	56.34	52.39	41.78	6	FALSE	0	1	70	8	11.1	4	8	8	8	3	20	246970	595098	356652
FALSE	High	Master Protein	C1R	B4DPQ0; F5GZR1		B4DPQ0	0.352158	0.179458	0.966465	0.474897	0.83	0.71	-0.08	0.57	1.775	1.633	0.948	1.481	99.63	99.72	79.35	120.26	183	178.1	29.6	55	54.3	complement subcomponent C1r OS=Homo sapiens OX=9606 GN=C1R PE=1 SV=1	100.58	119.65	119.15	122.91	235.08	19	FALSE	3	1	35	19	81.8	0	7	8	8	3	20	1.1578e+06	638924	87816.2
FALSE	High	Master Protein				B4DQ50	0.614838	0.0118494	0.00101296	0.493604	0.56	0.94	0.73	0.56	1.474	1.915	1.663	1.478	106.78	111.5	92.53	105.09	78.8	259.6	85.8	28.9	46.9	cDNA FLJ56823, highly similar to Protein-glutamine gamma-glutamyltransferase E OS=Homo sapiens OX=9606 PE=2 SV=1	96.29	75.67	115.78	129.98	82.12	12	FALSE	0	1	26	12	58.8	0	8	8	8	3	20	561554	669230	173334
FALSE	High	Master Protein				B4DQ92	0.0824485	0.551452	0.654984	0.770246	0.99	0.34	0.19	0.17	1.986	1.263	1.139	1.127	61.98	56.22	68.96	58.27	153.9	98.9	92.3	67	87.9	cDNA FLJ59379, highly similar to Hematopoietic lineage cell-specific protein OS=Homo sapiens OX=9606 PE=2 SV=1	53.53	50.52	51.66	53.66	48.04	2	FALSE	0	1	67	43	49.6	2	8	8	8	3	20	2.74473e+06	5.99936e+06	1.94643e+06
FALSE	High	Master Protein				B4DQZ7	0.630918	0.955467	0.978893	0.644679	0.68	0.12	0.07	0.68	1.603	1.087	1.047	1.601	50.21	44.78	41.65	26.98	132.8	128.6	86.8	58	93.8	cDNA FLJ50838, highly similar to Apoptotic chromatin condensation inducer in thenucleus (Fragment) OS=Homo sapiens OX=9606 PE=2 SV=1	46.46	31.81	66.57	4.99	47.46	2	FALSE	0	1	51	49	122.5	1	8	7	8	3	20	53659.7	487183	52779.8
FALSE	High	Master Protein				B4DRA0	0.13123	0.182438	0.681948	0.378089	-1.25	-0.7	-0.15	-0.4	0.42	0.616	0.902	0.76	89.67	70.56	57.47	68.79	59.8	72.9	118.5	101.7	147.1	cDNA FLJ58459, highly similar to RNA-binding region-containing protein 2 OS=Homo sapiens OX=9606 PE=2 SV=1	70.4	50.75	43.49	28.21	29.34	25	FALSE	2	1	57	25	56.4	0	8	8	8	3	20	866087	1.75117e+06	32556
FALSE	High	Master Protein				B4DTY9	0.78065	0.263339	0.704098	3.75198e-08	0.58	1.01	0.37	2.63	1.496	2.01	1.294	6.201	56.47	84.67	48.69	39	61.9	86.4	55.6	256.7	39.3	Integrin beta OS=Homo sapiens OX=9606 PE=2 SV=1	7.52	81.55	32.22		88.87	2	FALSE	0	1	56	38	83.5	2	3	5	3	1	6	118872
FALSE	High	Master Protein				B4DUJ2	0.569701	0.941337	0.0976841	0.739734	-0.83	0.02	0.37	-0.24	0.562	1.013	1.296	0.849	86.28	50.95	66.51	48.74	64.9	108.1	142.4	75	109.7	cDNA FLJ54063, highly similar to Homo sapiens CD74 antigen, transcript variant 2, mRNA OS=Homo sapiens OX=9606 PE=2 SV=1	56.94	25.72	36.78	18.51	31.75	2	FALSE	0	1	65	11	16.7	0	8	8	8	3	20	1.4905e+06	1.53675e+06	88748.8
FALSE	High	Master Protein	HNRNPK	B4DUQ1		B4DUQ1	0.903064	0.848822	0.572091	0.903202	-0.44	-0.25	-0.21	-0.08	0.735	0.84	0.866	0.949	91.41	80.21	69.35	67.51	79.5	193.6	83.8	65	78.1	Heterogeneous nuclear ribonucleoprotein K OS=Homo sapiens OX=9606 PE=2 SV=1	55.87	94.3	176.09	73.59	86.64	2	FALSE	2	1	72	40	48.5	0	8	8	8	3	20	7.21656e+07	8.73943e+07	1.27329e+07
FALSE	High	Master Protein				B4DW58	0.992366	0.767528	0.95535	0.881318	-0.17	-0.35	-0.07	0.11	0.891	0.783	0.956	1.08	73.17	73.94	57.49	58.69	85.5	79.1	103.4	121.1	110.9	Ena/VASP-like protein OS=Homo sapiens OX=9606 PE=2 SV=1	25.39	43.6	32	20.92	24.72	29	FALSE	0	1	79	29	41.3	0	8	8	8	3	20	4.02177e+06	1.33241e+07	1.59917e+06
FALSE	High	Master Protein				B4DXE4	0.729549	0.625391	0.860556	0.884572	0.57	-0.67	-0.29	0.26	1.488	0.627	0.818	1.197	83.63	92.46	85.01	81.52	95.7	60.8	61.7	145.8	136	cDNA FLJ60038, highly similar to Homo sapiens B-cell scaffold protein with ankyrin repeats 1 (BANK1), mRNA OS=Homo sapiens OX=9606 PE=2 SV=1	69.53	56.18	65.01	64.76	67.57	2	FALSE	0	1	40	11	22.5	2	6	5	7	3	17		332189	11291.9
FALSE	High	Master Protein				B4E074	0.611858	0.861552	0.925873	0.980627	0.68	0.36	-0.21	0.06	1.605	1.288	0.863	1.039	69.67	42.41	48.06	43.23	177.8	136.2	59.9	59.7	66.4	Notchless protein homolog 1 OS=Homo sapiens OX=9606 PE=2 SV=1	61.45	42.85	70.42	42.4	60.74	2	FALSE	0	1	8	4	50.7	0	6	5	8	3	17	106213	337696	10715.3
FALSE	High	Master Protein				B4E0X8	0.957846	0.859222	0.383678	0.739734	0.13	-0.31	0.66	-0.62	1.092	0.805	1.576	0.651	65.58	60.46	60.45	55.33	117.2	87.2	146.2	67.7	81.7	cDNA FLJ61021, highly similar to Far upstream element-binding protein 1 OS=Homo sapiens OX=9606 PE=2 SV=1	67.4	46.73	36.63	51.76	54.93	2	FALSE	0	1	69	46	66.2	0	7	8	8	3	20	36071.8	92070.4	30006.8
FALSE	High	Master Protein				B4E1B2	0.0811955	1.43547e-06	1.5009e-16	0.00639067	1.12	1.7	1.2	0.79	2.169	3.259	2.292	1.733	120.5	120.45	113.66	119.64	112	203.5	105.1	41.2	38.3	Serotransferrin OS=Homo sapiens OX=9606 PE=2 SV=1	117.63	63.77	154.05	128.63	110.68	6	FALSE	0	1	66	59	74.8	4	8	8	8	3	20	5.84893e+06	2.36525e+07	1.19587e+06
FALSE	High	Master Protein				B4E1D8	0.96195	0.683497	0.596954	0.677503	-0.29	-0.42	-0.2	0.28	0.815	0.75	0.87	1.21	94.13	92.96	85.43	83.37	92.8	96.6	102.1	115.9	92.5	cDNA FLJ51597, highly similar to C4b-binding protein alpha chain OS=Homo sapiens OX=9606 PE=2 SV=1	61.41	48.92	71.1	42.34	47.69	33	FALSE	0	1	68	33	60.4	1	8	8	8	3	20	1.02555e+07	4.78823e+07	2.3077e+06
FALSE	High	Master Protein				B4E1Q1	0.477772	0.87832	0.978893	0.885396	0.92	0.25	0.08	-0.15	1.895	1.193	1.057	0.902	73.06	57.39	55.97	87.33	168.2	91.6	92.6	70	77.6	cDNA FLJ55485, highly similar to Heat shock cognate 71 kDa protein OS=Homo sapiens OX=9606 PE=2 SV=1	53.91	45.17	40.97	79.95	37.07	2	FALSE	0	1	65	39	55	2	8	7	8	3	20	192063	67383.5	49584.3
FALSE	High	Master Protein				B4E2L0	0.901395	0.689232	0.978893	0.952154	-0.41	-0.4	-0.01	-0.02	0.75	0.759	0.992	0.986	63.59	65.87	56.65	61.75	53	77.9	115.8	136	117.3	cAMP-dependent protein kinase OS=Homo sapiens OX=9606 PE=2 SV=1	65.25	49.61	41.95	19.37	36.34	8	FALSE	0	1	46	22	46.2	4	8	8	8	3	20	1.54856e+06	2.71283e+06	79267
FALSE	High	Master Protein				B4E337	0.485305	0.74884	0.523909	0.599525	-0.85	-0.34	-0.25	-0.37	0.556	0.79	0.838	0.774	69.2	50.55	56.3	65.08	67.4	91.9	102.2	112.9	125.5	cDNA FLJ58087, highly similar to Alpha-actinin-4 OS=Homo sapiens OX=9606 PE=2 SV=1	71.46	31.95	29.9	46.18	51.85	2	FALSE	0	1	72	41	64.1	1	8	8	8	3	20	697481	564101	6951.67
FALSE	High	Master Protein	LBH	B5MBX5		B5MBX5	0.000184972	8.07611e-06	0.336309	4.41986e-07	-2.51	-1.75	-0.33	-1.91	0.175	0.297	0.793	0.266	72	87.85	75.61	62.08	34.5	55.7	168.3	58.3	183.2	Protein LBH OS=Homo sapiens OX=9606 GN=LBH PE=1 SV=1	169.42	76.29	72.32	38.75	43.22	2	FALSE	0	1	97	9	10.2	2	7	7	8	2	20	61049.6	152183
FALSE	High	Master Protein				B7Z2F5	0.668292	0.74884	0.978893	0.968667	0.3	0.22	-0.03	0.02	1.233	1.162	0.981	1.017	96.23	74.16	65.71	70.09	124.3	94.4	91	97.6	92.7	cDNA FLJ55918, highly similar to Echinoderm microtubule-associated protein-like 2 OS=Homo sapiens OX=9606 PE=2 SV=1	33.48	32.99	39.77	60.91	32.26	6	FALSE	0	1	30	18	87.2	0	8	8	8	3	20	2.02147e+06	1.96709e+06	551485
FALSE	High	Master Protein				B7Z4C4	0.96376	0.948432	0.466814	0.987561	-0.32	-0.17	0.21	-0.01	0.799	0.891	1.16	0.991	89.4	72.09	63.27	65.6	71.5	84.6	121.6	106.9	115.4	cDNA FLJ54366, highly similar to Rho-GTPase-activating protein 25 OS=Homo sapiens OX=9606 PE=2 SV=1	42.58	44.26	40.76	11.26	23.79	12	FALSE	0	1	70	52	71.1	2	8	8	8	3	20	4.96717e+06	6.82172e+06	660080
FALSE	High	Master Protein				B7Z5A5	0.825025	0.864905	0.791085	0.699958	-0.48	-0.2	0.16	-0.29	0.718	0.873	1.115	0.82	67.29	68.27	62.99	62.02	58	95.9	134.6	77	134.4	cDNA FLJ61332, highly similar to Rho-GTPase-activating protein 25 OS=Homo sapiens OX=9606 PE=2 SV=1	58.31	51.31	36.71	22	38.31	7	FALSE	0	1	76	47	66.7	0	8	8	7	3	20	757470	651538	52244.9
FALSE	High	Master Protein	RANBP3	B7Z7F3		B7Z7F3	0.957846	0.890354	0.961022	0.711203	-0.31	-0.21	-0.05	-0.25	0.807	0.867	0.965	0.842	69.95	58.8	49.74	54.81	89.6	98.7	112.5	86.2	113	Ran-binding protein 3 OS=Homo sapiens OX=9606 GN=RANBP3 PE=1 SV=1	28.25	22.75	19.22	18.51	21.85	15	FALSE	0	1	44	15	52.9	0	8	8	8	3	20	1.29755e+06	2.33923e+06	231485
FALSE	High	Master Protein				B7Z992	0.000151576	1.11215e-06	0.000355258	0.000148704	1.84	1.54	0.83	1.32	3.568	2.911	1.779	2.488	114.99	88.93	76.47	85.02	178	110.9	72.7	98.8	39.7	Gelsolin OS=Homo sapiens OX=9606 PE=2 SV=1	83.17	77.88	42.36	65.93	159.72	2	FALSE	0	1	61	37	78.8	0	8	8	8	3	20	4.90247e+06	1.13418e+06	885833
FALSE	High	Master Protein	KIAA1033	B7ZKT9		B7ZKT9	0.886295	0.948227	0.791664	0.770246	-0.48	-0.13	0.13	0.21	0.718	0.912	1.095	1.154	110.27	76.41	60.98	64.8	150.3	122.5	95.1	89.6	42.6	KIAA1033 protein OS=Homo sapiens OX=9606 GN=KIAA1033 PE=2 SV=1	32.92	41.43	59.72	47.78	26.59	24	FALSE	0	1	23	24	136.4	2	8	8	8	3	20	1.96796e+07	2.62974e+07	1.06938e+07
FALSE	High	Master Protein	FNBP1	B7ZL14; E7EPB7		B7ZL14	0.795757	0.955467	0.952809	0.821921	0.16	-0.01	0.07	0.14	1.116	0.992	1.051	1.105	76.55	58.71	58.05	60.12	99	98.2	105.1	102	95.6	FNBP1 protein OS=Homo sapiens OX=9606 GN=FNBP1 PE=1 SV=1	22.17	31.23	25.45	14.15	17.48	33	FALSE	0	1	58	33	64	1	8	8	8	3	20	5.26954e+06	5.38103e+06	1.20218e+06
FALSE	High	Master Protein	RAB3GAP1	B9A6J2; hsa:22930		B9A6J2	0.939211	0.951892	0.949003	0.964867	-0.06	-0.01	0.08	0.05	0.959	0.996	1.054	1.036	72.9	66.7	52.87	60.28	106.8	116.6	66.1	138.5	72	Rab3 GTPase-activating protein catalytic subunit OS=Homo sapiens OX=9606 GN=RAB3GAP1 PE=2 SV=1	96.55	132.18	87.75	14.07	258.05	19	FALSE	0	1	24	19	110.5	0	8	8	8	3	20	5.99551e+06	4.90203e+06	756199
FALSE	High	Master Protein	APOB	C0JYY2		C0JYY2	0.468145	0.0525342	0.352439	0.00102772	0.71	0.83	0.25	1.02	1.64	1.783	1.19	2.023	116.03	106.51	97.15	107.92	94.8	130.4	88.2	114.3	72.3	Apolipoprotein B (Including Ag(X) antigen) OS=Homo sapiens OX=9606 GN=APOB PE=4 SV=1	97.41	73.75	46.64	86.25	60.6	132	FALSE	0	1	40	170	515.2	0	8	8	8	3	20	2.55622e+07	1.84764e+07	1.68417e+06
FALSE	High	Master Protein				C0LQF2	0.414738	0.726588	0.961022	0.964519	0.62	0.31	0.09	0.05	1.54	1.243	1.065	1.032	61.54	50.08	53.87	62.41	143.9	90.9	88.1	99.2	77.8	deoxyribonuclease II (Fragment) OS=Homo sapiens OX=9606 PE=2 SV=1	34.46	39.07	45.17	47.24	18.3	7	FALSE	0	1	23	7	38.2	1	8	8	8	3	20	1.34888e+06	1.08564e+06	336406
FALSE	High	Master Protein	HBB	C8C504		C8C504	0.764426	3.91848e-13	1.35225e-07	0.538309	-0.67	2.46	0.85	-0.32	0.627	5.517	1.801	0.8	143.15	147.19	141.65	141.55	60.5	314.4	76.2	20.7	28.1	Beta-globin OS=Homo sapiens OX=9606 GN=HBB PE=3 SV=1	109.29	87.24	152.18	149.11	174.06	2	FALSE	0	1	96	24	16	2	8	8	8	3	20	1.37274e+09	1.79699e+09	1.69743e+07
FALSE	High	Master Protein	MCRIP1	C9JLW8; hsa:348262; Q6ZUL0		C9JLW8	0.920287	0.767528	0.908524	0.597241	-0.37	-0.37	-0.18	-0.59	0.771	0.775	0.881	0.664	62.13	49.26	55.15	45.64	87.6	83.8	90.8	97.6	140.2	Mapk-regulated corepressor-interacting protein 1 OS=Homo sapiens OX=9606 GN=MCRIP1 PE=1 SV=1	24.35	40.49	66.84	69.21	37.72	4	FALSE	0	1	58	4	10.9	0	7	7	8	3	20	89117.7	85633.3	13574.7
FALSE	High	Master Protein	EML2	C9JRL6		C9JRL6	0.958452	0.868603	0.970585	0.718209	-0.02	0.2	-0.06	-0.36	0.984	1.151	0.958	0.78	63.12	52.9	39.52	51.36	104.4	116.3	94	81.2	104.1	Echinoderm microtubule-associated protein-like 2 OS=Homo sapiens OX=9606 GN=EML2 PE=1 SV=2	26.1	36.94	44.79	20.92	25.5	3	FALSE	0	1	38	15	65.5	0	8	8	8	3	20	393837	304930	85400.2
FALSE	High	Master Protein	CCL5	A0A0G2JQ43; D0EI67; hsa:6352		D0EI67	0.666476	0.4908	0.978432	0.00252553	0.68	0.79	-0.12	1.52	1.6	1.733	0.919	2.866	93.39	78.26	77.27	107.04	104	94.1	39.9	199.1	63	C-C motif chemokine OS=Homo sapiens OX=9606 GN=CCL5 PE=3 SV=1	70.09	59.02	72.78	109.44	84.79	4	FALSE	4	1	34	4	10	0	8	8	6	3	18	81824.3	100095	75276.2
FALSE	High	Master Protein	AIP	D0EKE5		D0EKE5	0.779089	0.597532	0.943504	0.617894	-0.59	-0.46	0.07	-0.3	0.663	0.729	1.052	0.811	59.53	64.41	40.93	39.94	85.4	67.7	119.1	99.2	128.7	peptidylprolyl isomerase OS=Homo sapiens OX=9606 GN=AIP PE=4 SV=1	32.03	60.87	42.79	17.22	22.13	5	FALSE	0	1	57	17	38.5	0	8	8	8	3	20	1.21449e+06	2.42866e+06	125351
FALSE	High	Master Protein	YWHAZ	D0PNI1; hsa:7534		D0PNI1	0.789651	0.958362	0.823229	0.892756	0.3	0.01	-0.13	-0.08	1.227	1.01	0.915	0.944	115.93	86.14	77.34	83.94	139.3	106.1	87.4	80.2	87	Epididymis luminal protein 4 OS=Homo sapiens OX=9606 GN=YWHAZ PE=2 SV=1	29.22	28.75	44.14	45.31	22	23	FALSE	7	1	90	32	27.7	0	8	8	8	3	20	2.21405e+08	3.18042e+08	1.17195e+08
FALSE	High	Master Protein	AIP	D2CVN5		D2CVN5	0.608437	0.35922	0.991251	0.502956	-0.96	-0.76	0	-0.59	0.514	0.592	0.999	0.664	69.06	50.08	35.52	45.28	66.6	62.8	127.4	98.3	144.9	Aryl hydrocarbon receptor-interacting protein AIP722 OS=Homo sapiens OX=9606 GN=AIP PE=4 SV=1	65.33	37.88	24.68	33.83	27.24	2	FALSE	0	1	61	14	30.8	0	8	7	7	3	20	151872	174395	1967.75
FALSE	High	Master Protein	KNG1	D3DNU8		D3DNU8	0.039523	0.257109	0.0107586	0.000180539	1.91	1.4	1.79	2.25	3.755	2.639	3.47	4.769	116.32	127.83	125.35	122.07	170.1	87.5	74.4	154.6	13.4	Kininogen 1, isoform CRA_a OS=Homo sapiens OX=9606 GN=KNG1 PE=4 SV=1	103.7	74.41	67.28	100.68	152.85	2	FALSE	0	1	63	40	47.8	0	7	8	7	3	13	220723	521991	22705.1
FALSE	High	Master Protein	ASAH1	D3DSQ1		D3DSQ1	0.924419	0.99948	0.617661	0.508361	-0.36	-0.08	-0.18	-0.36	0.781	0.945	0.882	0.781	57.58	49.26	49.35	43.01	76.7	99.7	98.1	88.1	137.5	N-acylsphingosine amidohydrolase (Acid ceramidase) 1, isoform CRA_c OS=Homo sapiens OX=9606 GN=ASAH1 PE=4 SV=1	33.66	23.8	18.28	12.94	37.1	9	FALSE	0	1	27	13	60.6	0	8	8	8	3	20	977138	934926	128766
FALSE	High	Master Protein	IFI16	D3DUZ3		D3DUZ3	0.479992	0.476735	0.681948	0.387724	-0.93	-0.56	0.2	-0.53	0.525	0.68	1.15	0.691	99.81	105.41	77.78	95.65	74.4	89.7	134.1	80	121.7	Interferon, gamma-inducible protein 16, isoform CRA_a OS=Homo sapiens OX=9606 GN=IFI16 PE=4 SV=1	76.47	76.59	33.11	85.74	42.68	2	FALSE	0	1	65	56	82.4	2	7	8	7	3	20	421126	567679
FALSE	High	Master Protein		D3DX93		D3DX93	0.666094	0.821042	0.656876	0.982929	-0.8	-0.28	0.17	-0.01	0.575	0.825	1.124	0.993	81.32	63.98	58.2	64.7	69.7	94.7	115.8	99.6	120.3	HCG1745555, isoform CRA_b OS=Homo sapiens OX=9606 GN=hCG_1745555 PE=4 SV=1	29.3	21.45	19.51	3.86	25.13	2	FALSE	0	1	39	92	353.4	2	8	8	8	3	20	1.65512e+07	1.72987e+07	2.3976e+06
FALSE	High	Master Protein	MECP2	D3YJ43; hsa:4204		D3YJ43	0.954403	0.767528	0.528091	0.42034	0.15	0.7	0.82	1.12	1.11	1.627	1.769	2.168	38.86	31.16	37.07	32.13	73	100.1	119.3	141.7	65.8	Methyl-CpG-binding protein 2 OS=Homo sapiens OX=9606 GN=MECP2 PE=2 SV=1	26.87	19.13	27.55	25.26	31.36	2	FALSE	1	1	64	41	52.4	0	4	7	8	2	14	54547.9	75593.2
FALSE	High	Master Protein	HLA-Cw	D4IH33		D4IH33	0.697957	0.925219	2.71798e-05	0.193714	-0.71	0.08	-1.04	-0.74	0.612	1.06	0.488	0.597	92.32	106.07	83.36	112.08	55.4	158.7	73.3	30	182.5	MHC class I antigen (Fragment) OS=Homo sapiens OX=9606 GN=HLA-Cw PE=3 SV=1	88.65	94.1	76.49	114.71	66.6	4	FALSE	0	1	63	19	21.1	2	8	8	8	3	20	171047	108478	40944.6
FALSE	High	Master Protein	DOK3	D6RAM3; D6RAV2; hsa:79930		D6RAM3	0.646754	0.830627	0.942422	0.672735	-0.76	-0.27	0.09	-0.28	0.591	0.828	1.061	0.823	75.3	52.73	66.49	67.62	83.7	83.8	116.5	116.2	99.9	Docking protein 3 OS=Homo sapiens OX=9606 GN=DOK3 PE=1 SV=1	34.83	25.94	27.36	9.73	24.82	16	FALSE	1	1	53	16	47.6	0	8	8	8	3	20	1.55559e+06	1.90006e+06	172801
FALSE	High	Master Protein	HNRNPAB	D6RBZ0		D6RBZ0	0.959401	0.810122	0.229909	0.178338	-0.13	-0.35	-0.28	-0.47	0.912	0.786	0.825	0.723	90.49	68.29	58.89	73.5	98.1	98.3	99.2	87.3	117.1	Heterogeneous nuclear ribonucleoprotein A/B OS=Homo sapiens OX=9606 GN=HNRNPAB PE=1 SV=1	38.75	16.47	20.74	13.45	19.17	3	FALSE	1	1	40	19	35.7	0	8	8	8	3	20	2.06582e+06	5.88983e+06	1.87183e+06
FALSE	High	Master Protein	VTN	D9ZGG2; hsa:7448		D9ZGG2	0.444351	0.0409741	0.78189	0.000697588	0.52	0.73	0.15	1.07	1.432	1.66	1.108	2.098	122.15	107.83	96.9	111.78	146	109.3	80.3	111.6	52.8	Vitronectin OS=Homo sapiens OX=9606 GN=VTN PE=4 SV=1	61.71	48.15	55.79	64.94	74.9	12	FALSE	3	1	33	12	54.3	1	8	8	8	3	20	1.91259e+06	4.89449e+06	1.02538e+06
FALSE	High	Master Protein				E5KLM1	0.957846	0.958263	0.874439	0.978941	-0.33	-0.14	0.1	0.03	0.795	0.907	1.075	1.02	78.11	60.14	54.08	64.08	75.1	90.5	114	106.2	114.1	Dynamin-like 120 kDa protein, mitochondrial OS=Homo sapiens OX=9606 PE=4 SV=1	36.3	31.25	33.78	2.58	19.21	46	FALSE	0	1	49	46	115.8	0	8	8	8	3	20	2.95032e+06	5.11785e+06	349988
FALSE	High	Master Protein	LRPPRC	E5KNY5; hsa:10128		E5KNY5	0.975103	0.905834	0.925873	0.890976	-0.27	0.09	-0.09	-0.09	0.831	1.066	0.942	0.942	72.6	66.17	56.74	67.34	90.5	112.1	95.5	93.7	108.2	Leucine-rich PPR-motif containing OS=Homo sapiens OX=9606 GN=LRPPRC PE=4 SV=1	23.92	25.92	18.43	23.32	26.74	80	FALSE	0	1	63	80	157.8	0	8	8	8	3	20	7.46255e+06	9.98923e+06	1.60986e+06
FALSE	High	Master Protein	TYMP	E5KRG5; hsa:1890		E5KRG5	0.900904	0.847848	0.196167	0.747371	-0.48	-0.3	-0.29	-0.18	0.717	0.813	0.82	0.883	83.39	73.4	70.49	69.83	87	108.7	95.9	112.9	95.5	Thymidine phosphorylase OS=Homo sapiens OX=9606 GN=TYMP PE=2 SV=1	19.55	39.65	28.42	24.86	60.48	31	FALSE	3	1	80	31	49.9	1	8	8	8	3	20	3.26019e+06	4.89837e+06	497685
FALSE	High	Master Protein	SURF1	E5KRX5; hsa:6834		E5KRX5	0.994911	0.955467	0.909792	0.935448	-0.18	0.23	0.25	0.18	0.886	1.173	1.186	1.135	57.82	44.69	39.93	45.69	92.3	101.6	148.3	88.4	69.4	SURF1-like protein OS=Homo sapiens OX=9606 GN=SURF1 PE=2 SV=1	30.19	41.43	34.7	5.19	54.5	2	FALSE	1	1	9	2	33.3	0	6	6	6	3	17	48463.9	93204.2
FALSE	High	Master Protein	ACADS	E5KSD5; hsa:35		E5KSD5	0.697138	0.709387	0.978893	0.731151	-0.66	-0.41	-0.02	-0.28	0.631	0.75	0.988	0.821	65.5	52.53	43.57	37.56	73.2	91.7	111.3	100.1	123.8	Acyl-Coenzyme A dehydrogenase, C-2 to C-3 short chain OS=Homo sapiens OX=9606 GN=ACADS PE=3 SV=1	38.2	42.48	31.13	16.34	24.08	12	FALSE	4	1	38	12	44.3	0	8	8	8	3	20	617715	740580	95910.8
FALSE	High	Master Protein	TFAM	E5KSU5; hsa:7019		E5KSU5	0.990926	0.930048	0.961022	0.922911	-0.16	0.06	0.05	-0.06	0.897	1.045	1.034	0.957	88.23	75.96	71.27	82	88.2	103.9	101.8	102.8	103.4	Mitochondrial transcription factor A OS=Homo sapiens OX=9606 GN=TFAM PE=4 SV=1	33.13	10.52	15.14	9.94	28.21	26	FALSE	4	1	54	26	29.1	0	8	8	8	3	20	5.15606e+06	1.71727e+07	1.95751e+06
FALSE	High	Master Protein				E5KT65	0.464821	0.67341	0.80528	0.207228	0.58	0.27	0.15	0.54	1.494	1.208	1.11	1.453	55.12	46.34	43.9	43.8	98.6	96.5	91.8	138.3	74.8	DNA-directed RNA polymerase II subunit E OS=Homo sapiens OX=9606 PE=3 SV=1	30.94	29.76	29.72	29.37	28.76	9	FALSE	2	1	45	9	24.5	0	8	8	8	3	20	1.27967e+06	1.74602e+06	440034
FALSE	High	Master Protein				E5RI56	0.50215	0.922214	0.978893	0.86859	0.49	0.05	0.04	0.15	1.401	1.038	1.027	1.109	108.35	72.65	70.6	73.19	130.9	80.8	93.2	92.6	102.4	Skp1_POZ domain-containing protein OS=Homo sapiens OX=9606 PE=1 SV=2	35.15	30.44	22.1	24.62	24.05	18	FALSE	0	1	90	18	22.7	0	8	8	8	3	20	2.02224e+06	2.72858e+06	1.20383e+06
FALSE	High	Master Protein	CAST	E7EQ12		E7EQ12	0.493077	0.673062	0.957342	0.874546	-1.45	-0.61	-0.19	-0.31	0.367	0.655	0.879	0.809	130.68	126.52	96.76	142.47	42.1	160.3	124.3	66.3	106.9	Calpastatin OS=Homo sapiens OX=9606 GN=CAST PE=1 SV=1	212.52	97.51	97.18	129.85	134.31	2	FALSE	0	1	84	37	46.1	0	6	6	7	2	18	5680.28	39227.7
FALSE	High	Master Protein	TCOF1	E7ETY2		E7ETY2	0.669477	0.698854	0.669634	0.41784	0.35	0.29	0.16	0.35	1.276	1.22	1.118	1.278	65.75	60.11	54.62	50.25	104	106.3	93.3	113.7	82.7	Treacle protein OS=Homo sapiens OX=9606 GN=TCOF1 PE=1 SV=1	32.42	31.66	16.91	12.25	25.29	10	FALSE	0	1	38	58	152.2	0	8	8	8	3	20	6.03935e+06	1.638e+07	2.09113e+06
FALSE	High	Master Protein	CYFIP2	E7EVJ5		E7EVJ5	0.821919	0.956118	0.985099	0.873825	-0.57	-0.11	0.01	0.12	0.672	0.928	1.005	1.089	87.62	69.03	64.46	62.64	62.7	119.1	102.6	109.5	106	Cytoplasmic FMR1-interacting protein OS=Homo sapiens OX=9606 GN=CYFIP2 PE=1 SV=1	64.99	20.81	17.72	9.76	16.67	28	FALSE	2	1	43	51	142.5	0	8	8	8	3	20	1.32548e+07	9.26191e+06	631197
FALSE	High	Master Protein	CLASP2	E7EW49		E7EW49	0.821919	0.981754	0.854804	0.978941	0.24	0.04	0.18	0	1.183	1.027	1.129	1	75.14	82.59	58.93	51.5	128.4	58.4	144.2	69.4	99.6	CLIP-associating protein 2 OS=Homo sapiens OX=9606 GN=CLASP2 PE=1 SV=1	86.67	86.57	99.21	128.03	79.23	12	FALSE	1	1	10	12	165.6	0	6	8	7	3	20	583906	2.39006e+06
FALSE	High	Master Protein	DCTN1	E7EX90		E7EX90	0.996397	0.871475	0.917387	0.884572	-0.26	0.09	0.09	0.11	0.834	1.064	1.061	1.08	67.37	49.9	43.51	56.19	71.8	99.5	111.9	103.6	113.3	Dynactin subunit 1 OS=Homo sapiens OX=9606 GN=DCTN1 PE=1 SV=1	53.13	33.4	30.52	15.13	12.33	51	FALSE	1	1	50	51	139	0	8	8	8	3	20	3.80079e+06	4.98211e+06	150296
FALSE	High	Master Protein	SERPING1	E9KL26; hsa:710		E9KL26	0.885119	0.905256	0.988919	0.665201	-0.55	0.29	-0.01	0.69	0.685	1.22	0.995	1.609	108.37	100.67	97.11	117.67	132.3	191	77.8	49	49.9	Epididymis tissue protein Li 173 OS=Homo sapiens OX=9606 GN=SERPING1 PE=2 SV=1	108.39	92.98	114.82	143.76	156.61	7	FALSE	2	1	17	7	55.1	0	5	8	8	3	15	58570.8	11189.3
FALSE	High	Master Protein				E9KL30	0.733653	0.169021	0.847516	0.207871	0.43	0.85	0.2	0.8	1.344	1.807	1.147	1.746	92.6	74.29	73.52	77.26	97.2	111.6	67.7	168	55.5	Proteasome subunit beta OS=Homo sapiens OX=9606 PE=2 SV=1	59.49	64.94	108.64	63.75	65.27	8	FALSE	3	1	31	8	29.9	0	8	8	8	3	20	279298	413884	212505
FALSE	High	Master Protein				E9KL42	0.569701	0.734973	0.842605	0.770246	0.46	0.27	0.16	-0.26	1.372	1.206	1.119	0.833	60.83	59.98	46.13	60	120.1	105.9	104	65.4	104.6	Epididymis secretory sperm binding protein Li 188n OS=Homo sapiens OX=9606 PE=2 SV=1	33.83	36.82	25.48	54.94	30.14	18	FALSE	0	1	53	18	46.2	0	8	8	8	3	20	492409	931035	287561
FALSE	High	Master Protein				E9KL44	0.704756	0.848822	0.936466	0.965894	-0.74	-0.24	-0.08	-0.03	0.597	0.849	0.944	0.981	85.52	64.61	53.21	62.9	63.2	105	103.7	113.6	114.5	enoyl-CoA hydratase OS=Homo sapiens OX=9606 PE=2 SV=1	52.75	30.52	27.4	6.81	19.74	59	FALSE	4	1	76	59	82.9	0	8	8	8	3	20	1.69384e+07	1.78736e+07	1.17158e+06
FALSE	High	Master Protein	GLUD1	E9KL48; hsa:2746		E9KL48	0.884342	0.952112	0.997592	0.563812	0.14	0.04	0	-0.31	1.101	1.025	0.998	0.806	88.61	78.75	62.92	69.51	120.6	94.3	99	86.1	100	glutamate dehydrogenase [NAD(P)(+)] OS=Homo sapiens OX=9606 GN=GLUD1 PE=2 SV=1	22.9	49.69	61.53	10.1	24.37	40	FALSE	1	1	63	40	61.4	0	8	8	8	3	20	2.27034e+07	1.83236e+07	6.01241e+06
FALSE	High	Master Protein	ALYREF	E9PB61; hsa:10189		E9PB61	0.697138	0.925683	0.344132	0.828994	0.28	-0.21	-0.25	0.13	1.216	0.865	0.843	1.096	111.82	82.56	67.12	107.51	137.9	75.6	87.5	92.4	106.7	THO complex subunit 4 OS=Homo sapiens OX=9606 GN=ALYREF PE=1 SV=1	44.79	28.39	29.44	20.99	26.32	4	FALSE	0	1	61	16	27.5	4	8	8	8	3	20	2.98911e+06	1.32527e+07	1.87586e+06
FALSE	High	Master Protein	EPB41L2	E9PHY5		E9PHY5	0.93048	0.871361	0.944126	0.918441	0.04	0.12	0.07	0.08	1.028	1.089	1.049	1.057	76.92	63.65	60.89	59.72	95.2	91	106.1	117.8	90	Band 4.1-like protein 2 OS=Homo sapiens OX=9606 GN=EPB41L2 PE=1 SV=1	23.2	33.87	33.96	9.88	41.41	40	FALSE	1	1	48	43	104.3	0	8	8	8	3	20	1.27061e+07	1.9313e+07	2.76691e+06
FALSE	High	Master Protein	AMPD3	E9PIR5		E9PIR5	0.821919	0.882745	0.80217	0.891107	-0.78	0.38	0.42	0.22	0.582	1.303	1.337	1.167	63.04	28.41	28.52	24.2	48.6	122.7	121.3	111.7	95.7	AMP deaminase 3 OS=Homo sapiens OX=9606 GN=AMPD3 PE=1 SV=1	54.11	18.49	18.41	15.84	22.67	2	FALSE	0	1	49	8	23.5	2	7	6	7	3	17	39948.5	96384.6	4592.04
FALSE	High	Master Protein	ARHGAP27	E9PNT2		E9PNT2	0.828585	0.981754	0.942652	0.996008	-0.5	-0.07	0.13	0.03	0.705	0.954	1.093	1.019	59.13	63.78	52.4	68.07	59.8	62.9	130.6	107.6	139	Rho GTPase-activating protein 27 OS=Homo sapiens OX=9606 GN=ARHGAP27 PE=1 SV=1	54.44	74.62	36.67	22.57	31.61	12	FALSE	0	1	23	12	75	0	8	8	8	3	20	255862	627797	35034.1
FALSE	High	Master Protein	C11orf98	A0A0B4J220; E9PRG8; hsa:102288414		E9PRG8	0.618495	0.933373	0.957342	0.918931	0.42	0.03	0.08	-0.07	1.333	1.021	1.058	0.956	84.97	76.02	59.09	71.36	124.9	87.6	98.9	95.8	92.8	Uncharacterized protein C11orf98 OS=Homo sapiens OX=9606 GN=C11orf98 PE=4 SV=2	45.57	12.18	50.24	36.31	36.06	9	FALSE	0	1	53	9	14.2	0	8	8	8	3	20	753526	3.09312e+06	544186
FALSE	High	Master Protein				F4ZW66	0.763508	0.728452	0.771356	0.218357	0.34	0.31	0.22	0.7	1.269	1.241	1.165	1.626	54.54	47.55	48.64	38.56	89.9	102.3	95.3	129.7	82.8	NF110b OS=Homo sapiens OX=9606 PE=2 SV=1	24.17	37.04	40.3	11.24	23.84	2	FALSE	0	1	68	56	95.7	1	8	8	8	3	20	596561	1.29591e+06	118254
FALSE	High	Master Protein	RIPOR2	F5GX51		F5GX51	0.91326	0.962516	0.852455	0.962856	-0.42	-0.13	0.11	0.06	0.747	0.912	1.082	1.039	66.53	58.28	46.44	56.4	69.5	88.2	110.3	119.7	112.4	Rho family-interacting cell polarization regulator 2 OS=Homo sapiens OX=9606 GN=RIPOR2 PE=1 SV=2	28.44	49.44	36.13	15.83	22.76	36	FALSE	0	1	39	36	112.6	0	8	8	8	3	20	2.0383e+06	3.98036e+06	289678
FALSE	High	Master Protein	ACTN4	F5GXS2		F5GXS2	0.994911	0.955467	0.713919	0.884572	-0.21	-0.12	-0.16	-0.1	0.867	0.921	0.894	0.936	87.31	69.65	63.16	73.93	99.8	98	101.5	100.1	100.6	Actinin, alpha 4, isoform CRA_a OS=Homo sapiens OX=9606 GN=ACTN4 PE=1 SV=3	19.12	23.47	22.63	16.33	31.64	36	FALSE	4	1	85	79	104.8	0	8	8	8	3	20	2.63288e+07	3.2377e+07	5.40081e+06
FALSE	High	Master Protein	MTHFD1	F5H2F4		F5H2F4	0.933328	0.767528	0.945192	0.943867	-0.38	-0.33	0.07	0.06	0.769	0.798	1.049	1.045	78.85	75.8	59.51	64.7	95.8	67.8	87.2	186	63.1	C-1-tetrahydrofolate synthase, cytoplasmic OS=Homo sapiens OX=9606 GN=MTHFD1 PE=1 SV=2	56.25	72.61	51.52	15	41.19	3	FALSE	1	1	64	64	104.6	0	8	8	8	3	20	9.54167e+07	1.72283e+08	6.51192e+06
FALSE	High	Master Protein	MYL6	F8VPF3		F8VPF3	0.825527	0.704896	0.204109	0.0111387	0.32	0.56	0.57	1.56	1.249	1.477	1.482	2.942	91.56	112.46	83.98	90.55	69.3	75.2	83.3	217.4	54.7	Myosin light polypeptide 6 (Fragment) OS=Homo sapiens OX=9606 GN=MYL6 PE=1 SV=1	76.54	77.74	59.61	59.1	119.69	2	FALSE	1	1	82	13	14.4	2	8	8	8	3	20	197068	421893	37644.1
FALSE	High	Master Protein	PCBP2	F8VRH0		F8VRH0	0.38863	0.0589308	0.335517	0.115053	-1.28	-1.11	-0.43	-0.98	0.412	0.463	0.742	0.506	68.11	64.19	50.47	56.97	67.3	68.4	118.1	81.9	164.3	Poly(rC)-binding protein 2 (Fragment) OS=Homo sapiens OX=9606 GN=PCBP2 PE=1 SV=2	69.92	56.5	40.67	52.37	35.24	2	FALSE	2	1	47	7	32	1	6	8	7	3	20	112896	132933
FALSE	High	Master Protein	EIF4A2	F8WE11		F8WE11	0.920287	0.973652	0.914455	0.713592	0.27	0.18	0.25	0.59	1.208	1.134	1.186	1.507	67.36	72.03	64.91	65.76	104.8	99.3	95.1	112.6	88.2	RNA helicase OS=Homo sapiens OX=9606 GN=EIF4A2 PE=1 SV=1	63.65	56.3	46.3	62.06	33.14	2	FALSE	0	1	72	6	10.9	2	4	7	6	3	20	27667.1	121508
FALSE	High	Master Protein	HBA1	G3V1N2		G3V1N2	0.996049	1.3609e-11	0.162124	0.392262	-0.2	2.31	0.32	-0.4	0.871	4.946	1.248	0.759	117.25	115.89	101.56	88.49	49.4	312.3	59.7	35	43.7	Alpha-globin OS=Homo sapiens OX=9606 GN=HBA1 PE=1 SV=1	108.95	70.05	151.16	91.49	112.98	3	FALSE	1	1	100	15	11.9	3	8	8	8	3	20	2.75854e+07	6.80638e+06	1.04364e+06
FALSE	High	Master Protein	ATP5MF-PTCD1	G3V325; hsa:100526740		G3V325	0.343809	0.263339	1.97683e-05	0.539474	-1.02	-0.63	-0.68	-0.34	0.493	0.647	0.623	0.791	102.88	104.58	103.01	82.96	93.5	89.5	87.9	103.8	125.3	ATP5MF-PTCD1 readthrough OS=Homo sapiens OX=9606 GN=ATP5MF-PTCD1 PE=1 SV=1	44.64	47.76	44.98	34.98	24.96	4	FALSE	0	1	5	6	84.1	0	8	8	8	3	20	889848	4.34917e+06	261302
FALSE	High	Master Protein	CYCS	G4XXL9; hsa:54205		G4XXL9	0.00610997	0.458361	0.833157	0.0002819	1.5	0.43	0.12	1.01	2.831	1.343	1.085	2.012	108.26	85.38	75.18	95.03	188.5	82	70.3	84.9	74.3	Cytochrome c OS=Homo sapiens OX=9606 GN=CYCS PE=3 SV=1	62.9	67.37	23.89	81.73	47.07	17	TRUE	10	1	79	17	11.7	0	8	8	8	3	20	1.79793e+06	1.49504e+07	5.90753e+06
FALSE	High	Master Protein	USP11	G5E9A6		G5E9A6	0.864078	0.999204	0.72708	0.981723	0.06	-0.08	0.15	0.03	1.044	0.943	1.111	1.02	73.92	56.85	51.11	62.66	133.9	119.2	90.6	80.8	75.5	Ubiquitin carboxyl-terminal hydrolase OS=Homo sapiens OX=9606 GN=USP11 PE=1 SV=1	26.08	34.87	47.18	40.9	27.01	13	FALSE	0	1	21	15	105	1	8	8	8	3	20	6.80329e+06	5.56807e+06	1.5537e+06
FALSE	High	Master Protein	SP100	H0Y4R8		H0Y4R8	0.939865	0.923883	0.904548	0.99531	-0.33	0.22	-0.26	0	0.795	1.165	0.835	0.998	46.61	44.8	34.11	33.2	57.1	124.9	82.4	101	134.7	Nuclear autoantigen Sp-100 (Fragment) OS=Homo sapiens OX=9606 GN=SP100 PE=1 SV=1	46.5	52.5	29.49	47.53	292.35	5	FALSE	0	1	32	7	30.7	1	5	6	6	3	20	82041.3	117752	7047.11
FALSE	High	Master Protein	BOD1L1	H0Y9Y2		H0Y9Y2	0.765233	0.460011	0.751537	0.545305	0.21	0.38	0.15	0.35	1.153	1.297	1.107	1.276	58.28	41.26	44.84	45.1	87.9	122.8	105.5	100	83.8	Biorientation of chromosomes in cell division protein 1-like 1 OS=Homo sapiens OX=9606 GN=BOD1L1 PE=1 SV=2	47.03	22.27	29.39	26.57	26.38	43	FALSE	0	1	21	43	335.3	1	8	8	8	3	20	3.72914e+06	6.21662e+06	368750
FALSE	High	Master Protein	TMPO	H0YJH7		H0YJH7	0.821919	0.820359	0.870303	0.0412401	0.36	0.36	0.2	1.11	1.282	1.287	1.149	2.152	55.72	54.25	64.75	46.86	91.6	101.6	89.5	144.5	72.8	Lamina-associated polypeptide 2, isoforms beta/gamma (Fragment) OS=Homo sapiens OX=9606 GN=TMPO PE=1 SV=1	51.1	26.79	43.73	2.82	33.57	2	FALSE	0	1	64	16	26.9	2	7	8	8	3	20	185867	661760	19477
FALSE	High	Master Protein	MORF4L1	H0YMJ0		H0YMJ0	0.859195	0.7779	0.992126	0.782879	-0.46	-0.32	0.03	0.24	0.726	0.798	1.023	1.182	83.33	63.89	58.42	65.54	79.9	86.3	114.7	113.6	105.5	Mortality factor 4-like protein 1 (Fragment) OS=Homo sapiens OX=9606 GN=MORF4L1 PE=1 SV=1	48.33	44.94	47.8	34.88	18.19	7	FALSE	1	1	26	7	28.2	0	8	8	8	3	20	397637	1.03461e+06	61920.6
FALSE	High	Master Protein				H3BN98	0.990926	0.981754	0.990064	0.727981	-0.2	-0.06	0	0.35	0.873	0.961	1.002	1.276	61.83	45.81	52.53	49.69	80.9	84.6	100.5	131.4	102.7	40S ribosomal protein S15a (Fragment) OS=Homo sapiens OX=9606 PE=3 SV=2	57.01	43.93	46.51	23.26	30.07	2	FALSE	0	1	29	8	27.2	0	8	8	8	3	20	195524	502811	40497
FALSE	High	Master Protein	MACF1	H3BPE1		H3BPE1	0.9001	0.962516	0.957342	0.973952	-0.4	-0.13	-0.06	-0.04	0.759	0.916	0.96	0.976	62.55	55.36	45.71	47.06	54.6	104.2	90.1	110.7	140.3	Microtubule-actin cross-linking factor 1, isoforms 6/7 OS=Homo sapiens OX=9606 GN=MACF1 PE=1 SV=1	62.49	37.67	46.76	17.68	30.88	51	FALSE	2	1	8	52	856.3	0	8	8	8	3	20	924615	1.25252e+06	43445.8
FALSE	High	Master Protein	CLN3	H3BUF8		H3BUF8	0.0296368	1.13061e-16	3.53168e-07	6.67678e-05	1.28	3.21	0.86	-1.52	2.422	9.276	1.812	0.349	143.05	143.85	145.99	146.34	101.1	284.5	66.5	13.7	34.1	Battenin OS=Homo sapiens OX=9606 GN=CLN3 PE=1 SV=8	76.93	94.44	156.19	156.64	183.54	2	FALSE	0	1	23	2	6	0	7	8	8	3	17	2.16503e+06	1.53641e+06
FALSE	High	Master Protein	TPM1	H7BYY1		H7BYY1	0.099852	8.86073e-05	0.0277249	0.000134594	0.98	1.52	0.41	1.04	1.973	2.872	1.325	2.059	110.15	104.82	87.52	104.16	114.3	127.9	96	83.7	78.1	Tropomyosin 1 (Alpha), isoform CRA_m OS=Homo sapiens OX=9606 GN=TPM1 PE=1 SV=1	45.39	55.01	47.47	71.85	43.24	3	FALSE	3	1	64	29	28.7	0	8	8	8	3	20	4.92717e+06	4.7744e+06	2.43684e+06
FALSE	High	Master Protein	ACTG1	I3L4N8		I3L4N8	0.000797271	1.77729e-08	8.3361e-07	4.26495e-12	-2.42	-2.04	-0.81	-1.93	0.187	0.243	0.571	0.262	137.68	101.48	97.63	123.54	33	27.2	124.8	42.8	272.3	Actin, cytoplasmic 2 OS=Homo sapiens OX=9606 GN=ACTG1 PE=1 SV=9	157.77	77.41	83.21	88.8	43.76	4	FALSE	5	1	99	49	39	0	8	8	8	3	20	2.08196e+06	9.95462e+06	352790
FALSE	High	Master Protein	ABR	I3L4Y1		I3L4Y1	0.836441	0.16008	0.325568	0.345818	-0.52	-0.84	-0.38	-0.66	0.697	0.56	0.767	0.635	75.96	70.56	62.03	53.83	49.4	58.8	109.9	100.8	181.1	Active breakpoint cluster region-related protein OS=Homo sapiens OX=9606 GN=ABR PE=1 SV=3	63.5	46.56	79.45	17.82	26.36	6	FALSE	0	1	7	7	126.2	1	6	5	7	2	20	153692	173053
FALSE	High	Master Protein	KDM2A	hsa:22992; I3VM53		I3VM53	0.6417	0.848822	0.832668	0.661849	-0.75	-0.26	-0.1	-0.29	0.596	0.833	0.932	0.816	82.73	64.83	47.32	50.44	47.3	83.8	144	51	173.9	F-box and leucine-rich repeat protein 11, isoform CRA_a OS=Homo sapiens OX=9606 GN=KDM2A PE=2 SV=1	49.42	50.23	40.96	64.93	54.37	13	FALSE	0	1	15	13	132.7	0	8	8	8	3	20	508622	648055	33757.9
FALSE	High	Master Protein	MIF	hsa:4282; I4AY87		I4AY87	0.855926	0.941337	0.434488	0.607544	-0.54	0.05	-0.22	-0.28	0.687	1.032	0.861	0.824	67.28	70.01	77.08	56.06	89.6	106.7	100.2	103.3	100.2	Epididymis secretory sperm binding protein (Fragment) OS=Homo sapiens OX=9606 GN=MIF PE=2 SV=1	28.98	54.26	50.78	25.47	40.15	4	FALSE	1	1	37	4	12.5	4	8	8	8	3	20	2.44653e+06	9.88992e+06	1.42983e+06
FALSE	High	Master Protein				I6MBV4	0.808405	0.767528	0.978893	0.940346	-0.68	-0.4	0.05	-0.1	0.624	0.76	1.036	0.933	93.85	67.41	56.56	62.48	81	54.3	123.3	81.6	159.9	receptor protein-tyrosine kinase OS=Homo sapiens OX=9606 PE=2 SV=1	61.4	69.49	43.07	60.35	37.75	9	FALSE	0	1	11	10	128.3	0	8	8	8	3	20	41275.4	279813	18278.3
FALSE	High	Master Protein	LONP1	K7EKE6		K7EKE6	0.901395	0.775085	0.978432	0.873825	-0.45	-0.34	-0.04	-0.1	0.733	0.79	0.975	0.934	80.32	63.6	52.84	61.45	72.5	84.3	104.8	106.4	132	Lon protease homolog, mitochondrial OS=Homo sapiens OX=9606 GN=LONP1 PE=1 SV=1	52.41	58.99	25.34	9.17	21.28	44	FALSE	0	1	59	44	95.1	0	8	8	8	3	20	2.59411e+06	3.75161e+06	277597
FALSE	High	Master Protein	EL52	hsa:3320; K9JA46		K9JA46	0.820678	0.977277	0.978893	0.962635	-0.6	-0.08	-0.03	-0.03	0.658	0.943	0.982	0.979	87.96	68.32	60.21	66.29	64.8	105.1	112.9	106.1	111.1	Epididymis luminal secretory protein 52 OS=Homo sapiens OX=9606 GN=EL52 PE=2 SV=1	45.95	29.56	30.77	8.71	20.36	6	FALSE	9	1	76	70	84.6	0	8	8	8	3	20	7.10757e+07	7.63873e+07	6.09271e+06
FALSE	High	Master Protein	SLC35A4	L0R6Q1		L0R6Q1	0.98016	0.976917	0.647298	0.906599	-0.24	-0.08	-0.23	-0.09	0.845	0.949	0.853	0.937	58.36	50.72	45.24	57.9	79.5	106.8	98.5	97.7	117.6	SLC35A4 upstream open reading frame protein OS=Homo sapiens OX=9606 GN=SLC35A4 PE=3 SV=1	34.43	26.28	25.82	31.31	22.25	6	FALSE	0	1	56	6	11.1	6	8	8	8	3	20	555432	578604	77469.6
FALSE	High	Master Protein	ASDURF	L0R819		L0R819	0.820588	0.940777	0.91108	0.961483	0.47	-0.14	-0.16	-0.07	1.383	0.909	0.895	0.952	75.46	63.86	63.34	59.07	142.1	86.5	98.1	70.2	103.2	ASNSD1 upstream open reading frame protein OS=Homo sapiens OX=9606 GN=ASDURF PE=1 SV=1	66.74	39.09	39.05	21.85	52.09	3	FALSE	0	1	42	3	11.2	1	6	8	7	3	20		89222.6
FALSE	High	Master Protein	VWF	L8E853		L8E853	0.859253	0.451479	0.236543	0.726475	0.52	1.08	0.79	0.68	1.429	2.109	1.732	1.607	95.85	83.09	66.11	110.71	60.5	137.7	95.5	161.2	45.1	von Willebrand factor OS=Homo sapiens OX=9606 GN=VWF PE=1 SV=1	99.44	89.65	53.79	120.51	70.14	2	FALSE	0	1	27	59	298.2	2	5	5	4	2	13	40631.4	40379
FALSE	High	Master Protein	SMIM1	hsa:388588; M4WDD3		M4WDD3	0.821919	0.0515608	0.0101604	0.00513566	0.51	1.84	1.28	1.94	1.422	3.583	2.425	3.832	83.53	85.01	74.59	49.31	55.2	155.9	99.3	149.9	39.7	Small integral membrane protein 1 OS=Homo sapiens OX=9606 GN=SMIM1 PE=2 SV=1	87.03	68.34	69.76	78.14	42.8	2	FALSE	0	1	36	2	8.7	0	5	8	3	2	12	124062	101369	5242.35
FALSE	High	Master Protein	CSNK2B	hsa:1460; N0E4C7		N0E4C7	0.682458	0.974783	0.978893	0.943278	0.33	-0.08	-0.04	0.07	1.254	0.949	0.971	1.048	74.28	63.04	53.34	47.72	105	88.2	101	96.7	109.2	Casein kinase II subunit beta OS=Homo sapiens OX=9606 GN=CSNK2B PE=2 SV=1	76.57	46.08	33.08	16.39	35.84	8	FALSE	0	1	41	8	24.9	0	8	8	8	3	20	690574	707504	60616.2
FALSE	High	Master Protein	AGPS	A5D8U9; hsa:8540; O00116; Q2TU35	Plasmalogen biosynthesis; TYSND1 cleaves peroxisomal proteins	O00116	0.67732	0.460383	0.791664	0.770246	-0.93	-0.66	-0.23	-0.33	0.526	0.632	0.855	0.795	87.1	63.7	56.29	62.24	79.6	105	127.8	89.4	98.2	Alkyldihydroxyacetonephosphate synthase, peroxisomal OS=Homo sapiens OX=9606 GN=AGPS PE=1 SV=1	82.79	48.05	42.58	67.57	81.55	7	FALSE	4	1	15	7	72.9	0	6	7	7	3	19	142062	138090
FALSE	High	Master Protein	DDX39A	B1Q2N1; hsa:10212; O00148; Q8N5M0; Q9BVP6; Q9H5W0	Transport of Mature mRNA derived from an Intron-Containing Transcript; mRNA 3'-end processing; RNA Polymerase II Transcription Termination	O00148	0.268272	0.0382282	0.849339	0.456513	-1.1	-0.91	-0.1	-0.37	0.465	0.531	0.931	0.773	128.63	84.63	72.09	89.05	45.3	47.5	165.6	75.8	165.8	ATP-dependent RNA helicase DDX39A OS=Homo sapiens OX=9606 GN=DDX39A PE=1 SV=2	155.5	65.33	47.49	38.24	39.03	15	FALSE	3	1	67	31	49.1	2	8	8	8	3	20	457293	1.20181e+06	11112.3
FALSE	High	Master Protein	MYO1C	hsa:4641; O00159; Q4LE56; Q6NVJ7; Q86Y95	Regulation of actin dynamics for phagocytic cup formation; FCGR3A-mediated phagocytosis; Sensory processing of sound by inner hair cells of the cochlea; Sensory processing of sound by outer hair cells of the cochlea; Translocation of SLC2A4 (GLUT4) to the plasma membrane	O00159	0.913827	0.78026	0.697634	0.439579	-0.39	0.18	-0.15	-0.38	0.761	1.129	0.902	0.769	86.18	61.22	52.17	79.28	56.4	116.3	112.2	79.5	135.7	Unconventional myosin-Ic OS=Homo sapiens OX=9606 GN=MYO1C PE=1 SV=4	52.12	30.41	16.35	13.12	33.4	2	FALSE	8	1	18	17	121.6	0	8	8	8	3	20	1.71957e+06	1.06443e+06	157772
FALSE	High	Master Protein	MYO1F	hsa:4542; O00160; Q8WWN7		O00160	0.951625	0.933373	0.942652	0.544011	-0.36	-0.19	-0.07	-0.3	0.78	0.878	0.955	0.811	101.96	76.38	59.57	60.63	71	91.5	111.7	104.4	121.4	Unconventional myosin-If OS=Homo sapiens OX=9606 GN=MYO1F PE=1 SV=3	77.36	45.44	30.53	11.74	51.83	37	FALSE	0	1	47	42	124.8	0	8	8	8	3	20	6.05587e+06	2.5326e+06	364142
FALSE	High	Master Protein	GTPBP1	hsa:9567; O00178; Q6IC67		O00178	0.479992	0.56335	0.978893	0.714527	-0.85	-0.44	0.04	-0.25	0.554	0.739	1.025	0.838	93.02	70.15	52.24	64.6	80	77	113.5	106.8	122.7	GTP-binding protein 1 OS=Homo sapiens OX=9606 GN=GTPBP1 PE=1 SV=3	33.82	42.83	38.07	7.73	27.8	18	FALSE	0	1	42	18	72.4	0	8	8	8	3	20	558079	1.06287e+06	61638
FALSE	High	Master Protein	STXBP3	A8K269; A8K5K7; hsa:6814; O00186; Q53FW1; Q86YJ3; Q9UPD7	Translocation of SLC2A4 (GLUT4) to the plasma membrane; Disinhibition of SNARE formation	O00186	0.91326	0.92755	0.961022	0.960889	-0.37	-0.14	0.08	0.05	0.776	0.906	1.054	1.038	62.63	54.48	45.26	46.18	67.2	91.7	108.3	116.1	116.6	Syntaxin-binding protein 3 OS=Homo sapiens OX=9606 GN=STXBP3 PE=1 SV=2	41.97	30.95	27.89	21.13	28.31	17	FALSE	3	1	31	17	67.7	17	8	8	8	3	20	923189	960054	84839.2
FALSE	High	Master Protein	MASP2	A8K458; A8MWJ2; hsa:10747; O00187; O75754; Q5TEQ5; Q5TER0; Q96QG4; Q9BZH0; Q9H498; Q9H499; Q9UBP3; Q9UC48; Q9ULC7; Q9UMV3; Q9Y270		O00187	0.599668	0.375989	0.994953	0.00196582	0.42	-0.62	0.01	0.98	1.339	0.652	1.007	1.967	90.06	96.3	78.8	75.58	131.7	39.5	70.1	180.2	78.4	Mannan-binding lectin serine protease 2 OS=Homo sapiens OX=9606 GN=MASP2 PE=1 SV=4	51.89	105.13	76.38	29.66	59.33	15	FALSE	4	1	25	15	75.7	0	8	8	8	3	20	562914	2.24388e+06	260512
FALSE	High	Master Protein	SMAP	B2RD28; hsa:10944; O00193		O00193	0.91326	0.955467	0.978893	0.666503	0.01	-0.03	0.04	-0.25	1.006	0.983	1.028	0.84	48.43	65.42	54.67	40.81	112.7	89.8	89.3	97.7	110.5	Small acidic protein OS=Homo sapiens OX=9606 GN=SMAP PE=1 SV=1	38.66	19.08	19.02	11.2	25.99	6	FALSE	0	1	30	6	20.3	0	8	8	8	3	20	1.51701e+06	5.57202e+06	1.03087e+06
FALSE	High	Master Protein	RAB27B	B2RAB0; hsa:5874; O00194; Q9BZB6	RAB GEFs exchange GTP for GDP on RABs; RAB geranylgeranylation; Platelet degranulation	O00194	0.588261	0.00043299	0.364162	0.0165799	0.79	1.42	0.5	1.3	1.733	2.685	1.41	2.458	133.2	108.58	109.46	115.15	68.9	201.5	92.8	108.4	28.4	Ras-related protein Rab-27B OS=Homo sapiens OX=9606 GN=RAB27B PE=1 SV=4	122.92	93.87	97.05	123.86	107.19	10	FALSE	4	1	53	12	24.6	4	8	7	7	3	20	702994	12506.1	35263.9
FALSE	High	Master Protein	NDUFS8	B2RB86; hsa:4728; O00217; Q0VDA8	Complex I biogenesis	O00217	0.99799	0.547134	0.0948583	0.493604	-0.15	-0.52	-0.54	-0.57	0.904	0.697	0.688	0.672	92.07	72.95	67.06	78.63	119.7	74.5	89.4	79.1	137.2	NADH dehydrogenase [ubiquinone] iron-sulfur protein 8, mitochondrial OS=Homo sapiens OX=9606 GN=NDUFS8 PE=1 SV=1	30.39	39.54	67.91	28.08	49.32	6	FALSE	5	1	33	6	23.7	0	8	8	8	3	20	158798	253370	61173.7
FALSE	High	Master Protein	PSMD11	A8K3I7; E1P663; hsa:5717; O00231; O00495; Q53FT5	FCERI mediated NF-kB activation; Downstream TCR signaling; Antigen processing: Ubiquitination & Proteasome degradation; Activation of NF-kappaB in B cells; Oxygen-dependent proline hydroxylation of Hypoxia-inducible Factor Alpha; ER-Phagosome pathway; Cross-presentation of soluble exogenous antigens (endosomes); SCF-beta-TrCP mediated degradation of Emi1; APC/C:Cdc20 mediated degradation of Secur…	O00231	0.738499	0.879242	0.978893	0.7893	-0.7	-0.21	0.02	-0.15	0.616	0.866	1.017	0.898	80.68	62.03	52.96	64.63	95.5	97.7	107.5	106	93.2	26S proteasome non-ATPase regulatory subunit 11 OS=Homo sapiens OX=9606 GN=PSMD11 PE=1 SV=3	44.07	24.11	19.67	32.93	20.09	27	FALSE	63	1	57	27	47.4	7	8	8	8	3	20	2.03312e+07	2.08885e+07	1.41481e+06
FALSE	High	Master Protein	PSMD12	A6NP15; hsa:5718; O00232; Q53HA2; Q6P053	FCERI mediated NF-kB activation; Downstream TCR signaling; Antigen processing: Ubiquitination & Proteasome degradation; Activation of NF-kappaB in B cells; Oxygen-dependent proline hydroxylation of Hypoxia-inducible Factor Alpha; ER-Phagosome pathway; Cross-presentation of soluble exogenous antigens (endosomes); SCF-beta-TrCP mediated degradation of Emi1; APC/C:Cdc20 mediated degradation of Secur…	O00232	0.749787	0.61948	0.899803	0.770246	-0.63	-0.45	-0.09	-0.2	0.648	0.734	0.938	0.872	88.28	65.39	62.76	72.9	64.8	87.3	117.4	102.7	127.8	26S proteasome non-ATPase regulatory subunit 12 OS=Homo sapiens OX=9606 GN=PSMD12 PE=1 SV=3	62.4	45.66	39.24	13.4	38.21	24	FALSE	65	1	53	24	52.9	8	8	8	8	3	20	1.78931e+06	1.3715e+06	126814
FALSE	High	Master Protein	PSMD9	B2RD35; G3V1Q6; hsa:5715; O00233; Q9BQ42	FCERI mediated NF-kB activation; Downstream TCR signaling; Antigen processing: Ubiquitination & Proteasome degradation; Activation of NF-kappaB in B cells; Oxygen-dependent proline hydroxylation of Hypoxia-inducible Factor Alpha; ER-Phagosome pathway; Cross-presentation of soluble exogenous antigens (endosomes); SCF-beta-TrCP mediated degradation of Emi1; APC/C:Cdc20 mediated degradation of Secur…	O00233	0.234305	0.709348	0.798681	0.770246	0.77	0.25	-0.12	0.18	1.702	1.19	0.922	1.135	73.8	62.64	57.95	60.72	136.8	110.1	87	88.9	77.1	26S proteasome non-ATPase regulatory subunit 9 OS=Homo sapiens OX=9606 GN=PSMD9 PE=1 SV=3	33.87	32.27	37.25	28.45	27.82	11	FALSE	64	1	56	11	24.7	0	8	8	8	3	20	1.40101e+06	3.38392e+06	927904
FALSE	High	Master Protein	ATOX1	A8KAJ8; D3DQI2; hsa:475; O00244; Q2M1R6; Q56AP3	Detoxification of Reactive Oxygen Species; Ion influx/efflux at host-pathogen interface	O00244	0.843603	0.957528	0.642403	0.563782	0.13	-0.09	-0.19	-0.33	1.091	0.938	0.877	0.793	83.8	78.69	77.56	70.32	91.6	106	112	79.7	110.6	Copper transport protein ATOX1 OS=Homo sapiens OX=9606 GN=ATOX1 PE=1 SV=1	34.65	26.87	53.78	11.76	40.73	7	FALSE	3	1	59	7	7.4	0	8	8	8	3	20	631751	892925	91063.2
FALSE	High	Master Protein	MEN1	A5HBC6; A5HBC7; A5HBC8; A5HBC9; A5HBD0; A5HBD1; A5HBD2; hsa:4221; O00255; O00632; Q9BUF0; Q9BUK2	RHO GTPases activate IQGAPs; Formation of WDR5-containing histone-modifying complexes; Formation of the beta-catenin:TCF transactivating complex; SMAD2/SMAD3:SMAD4 heterotrimer regulates transcription; Deactivation of the beta-catenin transactivating complex; Regulation of Insulin-like Growth Factor (IGF) transport and uptake by Insulin-like Growth Factor Binding Proteins (IGFBPs); Post-translati…	O00255	0.901669	0.972524	0.917809	0.953777	0.22	0.14	0.21	0.11	1.161	1.104	1.154	1.079	49.83	55.57	47.85	58.49	79	83.4	116.2	107.8	113.5	Menin OS=Homo sapiens OX=9606 GN=MEN1 PE=1 SV=4	51.66	47.99	36.56	40.21	43.14	7	FALSE	8	1	17	7	68	0	6	8	8	3	20	140526	264679
FALSE	High	Master Protein	SUPT5H	hsa:6829; O00267; O43279; Q59G52; Q99639	Formation of RNA Pol II elongation complex ; Formation of the Early Elongation Complex; Formation of HIV elongation complex in the absence of HIV Tat; Formation of the HIV-1 Early Elongation Complex; RNA Pol II CTD phosphorylation and interaction with CE during HIV infection; Formation of HIV-1 elongation complex containing HIV-1 Tat; Pausing and recovery of Tat-mediated HIV elongation; Abortive …	O00267	0.957846	0.948232	0.978893	0.972304	-0.3	-0.15	0.04	-0.01	0.812	0.901	1.03	0.991	65.19	57.03	49.88	54.86	93.9	93	105.8	109	98.2	Transcription elongation factor SPT5 OS=Homo sapiens OX=9606 GN=SUPT5H PE=1 SV=1	24.61	18.73	14.82	12.92	18.39	36	FALSE	20	1	42	36	120.9	0	8	8	8	3	20	2.05729e+06	3.52866e+06	358360
FALSE	High	Master Protein	DFFA	hsa:1676; O00273; Q5T6G5; Q5T6G6; Q96I97; Q9Y6C6	Apoptosis induced DNA fragmentation	O00273	0.646843	0.981754	0.980807	0.780865	0.33	-0.1	0.02	-0.19	1.258	0.932	1.015	0.874	76.27	59.28	52.78	71.78	94.5	92.8	113.2	94.3	105.3	DNA fragmentation factor subunit alpha OS=Homo sapiens OX=9606 GN=DFFA PE=1 SV=1	31.75	20.52	32.85	13.06	23.48	18	FALSE	4	1	68	18	36.5	0	8	8	8	3	20	1.63271e+06	2.31846e+06	407397
FALSE	High	Master Protein	CLIC1	hsa:1192; O00299; Q15089; Q502X1		O00299	0.333473	0.144054	0.00884734	4.38578e-05	-1.19	-0.87	-0.46	-1.07	0.439	0.548	0.727	0.476	55.25	54.18	45	49.23	68.6	76.9	117.6	76.1	160.7	Chloride intracellular channel protein 1 OS=Homo sapiens OX=9606 GN=CLIC1 PE=1 SV=4	95.63	45.61	39.52	39.66	33.61	4	FALSE	1	1	94	27	26.9	0	8	8	8	3	20	2560590	2.5919e+06	574792
FALSE	High	Master Protein	EIF3F	A8K0S2; hsa:8665; O00303; Q6IB45; Q8N978	L13a-mediated translational silencing of Ceruloplasmin expression; Translation initiation complex formation; Formation of a pool of free 40S subunits; Formation of the ternary complex, and subsequently, the 43S complex; Ribosomal scanning and start codon recognition; GTP hydrolysis and joining of the 60S ribosomal subunit	O00303	0.479992	0.491857	0.982446	0.474897	-0.93	-0.5	0	-0.4	0.525	0.706	0.997	0.76	85.65	60.89	53.32	62.13	61.8	78.1	123.1	93.4	143.6	Eukaryotic translation initiation factor 3 subunit F OS=Homo sapiens OX=9606 GN=EIF3F PE=1 SV=1	78.4	48.89	42.83	21.28	35.55	14	FALSE	9	1	53	14	37.5	0	8	8	8	3	20	1.28002e+06	967712	13881.6
FALSE	High	Master Protein	PDHX	B4DW62; D3DR11; E9PB14; E9PBP7; hsa:8050; O00330; O60221; Q96FV8; Q99783	Glyoxylate metabolism and glycine degradation; Regulation of pyruvate dehydrogenase (PDH) complex; Signaling by Retinoic Acid	O00330	0.792751	0.687933	0.654984	0.291184	0.18	0.26	0.18	0.44	1.134	1.198	1.132	1.357	65.15	67.42	52.65	50.21	95.4	113.7	107.7	106.4	76.8	Pyruvate dehydrogenase protein X component, mitochondrial OS=Homo sapiens OX=9606 GN=PDHX PE=1 SV=3	21.44	16.87	34.73	29.04	24.84	11	FALSE	5	1	26	11	54.1	0	8	8	8	3	20	1.71714e+06	3.17299e+06	403088
FALSE	High	Master Protein	QSOX1	hsa:5768; O00391; Q59G29; Q5T2X0; Q8TDL6; Q8WVP4	Neutrophil degranulation; Platelet degranulation ; Regulation of Insulin-like Growth Factor (IGF) transport and uptake by Insulin-like Growth Factor Binding Proteins (IGFBPs); Post-translational protein phosphorylation	O00391	0.00190927	0.537982	0.849339	0.000949477	2	0.56	0.2	1.4	4.014	1.472	1.152	2.631	109.83	96.24	90.35	94.59	190.1	81.5	61.6	123.4	43.4	Sulfhydryl oxidase 1 OS=Homo sapiens OX=9606 GN=QSOX1 PE=1 SV=3	57.13	63.84	41.16	84.18	67.73	12	FALSE	4	1	22	12	82.5	1	8	8	8	3	20	568323	1.15594e+06	205528
FALSE	High	Master Protein	DCTN6	B2RAC1; hsa:10671; O00399	MHC class II antigen presentation; HSP90 chaperone cycle for steroid hormone receptors (SHR) in the presence of ligand; COPI-mediated anterograde transport; COPI-independent Golgi-to-ER retrograde traffic	O00399	0.342806	0.726588	0.91108	0.483771	-1.16	-0.4	-0.12	-0.45	0.448	0.759	0.923	0.73	96.47	81.78	65.72	71.94	47.7	82.2	96.5	97.4	176.2	Dynactin subunit 6 OS=Homo sapiens OX=9606 GN=DCTN6 PE=1 SV=1	45.41	54.04	49.91	60.91	37.76	4	FALSE	5	1	26	4	20.7	1	8	8	8	3	20	171435	118343	14686.3
FALSE	High	Master Protein	SAP18	B2R494; hsa:10284; O00422; Q2TTR4; Q6IAW9; Q8N606; Q9UF14; X6RAL5	Potential therapeutics for SARS; HDACs deacetylate histones; NoRC negatively regulates rRNA expression; mRNA Splicing - Major Pathway	O00422	0.737136	0.955467	0.961022	0.427867	0.21	-0.02	0.06	0.4	1.156	0.989	1.04	1.321	53.02	46.78	41.36	47.44	100.5	82.2	100.4	113	103.9	Histone deacetylase complex subunit SAP18 OS=Homo sapiens OX=9606 GN=SAP18 PE=1 SV=1	35.51	23.69	18.35	19.53	15.31	11	FALSE	5	1	61	11	17.6	0	8	8	8	3	20	1.83535e+06	3.40212e+06	486536
FALSE	High	Master Protein	DNM1L	A8K4X9; B4DGC9; B4DSU8; G8JLD5; hsa:10059; J3KPI2; O00429; O14541; O60709; Q59GN9; Q7L6B3; Q8TBT7; Q9BWM1; Q9Y5J2	Apoptotic execution phase	O00429	0.96195	0.781734	0.576375	0.651975	-0.08	0.21	0.19	0.26	0.945	1.156	1.144	1.196	75.26	63.36	54.91	66.04	118.8	111.8	85.8	109	74.5	Dynamin-1-like protein OS=Homo sapiens OX=9606 GN=DNM1L PE=1 SV=2	14.27	20.15	40.09	28.22	17.43	30	FALSE	3	1	55	30	81.8	0	8	8	8	3	20	7.46876e+06	1.20796e+07	2297653
FALSE	High	Master Protein	RTCA	hsa:8634; O00442; Q5VVL5; Q5VVL6; Q96E99		O00442	0.647678	0.698854	0.0704522	1.60858e-05	-0.82	-0.45	-0.36	-1.15	0.565	0.732	0.777	0.45	107.03	80.46	62.59	79.39	51.5	59.3	120	60.4	208.9	RNA 3'-terminal phosphate cyclase OS=Homo sapiens OX=9606 GN=RTCA PE=1 SV=1	125.07	23.39	30.91	29.36	40.86	19	FALSE	0	1	72	19	39.3	1	8	8	8	3	20	1.41392e+06	1.30234e+06	276223
FALSE	High	Master Protein	EXOC5	B2R6C5; hsa:10640; O00471; Q8IW24	Translocation of SLC2A4 (GLUT4) to the plasma membrane; Insulin processing; VxPx cargo-targeting to cilium	O00471	0.889508	0.90044	0.715015	0.874368	0.14	0.11	0.24	-0.21	1.104	1.077	1.181	0.863	96.03	86.98	69.95	49.13	188.1	154.8	127.7	10.4	19.1	Exocyst complex component 5 OS=Homo sapiens OX=9606 GN=EXOC5 PE=1 SV=1	36.07	27.26	71.81	46.01	52.96	9	FALSE	4	1	15	9	81.8	0	8	8	8	3	20	1.33728e+06	1.16157e+06	538653
FALSE	High	Master Protein	HMGN4	B2R4I6; hsa:10473; O00479; Q53XL9		O00479	0.821919	0.99052	0.978893	0.961415	0.25	-0.03	-0.03	-0.03	1.19	0.978	0.978	0.978	109.57	99.72	108.84	119.54	105.4	96.3	108.6	109.7	80	High mobility group nucleosome-binding domain-containing protein 4 OS=Homo sapiens OX=9606 GN=HMGN4 PE=1 SV=3	69.15	38.59	29.11	37.31	72.04	6	FALSE	0	1	38	6	9.5	6	8	8	8	3	20	6.05961e+06	5.55473e+07	5.04314e+06
FALSE	High	Master Protein	NDUFA4	A4D109; hsa:4697; O00483; Q6FHN5	Respiratory electron transport; TP53 Regulates Metabolic Genes; Cytoprotection by HMOX1	O00483	0.955465	0.767528	0.97309	0.291426	-0.09	0.19	0.05	0.42	0.941	1.14	1.034	1.338	70.68	61.42	49.64	65.63	84.7	105.9	97.9	116.2	95.3	Cytochrome c oxidase subunit NDUFA4 OS=Homo sapiens OX=9606 GN=NDUFA4 PE=1 SV=1	33.78	30.2	21.63	24.34	24.93	5	FALSE	7	1	56	5	9.4	5	8	8	8	3	20	3.70244e+06	4.82228e+06	622270
FALSE	High	Master Protein	PSMD14	B3KNW2; hsa:10213; O00176; O00487	FCERI mediated NF-kB activation; Downstream TCR signaling; Antigen processing: Ubiquitination & Proteasome degradation; Activation of NF-kappaB in B cells; Oxygen-dependent proline hydroxylation of Hypoxia-inducible Factor Alpha; ER-Phagosome pathway; Cross-presentation of soluble exogenous antigens (endosomes); SCF-beta-TrCP mediated degradation of Emi1; APC/C:Cdc20 mediated degradation of Secur…	O00487	0.849754	0.848822	0.961022	0.884572	-0.45	-0.22	-0.05	-0.09	0.734	0.861	0.968	0.941	60.78	45.65	40.4	51.26	81.4	103.4	103	100.9	111.3	26S proteasome non-ATPase regulatory subunit 14 OS=Homo sapiens OX=9606 GN=PSMD14 PE=1 SV=1	67.12	38.37	36.26	15.75	22.01	10	FALSE	64	1	53	10	34.6	0	8	8	8	3	20	882763	861637	10351.1
FALSE	High	Master Protein	KPNA3	hsa:3839; O00191; O00505; O43195; Q5JVM9; Q8IYQ9; Q96AA7	ISG15 antiviral mechanism; NS1 Mediated Effects on Host Pathways	O00505	0.84417	0.933373	0.978893	0.808054	-0.46	0.08	-0.02	0.2	0.728	1.056	0.989	1.152	77.29	64.62	50.87	42.3	95	94.8	97.3	110.7	102.2	Importin subunit alpha-4 OS=Homo sapiens OX=9606 GN=KPNA3 PE=1 SV=2	49.42	32.83	37.27	7.27	17.07	9	FALSE	2	1	26	12	57.8	1	8	8	8	3	20	363692	833547	174590
FALSE	High	Master Protein	VWA5A	hsa:4013; O00534; Q6UN19; Q6UN20; Q9BVF8		O00534	0.935848	0.930857	0.989387	0.776385	-0.45	-0.29	0.07	0.53	0.731	0.82	1.051	1.447	76.27	61.42	65.18	74.15	27.2	70.2	119.7	157.4	125.5	von Willebrand factor A domain-containing protein 5A OS=Homo sapiens OX=9606 GN=VWA5A PE=1 SV=2	150.04	72.13	61.13	84.05	68.09	3	FALSE	0	1	5	3	86.4	0	3	8	7	2	19	7530.2
FALSE	High	Master Protein	PITPNM1	A6NME4; hsa:9600; O00562; Q6T7X3; Q8TBN3; Q9BZ73	Synthesis of PI	O00562	0.588062	0.726588	0.978893	0.667133	-1.02	-0.48	-0.03	-0.57	0.493	0.718	0.977	0.675	50.24	36.85	39.49	51.83	46.6	56.8	139.8	68.5	188.4	Membrane-associated phosphatidylinositol transfer protein 1 OS=Homo sapiens OX=9606 GN=PITPNM1 PE=1 SV=4	76.44	77.43	46.25	62.92	40.4	7	FALSE	1	1	7	7	134.8	0	5	6	7	3	19	25975.3	98131.4	4037.94
FALSE	High	Master Protein	MPHOSPH10	A0AVJ8; hsa:10199; O00566	Major pathway of rRNA processing in the nucleolus and cytosol; rRNA modification in the nucleus and cytosol	O00566	0.99799	0.964065	0.961022	0.950277	-0.14	0.09	-0.08	0.11	0.906	1.062	0.945	1.082	57.87	43.09	57.57	46.14	109.9	89.8	93.2	66	141.1	U3 small nucleolar ribonucleoprotein protein MPP10 OS=Homo sapiens OX=9606 GN=MPHOSPH10 PE=1 SV=2	47.64	47.26	67.98	56.13	43.5	10	FALSE	2	1	22	10	78.8	0	8	8	8	3	20	127620	395491	41988.7
FALSE	High	Master Protein	NOP56	hsa:10528; O00567; Q2M3T6; Q9NQ05	Major pathway of rRNA processing in the nucleolus and cytosol; rRNA modification in the nucleus and cytosol; Association of TriC/CCT with target proteins during biosynthesis	O00567	0.842385	0.955467	0.978893	0.909341	-0.53	-0.12	-0.04	-0.07	0.691	0.918	0.972	0.952	82.96	64.17	57.15	61.68	75.5	100	109.8	100.6	114.2	Nucleolar protein 56 OS=Homo sapiens OX=9606 GN=NOP56 PE=1 SV=4	41.84	30.69	27.71	13.4	17.37	35	FALSE	3	1	77	48	66	0	8	8	8	3	20	9.52741e+06	1.75404e+07	1.03609e+06
FALSE	High	Master Protein	DDX3X	A8K538; B4E3E8; hsa:1654; O00571; O15536	Neutrophil degranulation	O00571	0.891892	0.960752	0.980188	0.820121	-0.47	-0.14	-0.01	0.14	0.723	0.905	0.991	1.102	77.95	62.01	55.05	61.36	59.6	97.5	102.5	119.7	120.7	ATP-dependent RNA helicase DDX3X OS=Homo sapiens OX=9606 GN=DDX3X PE=1 SV=3	63.4	40.75	39.24	9.11	27.59	32	FALSE	3	1	54	33	73.2	1	8	8	8	3	20	3.13237e+06	5.43222e+06	175635
FALSE	High	Master Protein	RNASET2	B2RDA7; E1P5C3; hsa:8635; O00584; Q5T8Q0; Q8TCU2; Q9BZ46; Q9BZ47	Neutrophil degranulation	O00584	0.982062	0.821042	0.989387	0.646109	-0.07	0.25	0.02	-0.45	0.953	1.192	1.014	0.734	95.57	72.53	65.68	85.77	101.7	97.1	110.3	84.2	106.7	Ribonuclease T2 OS=Homo sapiens OX=9606 GN=RNASET2 PE=1 SV=2	76.18	67.18	41.36	40.3	49.56	9	FALSE	1	1	39	9	29.5	0	8	8	8	3	20	1.04252e+06	397404	67920
FALSE	High	Master Protein	KPNA4	A8K4S6; D3DNM2; hsa:3840; O00190; O00629	ISG15 antiviral mechanism; NS1 Mediated Effects on Host Pathways	O00629	0.971634	0.985636	0.91108	0.950473	-0.1	-0.09	0.1	-0.06	0.933	0.942	1.07	0.96	63.19	62.94	48.36	58.11	96.3	107.4	107.7	93.5	95.1	Importin subunit alpha-3 OS=Homo sapiens OX=9606 GN=KPNA4 PE=1 SV=1	48.93	17.78	20.05	26.68	13.19	10	FALSE	3	1	32	13	57.9	0	8	8	8	3	20	1.04772e+06	2.18282e+06	120728
FALSE	High	Master Protein	TRIM38	B2R862; hsa:10475; O00635	Interferon gamma signaling	O00635	0.951534	0.731228	0.885609	0.770246	0.06	0.42	0.18	0.32	1.039	1.34	1.129	1.246	48.8	56.75	51.87	53.95	73.8	59.8	118.3	129.9	118.2	E3 ubiquitin-protein ligase TRIM38 OS=Homo sapiens OX=9606 GN=TRIM38 PE=1 SV=1	52.56	103.36	49.84	9.02	27.31	10	FALSE	1	1	23	10	53.4	1	6	8	8	3	20	265692	361855
FALSE	High	Master Protein	PPP6C	B2R5V6; B7Z2W9; B7Z5K9; hsa:5537; O00743; Q5U0A2; Q9UIC9	Telomere Extension By Telomerase; COPII-mediated vesicle transport	O00743	0.479992	0.650237	0.377395	0.687415	-0.93	-0.41	-0.24	-0.27	0.526	0.751	0.848	0.828	86.06	56.59	54.69	58.37	60.6	89.1	116.5	91.8	142	Serine/threonine-protein phosphatase 6 catalytic subunit OS=Homo sapiens OX=9606 GN=PPP6C PE=1 SV=1	71.74	41.82	36.38	46.87	26.7	13	FALSE	2	1	51	13	35.1	1	8	8	8	3	20	896369	993163	40151.6
FALSE	High	Master Protein	MAN2B1	G5E928; hsa:4125; O00754; O15330; Q16680; Q93094; Q9BW13	Neutrophil degranulation; Lysosomal oligosaccharide catabolism	O00754	0.983068	0.745413	0.957801	0.284504	-0.27	0.21	-0.05	-0.48	0.831	1.16	0.966	0.719	103.29	80.82	64.75	64.11	120.3	113.7	98.9	64.6	102.5	Lysosomal alpha-mannosidase OS=Homo sapiens OX=9606 GN=MAN2B1 PE=1 SV=3	58.06	46.03	16.36	54.36	50.69	2	FALSE	2	1	25	19	113.7	1	8	8	8	3	20	3.66885e+06	1.18699e+06	345892
FALSE	High	Master Protein	PDXK	hsa:8566; O00764; Q7Z2Y0; Q9BS02	Neutrophil degranulation; Vitamin B6 activation to pyridoxal phosphate	O00764	0.76739	0.726588	0.609562	0.905299	0.2	0.23	-0.18	-0.11	1.149	1.174	0.881	0.929	65.81	56.47	72.22	59.37	110	101.4	94.8	89.6	104.3	Pyridoxal kinase OS=Homo sapiens OX=9606 GN=PDXK PE=1 SV=1	37.49	52.83	63.76	14.62	35.31	16	FALSE	2	1	62	16	35.1	0	8	8	8	3	20	2.18605e+06	1.62389e+06	293762
FALSE	High	Master Protein	ARID1A	D3DPL1; hsa:8289; O14497; Q53FK9; Q5T0W1; Q5T0W2; Q5T0W3; Q8NFD6; Q96T89; Q9BY33; Q9HBJ5; Q9UPZ1	RUNX1 interacts with co-factors whose precise effect on RUNX1 targets is not known; RMTs methylate histone arginines	O14497	0.957846	0.941337	0.961022	0.914579	-0.28	0.05	0.07	-0.07	0.825	1.036	1.053	0.952	57.42	52.15	45.79	49.12	67	102.2	129.8	77.3	123.7	AT-rich interactive domain-containing protein 1A OS=Homo sapiens OX=9606 GN=ARID1A PE=1 SV=3	68.3	48.08	39.08	28.99	22.77	27	FALSE	7	1	17	28	241.9	1	8	8	8	3	20	691377	1.46694e+06	28420.4
FALSE	High	Master Protein	SDHD	A6ND90; B3KQQ8; E9PIC0; E9PIG3; E9PQI9; hsa:6392; O14521; Q53XW5; Q6IRW2	Respiratory electron transport; Citric acid cycle (TCA cycle)	O14521	0.383124	0.955467	0.841921	0.760691	-1.23	-0.06	-0.19	-0.37	0.427	0.96	0.876	0.771	90.57	79.93	75.87	85.17	43.8	138.2	98.2	97.7	122.1	Succinate dehydrogenase [ubiquinone] cytochrome b small subunit, mitochondrial OS=Homo sapiens OX=9606 GN=SDHD PE=1 SV=1	84.2	47.1	46.86	12.48	57.33	4	FALSE	6	1	28	4	17	1	8	7	8	3	19	158913	87117.8	7018.19
FALSE	High	Master Protein	FCHO1	A6NHE6; A8K5U5; B4E120; hsa:23149; O14526; Q05C93; Q8IW22	Cargo recognition for clathrin-mediated endocytosis	O14526	0.857459	0.971373	0.97206	0.90123	-0.47	0.01	0.08	-0.11	0.721	1.009	1.06	0.926	60.78	64.18	45.57	56.6	57.3	97.8	118.5	116.9	109.5	F-BAR domain only protein 1 OS=Homo sapiens OX=9606 GN=FCHO1 PE=1 SV=2	62.39	41.91	38.1	15.68	31.62	13	FALSE	2	1	18	13	96.8	0	8	8	8	3	20	284079	612600	21574.2
FALSE	High	Master Protein	TRAFD1	A8K5L6; B4DI89; hsa:10906; O14545		O14545	0.983024	0.993383	0.953649	0.971678	-0.04	0.03	-0.12	-0.06	0.971	1.023	0.923	0.956	50.26	40.51	42.19	45.14	123.3	83.2	77.5	103.2	112.8	TRAF-type zinc finger domain-containing protein 1 OS=Homo sapiens OX=9606 GN=TRAFD1 PE=1 SV=1	27.24	73.37	44.03	29.07	29.78	7	FALSE	0	1	13	7	64.8	3	7	6	7	3	20	212293	309416	70173.3
FALSE	High	Master Protein	COX7A2L	hsa:9167; O14548; Q9P118	Respiratory electron transport; TP53 Regulates Metabolic Genes; Cytoprotection by HMOX1	O14548	0.802541	0.768089	0.957342	0.882621	0.2	0.21	0.09	0.14	1.148	1.154	1.063	1.101	58.6	56.86	46.52	53.57	81.8	106.1	104.1	109.1	98.9	Cytochrome c oxidase subunit 7A-related protein, mitochondrial OS=Homo sapiens OX=9606 GN=COX7A2L PE=1 SV=2	40.11	28.5	22.99	20.31	25.19	6	FALSE	5	1	63	6	12.6	3	8	8	8	3	20	794185	1.308e+06	151957
FALSE	High	Master Protein	NDUFAB1	B2R4M1; hsa:4706; O14561; Q9UNV1	Glyoxylate metabolism and glycine degradation; Mitochondrial Fatty Acid Beta-Oxidation; Complex I biogenesis	O14561	0.768728	0.826646	0.8466	0.884036	-0.69	0.36	-0.19	0.24	0.619	1.279	0.875	1.185	113.21	86.86	74.8	63.34	42.3	121.1	103.8	104.5	128.2	Acyl carrier protein, mitochondrial OS=Homo sapiens OX=9606 GN=NDUFAB1 PE=1 SV=3	112.82	47.72	30.79	33.67	68	2	FALSE	4	1	15	2	17.4	0	8	8	8	3	19	79632.3	34947.1	3403.99
FALSE	High	Master Protein	COPE	A6NE29; A6NKA3; hsa:11316; O14579; O76097; Q6IBB8; Q9UGP6	COPI-dependent Golgi-to-ER retrograde traffic; COPI-mediated anterograde transport	O14579	0.34505	0.448632	0.570882	0.18057	-1.01	-0.56	-0.23	-0.59	0.497	0.679	0.851	0.663	83.6	68.2	58.24	71.79	63.5	70.1	128.3	88.5	149.6	Coatomer subunit epsilon OS=Homo sapiens OX=9606 GN=COPE PE=1 SV=3	37.7	46.8	47.75	63.18	29.68	13	FALSE	2	1	61	13	34.5	1	8	8	8	3	20	488814	493616	47999.8
FALSE	High	Master Protein	AP3D1	hsa:8943; O00202; O14617; O75262; Q59HF5; Q96G11; Q9H3C6		O14617	0.542927	0.771783	0.899803	0.864895	-0.78	-0.33	-0.09	-0.14	0.584	0.798	0.939	0.908	96.29	86.18	69.06	71.64	71.2	113	105.7	78.4	131.8	AP-3 complex subunit delta-1 OS=Homo sapiens OX=9606 GN=AP3D1 PE=1 SV=1	58.99	46.32	25.56	42.11	20.81	25	FALSE	0	1	25	25	130.1	0	8	8	8	3	20	555513	866702	44492.3
FALSE	High	Master Protein	CCS	hsa:9973; O14618; Q2M366; Q8NEV0	Detoxification of Reactive Oxygen Species	O14618	0.957846	0.92922	0.948243	0.782879	-0.04	0.03	0.08	0.17	0.973	1.018	1.06	1.122	53.25	60.99	42.31	43.88	91.1	91	109.2	96.1	112.6	Copper chaperone for superoxide dismutase OS=Homo sapiens OX=9606 GN=CCS PE=1 SV=1	30.1	52.16	27.3	31.89	23.99	10	FALSE	4	1	45	10	29	0	8	8	8	3	20	834649	1.32226e+06	333456
FALSE	High	Master Protein	CHD2	C6G482; hsa:1106; O14647; Q96IP5		O14647	0.549863	0.841218	0.981097	0.559639	-1.01	-0.27	-0.01	-0.52	0.496	0.83	0.993	0.697	67.23	49.57	45.14	50.29	53.9	101.8	134.6	62.5	147.3	Chromodomain-helicase-DNA-binding protein 2 OS=Homo sapiens OX=9606 GN=CHD2 PE=1 SV=2	73.92	33.86	42.28	17.68	28.58	6	FALSE	2	1	5	9	211.2	0	7	8	8	3	20	212102	151201	1200.14
FALSE	High	Master Protein	GOSR2	D3DXJ5; D3DXJ6; hsa:9570; O14653; Q8N4B8; Q96DA5; Q9BZZ4	COPI-mediated anterograde transport; Intra-Golgi traffic; COPII-mediated vesicle transport; XBP1(S) activates chaperone genes; Cargo concentration in the ER	O14653	0.979295	0.964065	0.986618	0.982929	-0.21	0.15	0.05	0.08	0.864	1.109	1.034	1.059	44.03	44.06	32.35	41.19	60	110.7	102.9	116.4	110	Golgi SNAP receptor complex member 2 OS=Homo sapiens OX=9606 GN=GOSR2 PE=1 SV=2	60.86	81.42	52.45	48.47	39.92	3	FALSE	5	1	15	3	24.8	0	7	7	6	3	20	125706	171732	4918.34
FALSE	High	Master Protein	ADAM10	B4DU28; hsa:102; O14672; Q10742; Q92650	Amyloid fiber formation; Collagen degradation; Activated NOTCH1 Transmits Signal to the Nucleus; Constitutive Signaling by NOTCH1 PEST Domain Mutants; Constitutive Signaling by NOTCH1 HD Domain Mutants; Constitutive Signaling by NOTCH1 HD+PEST Domain Mutants; NOTCH2 Activation and Transmission of Signal to the Nucleus; NOTCH3 Activation and Transmission of Signal to the Nucleus; Neutrophil degran…	O14672	0.847193	0.71689	0.957342	0.711505	0.2	0.36	-0.08	0.41	1.146	1.28	0.948	1.326	63.83	60.94	52.06	39.83	80.8	119.8	86.7	111	101.7	Disintegrin and metalloproteinase domain-containing protein 10 OS=Homo sapiens OX=9606 GN=ADAM10 PE=1 SV=1	35.01	43.09	26.2	36.61	45.55	14	FALSE	27	1	28	14	84.1	7	8	8	8	3	20	468724	326510	92081.4
FALSE	High	Master Protein	TP53I11	hsa:9537; O14683; Q3ZCS0		O14683	0.91326	0.767528	0.844576	0.435561	0.12	0.34	0.2	0.61	1.087	1.269	1.148	1.531	61.78	53.05	48.05	47.65	80.8	99.9	96.8	136.4	86.1	Tumor protein p53-inducible protein 11 OS=Homo sapiens OX=9606 GN=TP53I11 PE=1 SV=2	52.7	43.1	39.89	20.05	30.13	7	FALSE	1	1	25	7	21	0	8	8	8	3	20	274328	1.06337e+06	41016
FALSE	High	Master Protein	APAF1	B2RMX8; hsa:317; O14727; O43297; Q7Z438; Q9BXZ6; Q9UBZ5; Q9UGN8; Q9UGN9; Q9UGP0; Q9UJ58; Q9UJ59; Q9UJ60; Q9UJ61; Q9UJ62; Q9UJ63; Q9UJ64; Q9UJ65; Q9UJ66; Q9UJ67; Q9UNC9	Neutrophil degranulation; Transcriptional Regulation by E2F6; Activation of caspases through apoptosome-mediated cleavage; SMAC (DIABLO) binds to IAPs ; SMAC(DIABLO)-mediated dissociation of IAP:caspase complexes ; TP53 Regulates Transcription of Caspase Activators and Caspases; Regulation of the apoptosome activity	O14727	0.578088	0.161739	0.91108	0.782879	0.66	0.94	0.16	0.27	1.575	1.918	1.115	1.206	74.6	69.22	82.65	88.04	80.6	102.3	116.9	105.1	95.1	Apoptotic protease-activating factor 1 OS=Homo sapiens OX=9606 GN=APAF1 PE=1 SV=2	65.6	36.61	45.34	7.7	59.6	16	FALSE	29	1	13	16	141.7	0	8	8	8	3	20	498665	245722	17946.5
FALSE	High	Master Protein	CDIPT	B4DUV0; H3BTV1; hsa:10423; O14735; Q6FGU1; Q6ZN70	Synthesis of PI	O14735	0.479992	0.933373	0.978893	0.981723	-0.85	0.06	0.04	0.04	0.555	1.044	1.027	1.026	99.98	66.97	63.69	58.12	49.4	123.9	108.6	105.1	113	CDP-diacylglycerol--inositol 3-phosphatidyltransferase OS=Homo sapiens OX=9606 GN=CDIPT PE=1 SV=1	84.35	41.54	37.81	34.21	50.29	2	FALSE	3	1	10	2	23.5	0	8	8	8	3	20	1.28404e+06	772850	56645.4
FALSE	High	Master Protein	PDCD5	B4DE64; hsa:9141; O14737; Q53YC9; Q6IB70		O14737	0.668117	0.991775	0.978893	0.912728	0.29	-0.08	0.03	-0.07	1.227	0.943	1.023	0.954	106.57	52.8	54.15	69.12	156.4	82.1	83.8	88.1	89.7	Programmed cell death protein 5 OS=Homo sapiens OX=9606 GN=PDCD5 PE=1 SV=3	37.14	19.7	33.93	16.64	33.94	14	FALSE	0	1	70	14	14.3	0	8	8	8	3	20	1.96951e+06	6.58159e+06	1.56522e+06
FALSE	High	Master Protein	PRMT5	A8MTP3; A8MZ91; B4DX49; B4DY30; B5BU10; D3DS33; E2QRE7; hsa:10419; O14744; Q6IBR1; Q9UKH1	snRNP Assembly; RMTs methylate histone arginines; Regulation of TP53 Activity through Methylation	O14744	0.704013	0.679869	0.978893	0.782879	0.25	0.26	0.04	0.16	1.192	1.198	1.026	1.118	74.29	56.07	54.38	54.17	110.3	107.7	95.5	92	94.5	Protein arginine N-methyltransferase 5 OS=Homo sapiens OX=9606 GN=PRMT5 PE=1 SV=4	26.07	19.96	35.7	14.12	21.76	17	FALSE	5	1	29	17	72.6	0	8	8	8	3	20	1.38793e+06	1.77796e+06	521889
FALSE	High	Master Protein	NHERF1	B3KY21; hsa:9368; O14745; O43552; Q86WQ5		O14745	0.479992	0.955467	0.837954	0.900312	0.58	-0.01	-0.11	0.09	1.499	0.996	0.925	1.062	69.14	52.37	52.41	52.55	138.9	92.6	84.8	86.8	96.9	Na(+)/H(+) exchange regulatory cofactor NHE-RF1 OS=Homo sapiens OX=9606 GN=SLC9A3R1 PE=1 SV=4	29.11	18.69	15.67	15.97	30.06	26	FALSE	1	1	69	26	38.8	0	8	8	8	3	20	7.18624e+06	9.41926e+06	2.17551e+06
FALSE	High	Master Protein	TPP1	hsa:1200; O14773; Q53HT1; Q5JAK6; Q6UX56; Q71JP6; Q96C37	XBP1(S) activates chaperone genes	O14773	0.996878	0.406943	0.73805	0.68963	-0.15	-0.54	-0.17	-0.3	0.902	0.686	0.891	0.813	80.62	65.31	66.36	54.56	79.2	93.7	101.3	110.1	115.6	Tripeptidyl-peptidase 1 OS=Homo sapiens OX=9606 GN=TPP1 PE=1 SV=2	60.34	26.32	44.89	14.68	59.3	7	FALSE	2	1	23	7	61.2	0	8	8	8	3	20	963028	769323	157988
FALSE	High	Master Protein	TCERG1	hsa:10915; O14776; Q2NKN2; Q59EA1	mRNA Splicing - Major Pathway	O14776	0.990392	0.972524	0.72281	0.739734	-0.27	-0.15	-0.14	-0.2	0.828	0.903	0.905	0.872	74.29	65.47	55.11	54.93	85.4	107.9	93.1	92.8	120.9	Transcription elongation regulator 1 OS=Homo sapiens OX=9606 GN=TCERG1 PE=1 SV=2	34.21	31.61	27.07	32.07	15.63	35	FALSE	1	1	31	35	123.8	0	8	8	8	3	20	2.86035e+06	3.05348e+06	281044
FALSE	High	Master Protein	APOL1	A5PLQ4; B4DU12; E9PF24; hsa:8542; O14791; O60804; Q5R3P7; Q5R3P8; Q96AB8; Q96PM4; Q9BQ03	Scavenging of heme from plasma; Regulation of Insulin-like Growth Factor (IGF) transport and uptake by Insulin-like Growth Factor Binding Proteins (IGFBPs); Post-translational protein phosphorylation	O14791	0.465751	0.0263272	0.0620926	8.50051e-09	0.72	0.92	0.39	1.65	1.645	1.887	1.307	3.128	104.71	82.77	86.44	89.72	91	103.6	90.5	158.9	56	Apolipoprotein L1 OS=Homo sapiens OX=9606 GN=APOL1 PE=1 SV=5	51.62	17.99	56.69	39.71	69.45	18	FALSE	3	1	46	18	43.9	0	8	8	8	3	20	2.03997e+07	4.5992e+07	3.9295e+06
FALSE	High	Master Protein	SCAMP3	A9Z1W6; B1AVS6; hsa:10067; O14828; O15128; Q96FR8; Q9BPY0		O14828	0.91326	0.97938	0.978432	0.861635	-0.39	-0.11	-0.03	0.12	0.765	0.928	0.98	1.085	74.12	54.46	48.66	64.72	73.7	97.9	108.4	109.7	110.3	Secretory carrier-associated membrane protein 3 OS=Homo sapiens OX=9606 GN=SCAMP3 PE=1 SV=3	34.89	24.96	27.42	19.49	19.77	10	FALSE	0	1	36	10	38.3	0	8	8	8	3	20	709774	2.35326e+06	128831
FALSE	High	Master Protein	MGST3	B2R592; hsa:4259; O14880; Q6ICN4	Aflatoxin activation and detoxification; Glutathione conjugation	O14880	0.252729	0.000320706	0.0195013	0.770246	-1.26	-1.53	-0.65	-0.24	0.417	0.347	0.637	0.849	108.19	107.3	84.91	83.34	53.4	27.7	126.3	115	177.5	Microsomal glutathione S-transferase 3 OS=Homo sapiens OX=9606 GN=MGST3 PE=1 SV=1	54.89	92.38	105.6	10.28	60.41	6	FALSE	5	1	57	6	16.5	0	8	8	8	3	20	105601	476647	22387.8
FALSE	High	Master Protein	IKBKB	B4DZ30; B4E0U4; hsa:3551; O14920; O75327	FCERI mediated NF-kB activation; Downstream TCR signaling; Activation of NF-kappaB in B cells; ER-Phagosome pathway; CLEC7A (Dectin-1) signaling; PKR-mediated signaling; SARS-CoV-2 activates/modulates innate and adaptive immune responses; IKK complex recruitment mediated by RIP1; NOD1/2 Signaling Pathway; TICAM1, RIP1-mediated IKK complex recruitment; RIP-mediated NFkB activation via ZBP1; p75NTR…	O14920	0.742785	0.848822	0.904548	0.887867	-0.65	-0.26	0.14	-0.13	0.637	0.835	1.105	0.916	69.74	53.28	43.95	48.83	57.2	87.1	126.2	108.9	120.6	Inhibitor of nuclear factor kappa-B kinase subunit beta OS=Homo sapiens OX=9606 GN=IKBKB PE=1 SV=1	59.44	49.72	48.08	43	23.58	19	FALSE	90	1	34	20	86.5	0	8	8	8	3	20	387007	530223	8703.29
FALSE	High	Master Protein	HAT1	hsa:8520; O14929; Q49A44; Q53QF0; Q53SU4; Q6P594; Q8WWB9	HATs acetylate histones	O14929	0.895808	0.781734	0.493844	0.906599	-0.49	-0.34	-0.38	-0.14	0.714	0.79	0.767	0.906	68.35	38.33	41.13	50.79	73.6	77.5	88.3	115.7	144.9	Histone acetyltransferase type B catalytic subunit OS=Homo sapiens OX=9606 GN=HAT1 PE=1 SV=2	51.05	38.99	47.72	12.68	40.43	5	FALSE	2	1	16	5	49.5	0	7	8	7	3	20	105041	206617	12391.6
FALSE	High	Master Protein	UBE2L6	A6NDM6; A8MY53; hsa:9246; O14933; Q8N5D8; Q9UEZ0	Antigen processing: Ubiquitination & Proteasome degradation; Amyloid fiber formation; PKR-mediated signaling; ISG15 antiviral mechanism; Termination of translesion DNA synthesis; Negative regulators of DDX58/IFIH1 signaling	O14933	0.996397	0.981208	0.961022	0.980511	-0.13	0.11	-0.12	0	0.913	1.083	0.92	1.002	39.41	54	41.24	52.35	81.8	95.5	85.9	119.2	117.5	Ubiquitin/ISG15-conjugating enzyme E2 L6 OS=Homo sapiens OX=9606 GN=UBE2L6 PE=1 SV=4	38.14	39.51	26.64	36.44	40.62	3	FALSE	10	1	20	3	17.8	2	7	6	7	3	20	53061	151569	4097.24
FALSE	High	Master Protein	UQCRQ	hsa:27089; O14949; Q5FVE2; Q9BV88; Q9T2V7	Respiratory electron transport	O14949	0.821919	0.848822	0.93553	0.782879	0.1	0.11	-0.07	0.15	1.072	1.082	0.951	1.108	80.76	63.14	65.59	67.89	90.7	110.7	90.5	116.2	91.9	Cytochrome b-c1 complex subunit 8 OS=Homo sapiens OX=9606 GN=UQCRQ PE=1 SV=4	36.77	31.15	26.76	26.56	22.2	9	FALSE	4	1	60	9	9.9	3	8	8	8	3	20	1.579e+06	3.11079e+06	347292
FALSE	High	Master Protein	MYL12B	D3DUH6; hsa:103910; O14950; Q13182; Q7Z5Z4	RHO GTPases activate CIT; EPHA-mediated growth cone collapse; Sema4D induced cell migration and growth-cone collapse; Smooth Muscle Contraction; RHO GTPases activate PKNs; RHO GTPases Activate ROCKs; RHO GTPases activate PAKs	O14950	0.957846	0.840345	0.330809	0.896331	-0.31	0.17	-0.27	-0.07	0.807	1.127	0.831	0.95	94.9	84.65	68.97	77.99	84	123.9	100.9	59.7	131.5	Myosin regulatory light chain 12B OS=Homo sapiens OX=9606 GN=MYL12B PE=1 SV=2	70.78	49.26	34.67	60.15	35.6	5	FALSE	9	1	63	10	19.8	0	8	8	8	3	20	1.46216e+07	4.31829e+06	1.23845e+06
FALSE	High	Master Protein	HGS	hsa:9146; O14964; Q9NR36	Endosomal Sorting Complex Required For Transport (ESCRT); Ub-specific processing proteases; Lysosome Vesicle Biogenesis; RHOU GTPase cycle; Cargo recognition for clathrin-mediated endocytosis; EGFR downregulation; Negative regulation of MET activity; InlB-mediated entry of Listeria monocytogenes into host cell; Inhibition of membrane repair; Prevention of phagosomal-lysosomal fusion; RHOBTB3 ATPa…	O14964	0.937461	0.961409	0.916639	0.717231	-0.01	0.02	0.11	0.26	0.996	1.014	1.078	1.196	56.66	59.41	54.67	51.14	72.7	83.3	91.7	165.3	87	Hepatocyte growth factor-regulated tyrosine kinase substrate OS=Homo sapiens OX=9606 GN=HGS PE=1 SV=1	55.55	40.38	48.03	15.75	31.92	11	FALSE	16	1	17	11	86.1	0	8	8	8	3	20	914767	1.46647e+06	89268.5
FALSE	High	Master Protein	RAB29	B4E1K3; C9JE77; hsa:8934; O14966	RAB geranylgeranylation	O14966	0.866314	0.991903	0.882532	0.84735	-0.48	-0.08	-0.09	0.13	0.718	0.947	0.94	1.093	88.45	65.3	46.08	63.71	60.1	102.6	102.3	121.3	113.7	Ras-related protein Rab-7L1 OS=Homo sapiens OX=9606 GN=RAB29 PE=1 SV=1	85.91	42.6	33.72	6.92	79.15	10	FALSE	1	1	60	11	23.1	0	8	8	8	3	20	1.94276e+06	1.55476e+06	106128
FALSE	High	Master Protein	VPS26C	B2R6T8; B7Z6B1; D3DSH4; hsa:10311; O14972; Q2TAY6		O14972	0.483746	0.997385	0.899803	0.982779	-1.09	0.07	0.23	0.07	0.47	1.051	1.169	1.052	84.5	91.44	71	61.69	31.6	120.1	134.2	75.2	138.9	Vacuolar protein sorting-associated protein 26C OS=Homo sapiens OX=9606 GN=VPS26C PE=1 SV=1	32.3	47.24	50.4	47.81	55.06	5	FALSE	0	1	21	5	33	0	4	8	8	3	19	56926.4	55409.6
FALSE	High	Master Protein	PPP1R12A	B4DZ09; F8VWB4; hsa:4659; O14974; Q2NKL4; Q569H0; Q86WU3; Q8NFR6; Q9BYH0	Regulation of PLK1 Activity at G2/M Transition; RHO GTPases activate CIT; RHO GTPases activate PKNs; RHO GTPases Activate ROCKs; RHO GTPases activate PAKs	O14974	0.70147	0.810232	0.920964	0.794568	0.3	0.17	0.08	0.14	1.235	1.127	1.06	1.105	65.07	62.94	54.08	58.24	111.6	92.2	78.1	145	73	Protein phosphatase 1 regulatory subunit 12A OS=Homo sapiens OX=9606 GN=PPP1R12A PE=1 SV=1	22.49	21.2	26.09	21.55	20.14	18	FALSE	8	1	43	51	115.2	0	8	8	8	3	20	5.74874e+06	8.82645e+06	2.08276e+06
FALSE	High	Master Protein	GAK	hsa:2580; O14976; Q5U4P5; Q9BVY6	Golgi Associated Vesicle Biogenesis; Clathrin-mediated endocytosis	O14976	0.428559	0.92277	0.978893	0.422774	-0.93	-0.14	-0.03	-0.48	0.525	0.906	0.98	0.716	94.46	75.2	55.2	62.82	47.7	116.4	141	68.3	126.6	Cyclin-G-associated kinase OS=Homo sapiens OX=9606 GN=GAK PE=1 SV=2	99.43	78.3	74.92	62.56	44.86	20	FALSE	2	1	19	20	143.1	1	8	8	8	3	20	551549	210822	26517.5
FALSE	High	Master Protein	HNRNPDL	hsa:9987; O14979; Q6SPF2; Q7KZ74; Q7KZ75; Q96IM0; Q96S43	Gene and protein expression by JAK-STAT signaling after Interleukin-12 stimulation	O14979	0.814672	0.484271	0.00382741	0.00134001	-0.62	-0.57	-0.5	-0.9	0.65	0.675	0.708	0.536	92.39	76.2	73.95	72.29	110.9	99.9	95.4	62.8	131	Heterogeneous nuclear ribonucleoprotein D-like OS=Homo sapiens OX=9606 GN=HNRNPDL PE=1 SV=3	60.98	22.65	55.67	17.8	27.56	20	FALSE	1	1	37	23	46.4	0	8	8	8	3	20	1.46783e+06	3.91343e+06	1.13014e+06
FALSE	High	Master Protein	XPO1	A6NL14; A8K1K5; D6W5E2; hsa:7514; O14980; Q63HP8; Q68CP3; Q99433	Separation of Sister Chromatids; MAPK6/MAPK4 signaling; NPAS4 regulates expression of target genes; Resolution of Sister Chromatid Cohesion; RHO GTPases Activate Formins; EML4 and NUDC in mitotic spindle formation; Rev-mediated nuclear export of HIV RNA; NEP/NS2 Interacts with the Cellular Export Machinery; Amplification of signal from unattached kinetochores via a MAD2 inhibitory signal; Heme si…	O14980	0.647678	0.845044	0.786435	0.608178	-0.75	-0.31	-0.13	-0.27	0.595	0.808	0.912	0.827	95.76	67.46	62.55	65.36	61.7	87.9	119.5	82.1	148.9	Exportin-1 OS=Homo sapiens OX=9606 GN=XPO1 PE=1 SV=1	85.7	42.5	38.52	18.8	31.38	37	FALSE	18	1	40	37	123.3	0	8	8	8	3	20	2.84188e+06	1.62867e+06	12504.6
FALSE	High	Master Protein	SEC16A	A1YCA4; hsa:9919; J3KNL6; O15027; Q4G0D7; Q5SXP0; Q5SXP1; Q8N347; Q96HP1	COPII-mediated vesicle transport	O15027	0.900904	0.899676	0.731381	0.898342	-0.5	-0.25	-0.43	-0.17	0.705	0.843	0.742	0.891	68.47	71.64	54.74	67.31	53.8	129	96.3	124.4	96.5	Protein transport protein Sec16A OS=Homo sapiens OX=9606 GN=SEC16A PE=1 SV=4	85.21	29.97	49.79	64.86	54.66	4	FALSE	1	1	3	4	251.7	0	7	6	7	3	19	41980.9	115063
FALSE	High	Master Protein	U2SURP	A0PJ60; hsa:23350; O15042; Q0D2M1; Q2NKQ7; Q9BR70	mRNA Splicing - Major Pathway	O15042	0.821919	0.774172	0.970585	0.780865	-0.53	-0.3	-0.03	-0.17	0.695	0.814	0.977	0.891	80.46	60.74	52.56	64.25	87.6	91.5	109.6	101.1	110.2	U2 snRNP-associated SURP motif-containing protein OS=Homo sapiens OX=9606 GN=U2SURP PE=1 SV=2	35.33	31.63	35.48	15.22	12.7	33	FALSE	1	1	35	33	118.2	1	8	8	8	3	20	1.47087e+06	2.78593e+06	158581
FALSE	High	Master Protein	SETD1A	A6NP62; hsa:9739; O15047; Q6PIF3; Q8TAJ6	Formation of WDR5-containing histone-modifying complexes; PKMTs methylate histone lysines; RUNX1 regulates genes involved in megakaryocyte differentiation and platelet function	O15047	0.531992	0.283912	0.88573	0.302128	-1.03	-0.84	-0.16	-0.87	0.491	0.558	0.892	0.548	71.5	75.33	59.97	68.67	49.5	65.8	154.3	125.8	104.6	Histone-lysine N-methyltransferase SETD1A OS=Homo sapiens OX=9606 GN=SETD1A PE=1 SV=3	82.53	45.22	47.91	74.59	51.95	8	FALSE	4	1	7	8	185.9	2	8	7	8	3	20	123365	141767	5158.95
FALSE	High	Master Protein	PFAS	A6H8V8; hsa:5198; O15067	Purine ribonucleoside monophosphate biosynthesis	O15067	0.996814	0.95296	0.978432	0.924066	-0.22	-0.14	0.05	0.09	0.859	0.906	1.036	1.065	66.03	56.21	46.32	56.65	88.2	93.3	106.5	101.7	110.4	Phosphoribosylformylglycinamidine synthase OS=Homo sapiens OX=9606 GN=PFAS PE=1 SV=4	46.02	44.18	29.1	22.8	19.57	40	FALSE	1	1	44	40	144.6	0	8	8	8	3	20	2.07225e+06	3.16899e+06	116435
FALSE	High	Master Protein	SCAMP1	hsa:9522; O15126; O43587; Q6FG23; Q96BX1; Q96QK5	Neutrophil degranulation	O15126	0.996878	0.833691	0.998831	0.884572	-0.06	0.41	0.02	0.28	0.958	1.329	1.017	1.214	69.94	40.08	58.14	82.66	59.3	123.6	111.1	60.7	145.4	Secretory carrier-associated membrane protein 1 OS=Homo sapiens OX=9606 GN=SCAMP1 PE=1 SV=2	70.57	51.68	52.37	97.45	57.13	8	FALSE	1	1	35	8	37.9	1	7	8	8	3	20	133004	60375.5
FALSE	High	Master Protein	SCAMP2	B2RDF0; hsa:10066; O15127; Q9BQE8		O15127	0.777926	0.946008	0.957342	0.770246	0.2	0.01	0.07	0.18	1.146	1.006	1.05	1.131	79.69	69.84	53.14	60.41	97.8	106.4	100	98.9	96.9	Secretory carrier-associated membrane protein 2 OS=Homo sapiens OX=9606 GN=SCAMP2 PE=1 SV=2	23.08	23.47	34.63	7.78	21.44	2	FALSE	2	1	19	7	36.6	0	8	8	8	3	20	1.51343e+06	3.40867e+06	246761
FALSE	High	Master Protein	ARPC2	hsa:10109; O15144; Q92801; Q9P1D4	Regulation of actin dynamics for phagocytic cup formation; FCGR3A-mediated phagocytosis; RHO GTPases Activate WASPs and WAVEs; Clathrin-mediated endocytosis; EPHB-mediated forward signaling	O15144	0.995036	0.90115	0.822072	0.891107	-0.14	0.1	0.12	0.1	0.908	1.069	1.086	1.074	86.1	68.96	66.31	63.47	79.9	103.7	107.2	104.9	104.3	Actin-related protein 2/3 complex subunit 2 OS=Homo sapiens OX=9606 GN=ARPC2 PE=1 SV=1	45.03	25.67	15.91	6.31	24.72	31	FALSE	6	1	85	31	34.3	0	8	8	8	3	20	2.97119e+07	2.30481e+07	3.09236e+06
FALSE	High	Master Protein	ARPC3	hsa:10094; O00554; O15145	Regulation of actin dynamics for phagocytic cup formation; FCGR3A-mediated phagocytosis; RHO GTPases Activate WASPs and WAVEs; Clathrin-mediated endocytosis; EPHB-mediated forward signaling	O15145	0.688626	0.881545	0.793966	0.926039	0.43	0.11	0.13	0.07	1.343	1.082	1.092	1.053	88.35	66.83	54.18	71.55	126	97.1	96.6	88.6	91.6	Actin-related protein 2/3 complex subunit 3 OS=Homo sapiens OX=9606 GN=ARPC3 PE=1 SV=3	27.07	22.19	12.22	20.45	19.23	15	FALSE	6	1	69	15	20.5	1	8	8	8	3	20	1.92677e+07	2.00642e+07	6.84566e+06
FALSE	High	Master Protein	POLR1C	hsa:9533; O15160; O75395; Q5JTE3	RNA Polymerase III Abortive And Retractive Initiation; RNA Polymerase III Transcription Initiation From Type 1 Promoter; RNA Polymerase III Transcription Initiation From Type 2 Promoter; RNA Polymerase III Transcription Initiation From Type 3 Promoter; B-WICH complex positively regulates rRNA expression; NoRC negatively regulates rRNA expression; RNA Polymerase III Transcription Termination; Cyto…	O15160	0.901644	0.950449	0.737593	0.739734	-0.41	-0.12	-0.2	-0.27	0.754	0.92	0.87	0.826	57.12	45.24	41.27	39.88	79	82.9	104.8	94.6	138.7	DNA-directed RNA polymerases I and III subunit RPAC1 OS=Homo sapiens OX=9606 GN=POLR1C PE=1 SV=1	26.16	29.95	44.07	17	22.95	9	FALSE	15	1	33	9	39.2	0	8	7	8	3	20	252794	501074	40821.2
FALSE	High	Master Protein	PLSCR1	B2R8H8; B4DTE8; hsa:5359; O15162		O15162	0.821919	0.930857	0.98927	0.655168	0.52	-0.17	0.01	0.64	1.438	0.887	1.01	1.558	71.38	70.49	63.71	55.85	90.5	64.4	107.2	138.1	99.8	Phospholipid scramblase 1 OS=Homo sapiens OX=9606 GN=PLSCR1 PE=1 SV=1	74.6	78.86	49.57	23.13	140.23	4	FALSE	2	1	15	4	35	0	7	7	8	3	18	180535	92879.4	11497.8
FALSE	High	Master Protein	PGRMC2	hsa:10424; O15173; Q569H1	RHOA GTPase cycle; RHOG GTPase cycle; RAC2 GTPase cycle; RAC3 GTPase cycle; RHOD GTPase cycle	O15173	0.528524	0.898599	0.809079	0.95377	-0.8	-0.18	-0.13	-0.05	0.574	0.883	0.913	0.966	67.01	62.41	44.65	49.12	57.5	98.1	102.9	113.9	127.6	Membrane-associated progesterone receptor component 2 OS=Homo sapiens OX=9606 GN=PGRMC2 PE=1 SV=1	52.44	33.25	35.84	8.63	26.66	8	FALSE	6	1	39	9	23.8	5	8	8	8	3	20	739495	1.1544e+06	50512
FALSE	High	Master Protein	PFDN6	hsa:10471; O15212	Prefoldin mediated transfer of substrate to CCT/TriC	O15212	0.990588	0.847848	0.408368	0.982033	-0.11	-0.26	-0.32	-0.02	0.926	0.834	0.803	0.986	88.83	83.24	83.31	81.16	131.9	76.4	78.9	102.8	110.1	Prefoldin subunit 6 OS=Homo sapiens OX=9606 GN=PFDN6 PE=1 SV=1	52.45	53.07	78.26	77.09	48.58	11	FALSE	2	1	50	11	14.6	5	8	8	8	3	20	685228	2.47081e+06	482609
FALSE	High	Master Protein	KMO	A2A2U8; A2A2U9; A2A2V0; hsa:8564; O15229; Q5SY07; Q5SY08; Q5SY09	Tryptophan catabolism	O15229	0.481289	0.592559	0.16649	0.766863	-0.81	-0.44	-0.36	-0.24	0.571	0.739	0.781	0.849	84.03	69.16	65.37	75.94	68.9	81	118.2	90.4	141.5	Kynurenine 3-monooxygenase OS=Homo sapiens OX=9606 GN=KMO PE=1 SV=2	63.03	48.97	44.34	29.52	38.38	17	FALSE	4	1	44	17	55.8	0	8	8	8	3	20	470325	805626	51323.5
FALSE	High	Master Protein	SURF4	B7Z6A4; hsa:6836; O15260; O60923; Q5T8U6; Q9UNZ0; Q9UNZ1	COPI-dependent Golgi-to-ER retrograde traffic; Neutrophil degranulation	O15260	0.374459	0.767528	0.505069	0.617363	-1.32	-0.38	-0.38	-0.57	0.4	0.769	0.77	0.675	110.96	54.63	45.02	30.63	75	99	98.5	87.7	139.7	Surfeit locus protein 4 OS=Homo sapiens OX=9606 GN=SURF4 PE=1 SV=3	86.72	34.07	33.42	8.31	74.2	5	FALSE	2	1	19	5	30.4	0	7	7	7	3	20	275436	182733	9102.54
FALSE	High	Master Protein	MAPK13	hsa:5603; O14739; O15124; O15264; Q5U4A5; Q6FI46; Q9UNU0	VEGFA-VEGFR2 Pathway; NOD1/2 Signaling Pathway; p38MAPK events; DSCAM interactions	O15264	0.805475	0.957942	0.848051	0.950473	-0.54	0.02	0.17	-0.06	0.689	1.017	1.122	0.957	62.35	57.2	49.18	52.75	39.3	103.7	128.4	108.7	119.9	Mitogen-activated protein kinase 13 OS=Homo sapiens OX=9606 GN=MAPK13 PE=1 SV=1	72.57	45.57	42.91	16.74	41.58	11	FALSE	24	1	38	12	42.1	0	7	8	8	3	20	508065	644830	20544.9
FALSE	High	Master Protein	OGT	hsa:8473; O15294; Q7Z3K0; Q8WWM8; Q96CC1; Q9UG57	UCH proteinases; Formation of WDR5-containing histone-modifying complexes; Regulation of necroptotic cell death; HATs acetylate histones	O15294	0.857336	0.843008	0.961022	0.819558	-0.48	-0.27	-0.04	-0.16	0.716	0.83	0.972	0.898	55.65	52.36	47.65	53.07	51.5	81.3	118.9	94.3	154	UDP-N-acetylglucosamine--peptide N-acetylglucosaminyltransferase 110 kDa subunit OS=Homo sapiens OX=9606 GN=OGT PE=1 SV=3	76.3	45.7	45.39	34.05	25.3	3	FALSE	8	1	32	29	116.9	0	8	8	8	3	20	869591	1.22979e+06	11401.4
FALSE	High	Master Protein	PMM2	A8K672; B7Z6R0; D3DUF3; hsa:5373; O15305	Defective PMM2 causes PMM2-CDG; Synthesis of GDP-mannose	O15305	0.998829	0.941337	0.745673	0.782879	-0.21	0.01	0.15	0.2	0.865	1.007	1.109	1.148	74.79	69.68	62.39	55.37	68.4	101.3	119.8	106.4	104.2	Phosphomannomutase 2 OS=Homo sapiens OX=9606 GN=PMM2 PE=1 SV=1	50.99	41.67	41.71	9.12	31.03	12	FALSE	5	1	50	12	28.1	0	8	8	8	3	20	3.03349e+06	3.0758e+06	170473
FALSE	High	Master Protein	HMGB3	hsa:3149; O15347; O95556; Q6NS40		O15347	0.943207	0.206434	0.000598574	0.764086	-0.08	-0.76	-0.57	-0.17	0.948	0.589	0.672	0.886	80.98	76.91	74.82	69.84	124.5	61.5	75.4	114.3	124.3	High mobility group protein B3 OS=Homo sapiens OX=9606 GN=HMGB3 PE=1 SV=4	50.5	43.64	45.96	51.09	51.01	8	FALSE	0	1	40	9	23	1	8	8	8	3	20	3.4177e+06	8.15681e+06	1.52419e+06
FALSE	High	Master Protein	PPM1G	hsa:5496; O15355		O15355	0.970785	0.914287	0.978893	0.971249	-0.28	-0.17	-0.01	-0.01	0.823	0.887	0.996	0.995	56.15	54.83	43.81	44.52	78.2	102.1	105.8	102.2	111.8	Protein phosphatase 1G OS=Homo sapiens OX=9606 GN=PPM1G PE=1 SV=1	45.27	42.35	40.7	15.9	14.58	23	FALSE	2	1	55	23	59.2	0	8	8	8	3	20	1.6205e+06	3.01908e+06	110692
FALSE	High	Master Protein	INPPL1	B2RTX5; hsa:3636; O15357; Q13577; Q13578	Synthesis of PIPs at the plasma membrane; Interleukin receptor SHC signaling; Synthesis of IP3 and IP4 in the cytosol; Signaling by CSF1 (M-CSF) in myeloid cells	O15357	0.683642	0.488104	0.978893	0.775154	-0.99	-1.05	-0.06	-0.58	0.503	0.484	0.96	0.667	56.87	58.52	44.92	92.41	76.4	51	130.1	50.4	192.2	Phosphatidylinositol 3,4,5-trisphosphate 5-phosphatase 2 OS=Homo sapiens OX=9606 GN=INPPL1 PE=1 SV=2	48.19	58.9	65.04	123.08	39.93	2	FALSE	6	1	4	5	138.5	1	3	5	5	3	19	17251.2
FALSE	High	Master Protein	EIF3D	A8MWD3; B2R7D4; B4DTF8; B4DVY1; hsa:8664; O15371; Q3MJD9; Q5M9Q6	L13a-mediated translational silencing of Ceruloplasmin expression; Translation initiation complex formation; Formation of a pool of free 40S subunits; Formation of the ternary complex, and subsequently, the 43S complex; Ribosomal scanning and start codon recognition; GTP hydrolysis and joining of the 60S ribosomal subunit	O15371	0.959597	0.90446	0.654984	0.966286	-0.08	-0.18	-0.17	-0.03	0.947	0.881	0.89	0.981	98.25	75.14	63.41	60.49	96.6	82.7	96.2	86.6	137.9	Eukaryotic translation initiation factor 3 subunit D OS=Homo sapiens OX=9606 GN=EIF3D PE=1 SV=1	38.7	42.57	37.57	4.89	29.13	27	FALSE	9	1	57	27	63.9	0	8	8	8	3	20	2.0863e+06	1.50925e+06	277585
FALSE	High	Master Protein	HDAC3	D3DQE1; hsa:8841; O15379; O43268; Q9UEI5; Q9UEV0	PPARA activates gene expression; Transcriptional regulation of white adipocyte differentiation; HCMV Early Events; Constitutive Signaling by NOTCH1 PEST Domain Mutants; Constitutive Signaling by NOTCH1 HD+PEST Domain Mutants; Heme signaling; Regulation of PTEN gene transcription; Transcriptional activation of mitochondrial biogenesis; HDACs deacetylate histones; Activation of anterior HOX genes i…	O15379	0.977724	0.97772	0.956653	0.965017	-0.18	0.16	0.28	-0.14	0.886	1.115	1.216	0.909	41.27	41.01	30.05	33.21	83.8	102.4	118.9	95.1	99.8	Histone deacetylase 3 OS=Homo sapiens OX=9606 GN=HDAC3 PE=1 SV=2	32.83	30.94	19.55	28.99	22.7	2	FALSE	31	1	6	3	48.8	0	6	6	8	3	19	37302.7	56669
FALSE	High	Master Protein	BCAT2	B2RB87; hsa:587; O00269; O15382; Q96KG1; Q9BTB6; Q9BUU6	Branched-chain amino acid catabolism	O15382	0.99799	0.955467	0.961022	0.673531	-0.17	-0.01	0.07	-0.28	0.889	0.991	1.046	0.822	82.67	77.99	60.88	75.54	95.8	103.4	109.3	70.5	121	Branched-chain-amino-acid aminotransferase, mitochondrial OS=Homo sapiens OX=9606 GN=BCAT2 PE=1 SV=2	26.28	36.36	46.94	50.78	30.47	16	FALSE	3	1	54	16	44.3	0	8	8	8	3	20	748127	1.2676e+06	338104
FALSE	High	Master Protein	STX7	E1P579; hsa:8417; O15400; Q5SZW2; Q96ES9		O15400	0.990926	0.981754	0.183016	0.837167	-0.22	-0.02	-0.31	0.15	0.861	0.988	0.804	1.106	60.22	47.83	49.78	52.06	97.1	97.7	83.2	116.3	105.7	Syntaxin-7 OS=Homo sapiens OX=9606 GN=STX7 PE=1 SV=4	20.32	15.91	13.64	8.67	16.08	19	FALSE	0	1	75	19	29.8	7	8	8	8	3	20	5.32908e+06	1.23276e+07	1.76123e+06
FALSE	High	Master Protein	SLC16A3	B3KXG8; hsa:9123; O15427; Q2M1P8	Pyruvate metabolism; Basigin interactions; Proton-coupled monocarboxylate transport	O15427	0.697138	0.977438	0.743519	0.685636	0.92	0.18	0.59	0.75	1.891	1.131	1.505	1.687	64.38	70.77	69.73	114.59	197.3	103.1	64.7	64.9	70	Monocarboxylate transporter 4 OS=Homo sapiens OX=9606 GN=SLC16A3 PE=1 SV=1	66.29	43.76	67.7	58.44	169.05	6	FALSE	4	1	13	6	49.4	0	5	6	7	2	18	108196
FALSE	High	Master Protein	POLR1G	hsa:10849; O15446; Q32N11; Q7Z5U2; Q9UPF6	B-WICH complex positively regulates rRNA expression; NoRC negatively regulates rRNA expression; RNA Polymerase I Transcription Initiation; RNA Polymerase I Promoter Escape; RNA Polymerase I Transcription Termination	O15446	0.874601	0.912037	0.978893	0.537095	-0.5	0.27	0.06	-0.73	0.706	1.205	1.04	0.604	57.71	43.3	53.2	32.22	80.2	132.8	123.1	44.3	119.6	DNA-directed RNA polymerase I subunit RPA34 OS=Homo sapiens OX=9606 GN=POLR1G PE=1 SV=1	46.93	36.69	45.44	12.12	36.33	7	FALSE	6	1	29	7	55	0	7	6	8	2	20	39711.7	207095	8529.74
FALSE	High	Master Protein	ARPC5	A6NEC4; hsa:10092; O15511; Q6PG42	Regulation of actin dynamics for phagocytic cup formation; FCGR3A-mediated phagocytosis; RHO GTPases Activate WASPs and WAVEs; Neutrophil degranulation; Clathrin-mediated endocytosis; EPHB-mediated forward signaling	O15511	0.954433	0.962571	0.978893	0.768258	-0.32	0.01	-0.03	-0.19	0.8	1.007	0.983	0.875	96.33	73.81	68.9	80.21	90.9	97.9	111.5	88.4	111.2	Actin-related protein 2/3 complex subunit 5 OS=Homo sapiens OX=9606 GN=ARPC5 PE=1 SV=3	42.45	24.52	21.7	10.22	22.58	14	FALSE	8	1	74	15	16.3	1	8	8	8	3	20	1.06974e+07	7.42907e+06	1.32079e+06
FALSE	High	Master Protein	POLR2D	hsa:5433; O15514; Q52LT4	Viral Messenger RNA Synthesis; Transcriptional regulation by small RNAs; Formation of RNA Pol II elongation complex ; Formation of the Early Elongation Complex; Formation of HIV elongation complex in the absence of HIV Tat; Formation of the HIV-1 Early Elongation Complex; RNA Pol II CTD phosphorylation and interaction with CE during HIV infection; Formation of HIV-1 elongation complex containing …	O15514	0.982554	0.946008	0.754454	0.983542	-0.06	-0.13	-0.26	0.01	0.959	0.915	0.838	1.008	87.37	55.56	55.55	56.95	108.2	92.4	84.7	99.2	115.5	DNA-directed RNA polymerase II subunit RPB4 OS=Homo sapiens OX=9606 GN=POLR2D PE=1 SV=1	29.74	22.01	45.36	12.45	29.13	5	FALSE	42	1	46	5	16.3	0	8	8	8	3	20	167289	322549	61412.6
FALSE	High	Master Protein	RNF113A	B2RBR7; hsa:7737; O15541	mRNA Splicing - Major Pathway	O15541	0.410149	0.960765	0.945257	0.80956	0.77	0.07	0.13	0.25	1.702	1.05	1.092	1.186	88.7	60.31	57.01	65.94	141	91	82.9	94.1	91	E3 ubiquitin-protein ligase RNF113A OS=Homo sapiens OX=9606 GN=RNF113A PE=1 SV=1	46.21	36.55	66.57	42.47	32.87	13	FALSE	1	1	41	13	38.8	6	8	7	8	3	20	332859	893813	238726
FALSE	High	Master Protein	DHX15	hsa:1665; O43143; Q9NQT7	mRNA Splicing - Major Pathway	O43143	0.723942	0.726588	0.731381	0.852952	-0.72	-0.43	-0.14	-0.11	0.606	0.744	0.907	0.926	85.69	67.94	55.66	63.27	68.4	93.8	118.1	94.8	124.9	ATP-dependent RNA helicase DHX15 OS=Homo sapiens OX=9606 GN=DHX15 PE=1 SV=2	43.54	34.08	28.26	29.91	18.85	42	FALSE	2	1	54	43	90.9	2	8	8	8	3	20	4.71412e+06	7.15096e+06	469911
FALSE	High	Master Protein	RNMT	B0YJ90; D3DUJ5; hsa:8731; O43148; O94996; Q9UIJ9	RNA Pol II CTD phosphorylation and interaction with CE during HIV infection; mRNA Capping; RNA Pol II CTD phosphorylation and interaction with CE	O43148	0.821919	0.821042	0.978893	0.998611	0.1	0.13	0.03	-0.01	1.072	1.094	1.023	0.995	72.8	51.05	53.2	56.81	92.2	111.7	102.8	92.4	100.9	mRNA cap guanine-N7 methyltransferase OS=Homo sapiens OX=9606 GN=RNMT PE=1 SV=1	44.98	27.5	32.86	33.91	22.06	22	FALSE	5	1	50	22	54.8	0	8	8	8	3	20	1.82452e+06	3.19188e+06	280986
FALSE	High	Master Protein	ZZEF1	A7MBM5; hsa:23140; O43149; Q6NXG0; Q6ZRA1; Q6ZSF4; Q9NVB9		O43149	0.96376	0.726588	0.978893	0.972191	-0.23	-0.42	0.12	0	0.85	0.746	1.09	1.001	81.9	50.86	49.5	83.32	53.5	57.8	153.5	80.6	154.7	Zinc finger ZZ-type and EF-hand domain-containing protein 1 OS=Homo sapiens OX=9606 GN=ZZEF1 PE=1 SV=6	96.45	82.26	44.25	31.51	32.66	14	FALSE	0	1	6	14	330.9	12	5	7	7	3	20	131601	7032.73
FALSE	High	Master Protein	RRP8	hsa:23378; O43159; Q7KZ78; Q9BVM6	SIRT1 negatively regulates rRNA expression	O43159	0.779089	0.112091	0.904548	0.302728	0.35	0.81	0.16	0.68	1.275	1.757	1.116	1.599	81.33	111.02	71.89	78.92	77	153.5	105.2	92.5	71.8	Ribosomal RNA-processing protein 8 OS=Homo sapiens OX=9606 GN=RRP8 PE=1 SV=2	73.52	18.17	39.83	6.07	41.97	11	FALSE	1	1	37	11	50.7	2	8	8	8	3	20	676761	480263	34457.9
FALSE	High	Master Protein	SIPA1L1	hsa:26037; J3KP19; O43166; O95321; Q9UDU4; Q9UNU4	Neurexins and neuroligins	O43166	0.99256	0.91802	0.992075	0.682178	-0.14	0.26	0.01	0.62	0.907	1.197	1.008	1.538	62.79	65.78	56.17	54	55.8	75.3	141.4	131.9	95.6	Signal-induced proliferation-associated 1-like protein 1 OS=Homo sapiens OX=9606 GN=SIPA1L1 PE=1 SV=4	47.47	71.48	45	18.06	78.2	8	FALSE	1	1	6	9	199.9	0	7	8	7	3	20	85417.7	137351	12765.6
FALSE	High	Master Protein	CYB5B	A8K6B1; hsa:80777; J3KNF8; O43169; Q96CC3; Q9BT35	Phase I - Functionalization of compounds	O43169	0.970589	0.981754	0.493844	0.917325	-0.09	-0.07	-0.25	0.09	0.942	0.954	0.839	1.066	83.03	74.37	71.23	82.55	59.8	101.2	108.1	79.7	151.1	Cytochrome b5 type B OS=Homo sapiens OX=9606 GN=CYB5B PE=1 SV=3	187.93	38.61	24.6	29.43	56.61	10	FALSE	2	1	67	10	16.7	1	8	8	8	3	20	461254	496199	35277.3
FALSE	High	Master Protein	PRPF4	hsa:9128; O43172; O43445; O43864; Q5T1M8; Q96DG2; Q96IK4	mRNA Splicing - Major Pathway	O43172	0.896184	0.726588	0.961022	0.906599	-0.48	-0.39	0.05	-0.07	0.718	0.765	1.036	0.95	76.02	63.02	50.71	54.37	101.1	109.6	101.5	106.1	81.6	U4/U6 small nuclear ribonucleoprotein Prp4 OS=Homo sapiens OX=9606 GN=PRPF4 PE=1 SV=2	51.59	30.52	44.16	46.64	26.49	23	FALSE	2	1	55	23	58.4	0	8	8	8	3	20	8.14646e+06	9.19733e+06	906722
FALSE	High	Master Protein	PHGDH	B2RD08; hsa:26227; O43175; Q5SZU3; Q9BQ01	Serine biosynthesis	O43175	0.870272	0.75481	0.742677	0.739734	-0.5	-0.41	0.28	-0.42	0.708	0.754	1.216	0.745	86.17	57.01	71.79	61.54	66.1	49.2	146.5	93.9	144.3	D-3-phosphoglycerate dehydrogenase OS=Homo sapiens OX=9606 GN=PHGDH PE=1 SV=4	87.7	84.4	76.62	18.3	159.8	11	FALSE	5	1	27	11	56.6	0	8	8	8	3	20	239512	91432.8	29551.3
FALSE	High	Master Protein	NDUFS4	hsa:4724; O43181; Q9BS69	Complex I biogenesis	O43181	0.944501	0.821904	0.961022	0.782879	0.05	0.3	-0.08	-0.3	1.034	1.227	0.947	0.813	80.28	56.04	70.23	84.35	107.2	106.8	80.9	100.1	105	NADH dehydrogenase [ubiquinone] iron-sulfur protein 4, mitochondrial OS=Homo sapiens OX=9606 GN=NDUFS4 PE=1 SV=1	32.54	59.87	43.43	56.96	45.17	6	FALSE	5	1	32	6	20.1	4	8	8	8	3	20	335770	150409	95691.2
FALSE	High	Master Protein	PAPSS1	hsa:9061; O43252; O43841; O75332; Q6IAX6; Q96FB1; Q96TF4; Q9P1P9; Q9UE98	Signaling by BRAF and RAF1 fusions; Transport and synthesis of PAPS; Metabolism of ingested H2SeO4 and H2SeO3 into H2Se	O43252	0.913997	0.752264	0.91108	0.637565	-0.4	-0.34	-0.13	-0.45	0.756	0.791	0.917	0.735	87.34	63.53	53.62	64.37	69.4	74.7	116.2	100	139.7	Bifunctional 3'-phosphoadenosine 5'-phosphosulfate synthase 1 OS=Homo sapiens OX=9606 GN=PAPSS1 PE=1 SV=2	162.79	52.39	20.53	72.92	39.72	12	FALSE	4	1	28	12	70.8	1	8	8	7	3	20	200102	336334	11712.2
FALSE	High	Master Protein	ZW10	A1A528; hsa:9183; O43264	COPI-dependent Golgi-to-ER retrograde traffic; Separation of Sister Chromatids; Resolution of Sister Chromatid Cohesion; RHO GTPases Activate Formins; EML4 and NUDC in mitotic spindle formation; Amplification of signal from unattached kinetochores via a MAD2 inhibitory signal	O43264	0.977936	0.897368	0.978893	0.979225	-0.26	-0.21	-0.03	0.04	0.836	0.865	0.977	1.025	77.6	90.12	74.31	85.13	56.6	58.9	117.9	82.6	184	Centromere/kinetochore protein zw10 homolog OS=Homo sapiens OX=9606 GN=ZW10 PE=1 SV=3	111.98	59.6	48.96	80.01	45.98	11	FALSE	7	1	18	11	88.8	0	8	8	8	3	20	102660	117522	922.951
FALSE	High	Master Protein	SART1	A6NDN1; hsa:9092; O43290; Q53GB5	mRNA Splicing - Major Pathway	O43290	0.712833	0.914287	0.989387	0.912728	0.23	0.04	0	-0.06	1.169	1.03	0.997	0.958	78.73	69.93	54.4	59.13	107.9	112	101.5	85.6	93	U4/U6.U5 tri-snRNP-associated protein 1 OS=Homo sapiens OX=9606 GN=SART1 PE=1 SV=1	15.44	12.22	11.19	8.72	23.6	45	FALSE	1	1	56	45	90.2	1	8	8	8	3	20	3.53087e+06	5.94923e+06	958737
FALSE	High	Master Protein	AP5Z1	hsa:9907; O43299; Q8N3X2; Q96H80		O43299	0.716151	0.728081	0.990169	0.838846	-0.91	-0.65	0.07	-0.36	0.531	0.639	1.046	0.779	65.77	54.79	52.37	68.59	49.1	35.4	136.8	138.5	140.2	AP-5 complex subunit zeta-1 OS=Homo sapiens OX=9606 GN=AP5Z1 PE=1 SV=2	59.14	80.22	52.48	44.95	42.94	3	FALSE	0	1	4	3	88.5	0	8	8	8	3	20	18683.5	51525.6	8974.81
FALSE	High	Master Protein	MTSS1	hsa:9788; J3KNK6; O43312; Q8TCA2; Q96RX2		O43312	0.990926	0.907147	0.942652	0.643464	-0.07	0.11	0.12	0.38	0.952	1.082	1.084	1.305	60.4	58.95	47.4	48.99	62.1	108.2	116.9	115	97.8	Protein MTSS 1 OS=Homo sapiens OX=9606 GN=MTSS1 PE=1 SV=2	49.78	51.09	26.81	9.62	28.85	3	FALSE	0	1	28	14	82.2	0	8	8	8	3	20	272247	810525	73279.8
FALSE	High	Master Protein	PPIP5K2	A1NI53; A6NGS8; hsa:23262; O43314; Q8TB50	Synthesis of pyrophosphates in the cytosol	O43314	0.996884	0.977277	0.853614	0.770246	-0.17	-0.07	-0.18	-0.32	0.887	0.952	0.885	0.8	63.7	66.78	46.56	53.36	116.3	59.1	96	88.6	139.9	Inositol hexakisphosphate and diphosphoinositol-pentakisphosphate kinase 2 OS=Homo sapiens OX=9606 GN=PPIP5K2 PE=1 SV=3	68.98	56.67	47.55	49.66	37.91	13	FALSE	1	1	12	13	140.3	0	6	8	8	3	20	270015	338754	9010.51
FALSE	High	Master Protein	EEF1E1	C9JLK5; hsa:9521; O43324; Q5THS2	Selenoamino acid metabolism; Cytosolic tRNA aminoacylation	O43324	0.342549	0.144977	0.899803	0.168666	-1	-0.79	-0.11	-0.7	0.5	0.579	0.924	0.615	113.63	92.04	64.12	100.53	56.6	70.7	131.5	76.2	165	Eukaryotic translation elongation factor 1 epsilon-1 OS=Homo sapiens OX=9606 GN=EEF1E1 PE=1 SV=1	72.77	52.25	54.22	25.49	28.1	8	FALSE	3	1	45	8	19.8	1	8	8	8	3	20	584929	304238	63940.5
FALSE	High	Master Protein	HNRNPR	hsa:10236; O43390; Q2L7G6; Q5TEH1; Q9BV64; S4R3J4	mRNA Splicing - Major Pathway; Processing of Capped Intron-Containing Pre-mRNA	O43390	0.895808	0.881545	0.899803	0.697027	-0.47	-0.21	-0.1	-0.25	0.724	0.867	0.933	0.844	91.33	74.29	59.81	76.95	82.9	99.9	102.8	104.7	109.7	Heterogeneous nuclear ribonucleoprotein R OS=Homo sapiens OX=9606 GN=HNRNPR PE=1 SV=1	21.48	22.8	10.14	8.99	16.33	9	FALSE	3	1	59	49	70.9	1	8	8	8	3	20	2.03761e+07	2.5343e+07	3.59179e+06
FALSE	High	Master Protein	PRPF3	B4DSY9; hsa:9129; O43395; O43446; Q5VT54	mRNA Splicing - Major Pathway	O43395	0.974683	0.99036	0.978893	0.809549	-0.27	-0.08	0.05	-0.17	0.829	0.944	1.033	0.892	58.19	50.3	43.09	50.49	88.6	87.4	112.7	101.5	109.9	U4/U6 small nuclear ribonucleoprotein Prp3 OS=Homo sapiens OX=9606 GN=PRPF3 PE=1 SV=2	30.68	40.18	35.6	12.56	21.43	25	FALSE	2	1	45	25	77.5	0	8	8	8	3	20	1.12565e+06	2.88922e+06	215639
FALSE	High	Master Protein	TXNL1	hsa:9352; O43396	RND2 GTPase cycle; RHOV GTPase cycle; RHOU GTPase cycle; RND3 GTPase cycle; RND1 GTPase cycle; RHOBTB2 GTPase cycle; RHOBTB1 GTPase cycle	O43396	0.878174	0.767528	0.978893	0.984488	0.07	0.2	-0.02	0.04	1.05	1.149	0.989	1.031	53.02	44.18	40.71	53.5	95.2	97.2	98.6	108	101	Thioredoxin-like protein 1 OS=Homo sapiens OX=9606 GN=TXNL1 PE=1 SV=3	18.8	25.31	8.73	23.12	19.22	18	FALSE	7	1	70	18	32.2	1	8	8	8	3	20	1.83264e+06	2.43619e+06	367381
FALSE	High	Master Protein	TPD52L2	B4DPJ6; E1P5G7; hsa:7165; O43398; O43399; Q5JWU5; Q5JWU6; Q5JWU8; Q5U0E0; Q9H3Z6		O43399	0.821919	0.901791	0.957342	0.0737451	-0.59	0.06	-0.06	-0.6	0.663	1.044	0.961	0.658	85.23	49.53	55.79	66.23	56.8	151.9	112.7	70.3	108.3	Tumor protein D54 OS=Homo sapiens OX=9606 GN=TPD52L2 PE=1 SV=2	73.27	22.9	20.79	30.07	23.4	19	FALSE	0	1	79	19	22.2	0	8	8	8	3	20	6.4675e+06	2.9902e+06	325186
FALSE	High	Master Protein	ERI3	B1AK98; hsa:79033; O43414; Q5T2T7; Q5T2T9; Q5TG35; Q9BQA0; Q9UEB4		O43414	0.900904	0.974407	0.998078	0.812845	0.43	-0.01	0.05	0.44	1.349	0.994	1.036	1.356	46.51	47.21	59.25	39.99	108.4	91.4	80.2	115.6	104.4	ERI1 exoribonuclease 3 OS=Homo sapiens OX=9606 GN=ERI3 PE=1 SV=2	34.45	32.35	46.12	18.2	39.14	2	FALSE	0	1	6	2	37.2	0	3	5	7	3	18	65908.3
FALSE	High	Master Protein	FIBP	A8K0J7; hsa:9158; O43427; Q27Q85; Q6IBQ3; Q9HD65		O43427	0.821478	0.759444	0.957342	0.74231	0.2	0.21	0.09	0.23	1.145	1.153	1.062	1.176	94.54	55.59	56.3	75.97	84.8	109.4	111.8	92.6	101.4	Acidic fibroblast growth factor intracellular-binding protein OS=Homo sapiens OX=9606 GN=FIBP PE=1 SV=3	20.91	52.1	29.74	24.08	33.23	8	FALSE	1	1	27	8	41.9	0	8	8	8	3	20	1.07486e+06	1.34078e+06	201064
FALSE	High	Master Protein	PPIH	A6NNE7; hsa:10465; O43447	mRNA Splicing - Major Pathway; SARS-CoV-1 activates/modulates innate immune responses	O43447	0.441618	0.691299	0.986618	0.739734	0.58	0.26	0.03	0.22	1.496	1.195	1.019	1.162	66.18	58.06	46.1	55.94	134	105.4	85	86.9	88.8	Peptidyl-prolyl cis-trans isomerase H OS=Homo sapiens OX=9606 GN=PPIH PE=1 SV=1	21.77	39.06	57.75	41.04	21.64	18	FALSE	2	1	90	18	19.2	1	8	8	8	3	20	1.51512e+06	1.64081e+06	509470
FALSE	High	Master Protein	HTRA2	hsa:27429; O43464; Q9HBZ4; Q9P0Y3; Q9P0Y4		O43464	0.792366	0.750169	0.978893	0.920355	-0.7	-0.4	-0.04	-0.12	0.616	0.757	0.971	0.921	76.6	72.51	57.06	63.98	75.1	92.4	88.2	103.6	140.6	Serine protease HTRA2, mitochondrial OS=Homo sapiens OX=9606 GN=HTRA2 PE=1 SV=2	53.41	31.13	53.29	35.84	37.22	8	FALSE	5	1	25	8	48.8	0	8	7	8	3	20	14959.7	279249	12691
FALSE	High	Master Protein	AKR7A2	hsa:8574; O43488; O75749; Q5TG63	Aflatoxin activation and detoxification	O43488	0.916314	0.774172	0.459742	0.89641	-0.39	-0.3	0.24	0.13	0.764	0.814	1.179	1.092	75.37	68.43	49.98	70.82	64.7	96.2	119.3	93	126.7	Aflatoxin B1 aldehyde reductase member 2 OS=Homo sapiens OX=9606 GN=AKR7A2 PE=1 SV=3	46.18	43.09	45.74	31.5	20.85	13	FALSE	3	1	43	13	39.6	1	8	8	8	3	20	1.20811e+06	1.90993e+06	48044.3
FALSE	High	Master Protein	TGOLN2	B2R686; B8ZZ88; D6W5K3; F8W8W7; F8WBK2; hsa:10618; J3KQ45; O15282; O43492; O43493; O43499; O43500; O43501; Q53G68; Q53GV2; Q6MZV1; Q6ZTM7; Q8N6T8; Q92760; Q96QL2	Golgi Associated Vesicle Biogenesis; Regulation of Insulin-like Growth Factor (IGF) transport and uptake by Insulin-like Growth Factor Binding Proteins (IGFBPs); Post-translational protein phosphorylation; Cargo recognition for clathrin-mediated endocytosis; Retrograde transport at the Trans-Golgi-Network	O43493	0.908233	0.821042	0.978432	0.782879	0.13	0.28	0.08	0.31	1.093	1.216	1.061	1.243	62.88	52.04	58.15	60.76	86	104.3	101	110.2	98.6	Trans-Golgi network integral membrane protein 2 OS=Homo sapiens OX=9606 GN=TGOLN2 PE=1 SV=4	35.84	39.3	42.43	31.78	26.71	8	FALSE	6	1	22	8	45.9	0	8	8	8	3	20	200831	714720	67336.7
FALSE	High	Master Protein	LAMTOR5	A0A0C4DGV4; hsa:10542; O43504; Q6IBD8	Amino acids regulate mTORC1; Regulation of PTEN gene transcription; mTORC1-mediated signalling; TP53 Regulates Metabolic Genes; Macroautophagy; Energy dependent regulation of mTOR by LKB1-AMPK	O43504	0.954175	0.955467	0.935498	0.824162	-0.29	-0.13	-0.08	0.14	0.818	0.912	0.946	1.102	103.41	86.84	77.65	87.47	91.3	100.6	100.9	92.2	115.1	Ragulator complex protein LAMTOR5 OS=Homo sapiens OX=9606 GN=LAMTOR5 PE=1 SV=1	23.34	41.65	42.15	51.81	48.26	5	FALSE	7	1	97	5	9.6	2	8	8	8	3	20	922625	1.23606e+06	154836
FALSE	High	Master Protein	WIPF1	B8ZZM1; D3DPE4; hsa:7456; O43516; Q15220; Q53TA9; Q6MZU9; Q9BU37; Q9UNP1	Regulation of actin dynamics for phagocytic cup formation; FCGR3A-mediated phagocytosis; CDC42 GTPase cycle; RAC1 GTPase cycle; RHO GTPases Activate WASPs and WAVEs	O43516	0.703763	0.920082	0.989387	0.717599	0.26	0.02	0	-0.23	1.201	1.012	0.998	0.852	70.64	71.91	63.98	73.91	142.6	89.4	83.3	97.6	87.1	WAS/WASL-interacting protein family member 1 OS=Homo sapiens OX=9606 GN=WIPF1 PE=1 SV=3	31.74	17.48	21.87	13.76	25.02	20	FALSE	5	1	55	20	51.2	2	8	8	8	3	20	4.32042e+06	7.85895e+06	2.0625e+06
FALSE	High	Master Protein	RGS14	hsa:10636; O43565; O43566; Q506M1; Q6ZWA4; Q8TD62	G alpha (i) signalling events	O43566	0.652722	0.897076	0.916275	0.495049	-0.9	-0.21	0.15	-0.6	0.537	0.863	1.11	0.662	56.9	57.33	59.81	66.61	39.3	78.1	123.9	102.4	156.3	Regulator of G-protein signaling 14 OS=Homo sapiens OX=9606 GN=RGS14 PE=1 SV=4	57.63	49.86	52.64	61.88	38.35	7	FALSE	4	1	19	7	61.4	0	7	7	7	3	20	87593.8	154720	3729.57
FALSE	High	Master Protein	DENR	hsa:8562; O43583; Q9H3U6; Q9UKZ0		O43583	0.450885	0.675132	0.791664	0.977218	0.54	0.28	-0.11	0.01	1.45	1.212	0.924	1.007	72.71	55.89	66.5	70.95	128.8	106.5	84.3	92.8	87.6	Density-regulated protein OS=Homo sapiens OX=9606 GN=DENR PE=1 SV=2	21.99	8.73	21.05	22.14	24.15	17	FALSE	0	1	62	17	22.1	2	8	8	8	3	20	2.2761e+06	3.76996e+06	1.1288e+06
FALSE	High	Master Protein	XPOT	A6NLH1; hsa:11260; O43592; O43784; Q8WUG2; Q9BVS7	tRNA processing in the nucleus	O43592	0.920287	0.955467	0.978893	0.895925	-0.42	0.08	0.05	-0.16	0.746	1.054	1.036	0.896	65.7	55.16	52.32	34.51	54.1	104.3	116	78.4	147.1	Exportin-T OS=Homo sapiens OX=9606 GN=XPOT PE=1 SV=2	81.38	53.79	45.85	14.37	111.66	10	FALSE	1	1	13	10	109.9	0	8	8	8	3	20	260525	131442	14257.2
FALSE	High	Master Protein	DNPH1	B2LUJ9; hsa:10591; O43598	Purine catabolism	O43598	0.6812	0.606982	0.229057	0.878876	0.3	0.31	0.3	0.14	1.231	1.24	1.229	1.104	73.5	90.69	63.71	53.35	172.8	112.9	77.3	88.7	48.3	2'-deoxynucleoside 5'-phosphate N-hydrolase 1 OS=Homo sapiens OX=9606 GN=DNPH1 PE=1 SV=1	91.72	36.01	61.84	52.19	21.42	12	FALSE	2	1	77	12	19.1	2	8	8	8	3	20	4.83085e+06	1.43569e+07	4.9276e+06
FALSE	High	Master Protein	TIMM44	A8K0R9; D6W664; hsa:10469; O43615; Q8N193	Mitochondrial protein import	O43615	0.660414	0.958174	0.945257	0.971249	0.33	-0.15	0.07	-0.01	1.256	0.899	1.052	0.991	111.25	98.18	59.89	76.31	150.6	40.7	152.7	87.1	68.8	Mitochondrial import inner membrane translocase subunit TIM44 OS=Homo sapiens OX=9606 GN=TIMM44 PE=1 SV=2	100.73	105.37	146.26	75.43	74.54	14	FALSE	1	1	32	14	51.3	0	8	8	8	3	20	921681	6.42213e+06	2.62644e+06
FALSE	High	Master Protein	TRAPPC3	A6NDN0; B2RDN2; D3DPS2; hsa:27095; O43617	RAB GEFs exchange GTP for GDP on RABs; COPII-mediated vesicle transport	O43617	0.967316	0.955467	0.75693	0.931311	-0.07	-0.11	-0.18	-0.07	0.952	0.924	0.881	0.954	79.15	49.8	45.97	60.79	81.1	93.3	90.5	122.1	113	Trafficking protein particle complex subunit 3 OS=Homo sapiens OX=9606 GN=TRAPPC3 PE=1 SV=1	36.42	45.15	33.28	19.92	24.71	7	FALSE	2	1	41	7	20.3	0	8	8	8	3	20	832276	646838	120690
FALSE	High	Master Protein	CHMP2A	B2R4W6; hsa:27243; O43633; Q3ZTT0	Budding and maturation of HIV virion; Endosomal Sorting Complex Required For Transport (ESCRT); HCMV Late Events; Late endosomal microautophagy; Sealing of the nuclear envelope (NE) by ESCRT-III; Lysosome Vesicle Biogenesis; Macroautophagy; Pyroptosis; Translation of Replicase and Assembly of the Replication Transcription Complex; Translation of Replicase and Assembly of the Replication Transcrip…	O43633	0.989345	0.977967	0.861597	0.700734	-0.11	-0.03	-0.1	0.24	0.926	0.976	0.931	1.182	89.37	82.57	64.41	70.63	100.6	85.8	86.5	123.5	103.6	Charged multivesicular body protein 2a OS=Homo sapiens OX=9606 GN=CHMP2A PE=1 SV=1	30.48	45.55	16.62	27.63	23.54	10	FALSE	10	1	38	10	25.1	0	8	8	8	3	20	916236	1.85527e+06	173721
FALSE	High	Master Protein	PLRG1	B3KMK4; hsa:5356; O43660; Q3KQY5; Q8WUD8	mRNA Splicing - Major Pathway	O43660	0.822499	0.767528	0.992126	0.76925	0.1	0.2	0.01	0.2	1.07	1.149	1.006	1.148	84.19	68.08	57.35	64.45	65.1	113.8	107.4	118.5	95.3	Pleiotropic regulator 1 OS=Homo sapiens OX=9606 GN=PLRG1 PE=1 SV=1	61.43	45.98	34.51	19.39	29.14	20	FALSE	1	1	51	20	57.2	6	8	8	8	3	20	4.3268e+06	4.50539e+06	233428
FALSE	High	Master Protein	RGS10	A8K408; B1AMR8; hsa:6001; O43665; Q6IAZ6; Q96GN0	G alpha (i) signalling events	O43665	0.943207	0.865832	0.961022	0.806691	0.06	-0.25	-0.08	-0.26	1.039	0.842	0.943	0.836	70.89	67.16	52.01	81.33	114.5	76.6	110.6	71.4	127	Regulator of G-protein signaling 10 OS=Homo sapiens OX=9606 GN=RGS10 PE=1 SV=3	37.47	62.96	41.91	47.31	40.14	6	FALSE	4	1	43	6	21.2	6	8	7	7	3	20	125385	310216	64190.9
FALSE	High	Master Protein	ZNF207	A8K6Y6; E1P660; E1P661; E1P662; hsa:7756; O43670; Q53XS9; Q96HW5; Q9BUQ7		O43670	0.996397	0.89694	0.652163	0.553452	-0.09	0.18	-0.27	-0.5	0.94	1.129	0.832	0.706	85.09	73.15	69.55	60.29	86.5	125.1	94.1	80.8	113.5	BUB3-interacting and GLEBS motif-containing protein ZNF207 OS=Homo sapiens OX=9606 GN=ZNF207 PE=1 SV=1	61.08	42.47	42.8	10.64	40.83	4	FALSE	0	1	7	4	50.7	0	8	8	8	3	20	473173	317632	39257.7
FALSE	High	Master Protein	NDUFB3	hsa:4709; O43676; Q6IB80	Complex I biogenesis	O43676	0.868888	0.335158	0.978893	0.764086	0.19	0.6	0.01	-0.32	1.137	1.513	1.006	0.801	63.73	51.29	54.47	69.35	102.6	130.3	99.2	64	103.9	NADH dehydrogenase [ubiquinone] 1 beta subcomplex subunit 3 OS=Homo sapiens OX=9606 GN=NDUFB3 PE=1 SV=3	29.05	42.44	34.09	55.77	29.48	5	FALSE	4	1	33	5	11.4	1	7	8	8	3	20	508492	469425	64107.1
FALSE	High	Master Protein	NDUFA2	D6RJD6; hsa:4695; O43678; Q6IAY8	Complex I biogenesis	O43678	0.96376	0.819991	0.130719	0.856906	-0.05	-0.28	-0.45	-0.16	0.965	0.824	0.734	0.892	84.06	58.34	64.29	58.03	134.7	90.5	78.3	86.6	109.9	NADH dehydrogenase [ubiquinone] 1 alpha subcomplex subunit 2 OS=Homo sapiens OX=9606 GN=NDUFA2 PE=1 SV=3	24.76	33.94	46.29	19.33	31.37	7	FALSE	5	1	59	7	10.9	7	8	8	8	3	20	334355	834024	169869
FALSE	High	Master Protein	GET3	A6NHP8; A8K740; hsa:439; O43681; Q53FC6; Q92849	Insertion of tail-anchored proteins into the endoplasmic reticulum membrane	O43681	0.719693	0.648234	0.978893	0.780641	-0.59	-0.42	-0.02	-0.2	0.663	0.746	0.988	0.873	81.82	69.86	52.89	62.61	67.4	103	122.5	91.1	116.1	ATPase GET3 OS=Homo sapiens OX=9606 GN=GET3 PE=1 SV=2	59.76	40.34	40.01	33.07	29.04	15	FALSE	1	1	56	15	38.8	6	8	8	8	3	20	898113	873736	62665.9
FALSE	High	Master Protein	BUB3	A6NJ42; B2R6E7; D3DRE9; hsa:9184; O43684; O43685	Cdc20:Phospho-APC/C mediated degradation of Cyclin A; Separation of Sister Chromatids; Resolution of Sister Chromatid Cohesion; RHO GTPases Activate Formins; EML4 and NUDC in mitotic spindle formation; Amplification of signal from unattached kinetochores via a MAD2 inhibitory signal; Inactivation of APC/C via direct inhibition of the APC/C complex; APC/C:Cdc20 mediated degradation of mitotic prot…	O43684	0.91326	0.946008	0.957342	0.791707	0.02	0.01	0.07	0.2	1.016	1.005	1.048	1.15	73.74	54.35	50.56	49.3	90.8	94.9	97.3	119.3	97.8	Mitotic checkpoint protein BUB3 OS=Homo sapiens OX=9606 GN=BUB3 PE=1 SV=1	50.15	31.04	22.49	7.21	28.78	13	FALSE	12	1	44	13	37.1	0	8	8	8	3	20	2.91876e+06	2.29408e+06	473675
FALSE	High	Master Protein	BUD23	A8K501; C9K060; hsa:114049; O43709; Q96P12; Q9BQ58; Q9HBP9	Major pathway of rRNA processing in the nucleolus and cytosol; rRNA modification in the nucleus and cytosol	O43709	0.96376	0.88883	0.759929	0.457586	0.05	0.31	0.33	0.84	1.037	1.236	1.257	1.791	47.28	36.35	48.31	25.41	67.1	82.3	118.3	111.5	120.8	Probable 18S rRNA (guanine-N(7))-methyltransferase OS=Homo sapiens OX=9606 GN=BUD23 PE=1 SV=2	48.25	26.48	43.39	16.58	37.16	4	FALSE	3	1	20	4	31.9	0	6	6	8	3	20	16829.5	143304
FALSE	High	Master Protein	GATC	B3KSU7; hsa:283459; O43716; Q3B824; Q3KNR8		O43716	0.821919	0.893559	0.654984	0.159579	0.31	0.2	0.32	1.07	1.238	1.152	1.252	2.104	98.4	85.03	94.62	99.2	163.4	130.3	65.7	106.7	33.9	Glutamyl-tRNA(Gln) amidotransferase subunit C, mitochondrial OS=Homo sapiens OX=9606 GN=GATC PE=1 SV=1	118.18	45.71	97.05	60.71	37.44	4	FALSE	0	1	41	4	15.1	0	8	8	8	3	20	512111	1.40703e+06	33124.9
FALSE	High	Master Protein	HTATSF1	D3DWG9; hsa:27336; O43719; Q59G06; Q99730	mRNA Splicing - Major Pathway	O43719	0.94567	0.946008	0.757113	0.971249	-0.06	0.01	-0.14	-0.03	0.957	1.006	0.906	0.978	59.4	61.81	52.37	64.12	93.6	102.9	89.4	114.3	99.8	HIV Tat-specific factor 1 OS=Homo sapiens OX=9606 GN=HTATSF1 PE=1 SV=1	24.34	35.85	24.04	4.54	21.33	25	FALSE	1	1	37	25	85.8	0	8	8	8	3	20	1.72511e+06	3.31316e+06	354694
FALSE	High	Master Protein	AP1G1	hsa:164; O43747; O75709; O75842; Q9UG09; Q9Y3U4	MHC class II antigen presentation; Lysosome Vesicle Biogenesis; Golgi Associated Vesicle Biogenesis; Nef mediated downregulation of MHC class I complex cell surface expression	O43747	0.884735	0.941337	0.978893	0.926436	-0.44	-0.15	-0.01	0.1	0.736	0.901	0.995	1.075	97.29	73.8	62.13	69.58	96.2	106.3	89.2	118	90.3	AP-1 complex subunit gamma-1 OS=Homo sapiens OX=9606 GN=AP1G1 PE=1 SV=5	83.5	25.53	40.25	65.05	37.24	20	FALSE	4	1	30	21	91.3	0	8	8	8	3	20	2.98331e+06	3.58942e+06	573101
FALSE	High	Master Protein	STX6	B2R652; B4DR17; hsa:10228; O43752; Q5VY08; Q6FH83	Intra-Golgi traffic; Retrograde transport at the Trans-Golgi-Network	O43752	0.990926	0.892791	0.957383	0.937265	-0.17	0.3	-0.16	0.17	0.887	1.23	0.895	1.121	38.05	23.81	21.11	38.81	77.8	111.3	74.4	121.4	115.1	Syntaxin-6 OS=Homo sapiens OX=9606 GN=STX6 PE=1 SV=1	30.01	29.54	63.4	6.04	24.65	2	FALSE	2	1	13	3	29.2	2	7	8	8	3	20	50536.6	85002.1	7665.16
FALSE	High	Master Protein	SGTA	D6W610; hsa:6449; O43765; Q6FIA9; Q9BTZ9	Insertion of tail-anchored proteins into the endoplasmic reticulum membrane	O43765	0.768857	0.931712	0.361532	0.960889	0.33	-0.15	-0.31	-0.04	1.253	0.899	0.806	0.971	62.32	52.46	51.57	43.54	123	99.2	81	86	110.9	Small glutamine-rich tetratricopeptide repeat-containing protein alpha OS=Homo sapiens OX=9606 GN=SGTA PE=1 SV=1	37.21	46.33	40	16.21	73.77	12	FALSE	1	1	41	12	34	0	8	8	8	3	20	475343	870168	193435
FALSE	High	Master Protein	ENSA	A8K1Z9; E9PB69; hsa:2029; O43768; Q5T5H2; Q68D48; Q6FHW0; Q6IAM4; Q6NUL2; Q6VUC6; Q6VUC7; Q6VUC8; Q6VUC9; Q6VUD0; Q6VUD1; Q9NRZ0	MASTL Facilitates Mitotic Progression	O43768	0.545464	0.584625	0.571114	0.52698	0.41	0.33	0.19	0.32	1.328	1.257	1.143	1.248	82.45	61.81	62.8	74.65	129.2	96.3	89.2	108.2	77	Alpha-endosulfine OS=Homo sapiens OX=9606 GN=ENSA PE=1 SV=1	28.82	33.7	10.29	23.54	17.64	16	FALSE	1	1	84	18	13.4	1	8	8	8	3	20	2.90186e+06	5.86786e+06	1.5366e+06
FALSE	High	Master Protein	SLC25A20	B2R7F4; hsa:788; O43772; Q9UIQ2	Carnitine metabolism	O43772	0.986534	0.922468	0.978893	0.889309	-0.1	-0.18	0.06	0.1	0.933	0.883	1.039	1.073	64.89	58.21	46.49	63.28	77.4	89.8	112.3	106.4	114.1	Mitochondrial carnitine/acylcarnitine carrier protein OS=Homo sapiens OX=9606 GN=SLC25A20 PE=1 SV=1	39.27	38.41	28.31	34.43	29.78	15	FALSE	4	1	55	15	32.9	0	8	8	8	3	20	1.00006e+06	732932	159107
FALSE	High	Master Protein	NARS1	B4DG16; hsa:4677; O43776; Q53GU6	Cytosolic tRNA aminoacylation	O43776	0.57114	0.263339	0.370305	0.367484	-0.84	-0.69	-0.23	-0.38	0.56	0.619	0.852	0.771	88.81	71.62	63.14	67.51	72.1	77.3	106.1	101	143.5	Asparagine--tRNA ligase, cytoplasmic OS=Homo sapiens OX=9606 GN=NARS1 PE=1 SV=1	28.06	21.2	31.74	27.4	22.42	26	FALSE	2	1	49	26	62.9	0	8	8	8	3	20	2.00342e+06	2.89479e+06	372251
FALSE	High	Master Protein	NUDT21	hsa:11051; O43809; Q6IB85; Q6NE84	mRNA 3'-end processing; RNA Polymerase II Transcription Termination; Processing of Intronless Pre-mRNAs	O43809	0.922285	0.936374	0.829893	0.608178	-0.4	-0.15	-0.12	-0.29	0.76	0.901	0.917	0.817	89.12	70.65	60.86	70.16	39.1	359	66.3	24.9	10.7	Cleavage and polyadenylation specificity factor subunit 5 OS=Homo sapiens OX=9606 GN=NUDT21 PE=1 SV=1	136.3	80.85	166.95	143.44	188.38	14	FALSE	5	1	52	14	26.2	0	8	8	8	3	20	2.28609e+08	2.54782e+08	1.9285e+06
FALSE	High	Master Protein	STRN	hsa:6801; O43815; Q3KP65; Q53TQ8; Q9NP38	Extra-nuclear estrogen signaling; PIP3 activates AKT signaling; ALK mutants bind TKIs; Signaling by ALK fusions and activated point mutants; Constitutive Signaling by Aberrant PI3K in Cancer; PI5P, PP2A and IER3 Regulate PI3K/AKT Signaling; Signaling by cytosolic PDGFRA and PDGFRB fusion proteins	O43815	0.990926	0.941337	0.885485	0.81313	-0.28	-0.18	-0.09	-0.13	0.826	0.882	0.94	0.914	84.14	60.43	52.7	62.47	84.3	130.2	95.1	94.1	96.3	Striatin OS=Homo sapiens OX=9606 GN=STRN PE=1 SV=4	96.9	46.94	61.52	74.68	59.34	26	FALSE	8	1	53	28	86.1	0	8	8	8	3	20	9.60491e+06	2.19654e+06	433543
FALSE	High	Master Protein	RRP9	B2R996; hsa:9136; O43818; Q8IZ30	Major pathway of rRNA processing in the nucleolus and cytosol; rRNA modification in the nucleus and cytosol	O43818	0.616647	0.471676	0.978432	0.714358	0.4	0.41	0.05	0.3	1.315	1.326	1.038	1.235	56.6	48.32	42.52	52.09	96	134.5	83.2	92.1	94.2	U3 small nucleolar RNA-interacting protein 2 OS=Homo sapiens OX=9606 GN=RRP9 PE=1 SV=1	43.36	37.42	30.93	15.33	28.53	13	FALSE	2	1	31	13	51.8	13	8	8	8	3	20	567316	1.09613e+06	404794
FALSE	High	Master Protein	AKAP8	hsa:10270; O43823		O43823	0.821919	0.772685	0.965855	0.617712	0.37	0.4	0.12	0.51	1.288	1.323	1.089	1.427	55.39	55.79	68.78	63.42	81.4	77	100.6	119.5	121.5	A-kinase anchor protein 8 OS=Homo sapiens OX=9606 GN=AKAP8 PE=1 SV=1	70.73	55.12	40.8	22.2	40.66	6	FALSE	1	1	10	6	76.1	0	7	8	8	3	20	100020	336828	33902.4
FALSE	High	Master Protein	GTPBP6	H0Y2S1; hsa:8225; O43824; Q53F77; Q5HYX8		O43824	0.642974	0.999201	0.828552	0.735953	-1.27	0.09	0.32	0.57	0.414	1.064	1.247	1.487	30.71	36.81	38.46	29.04	14.7	76.9	168.5	152.6	87.2	Putative GTP-binding protein 6 OS=Homo sapiens OX=9606 GN=GTPBP6 PE=1 SV=4		56.22	36.6	58.21	45.05	3	FALSE	0	1	6	3	56.9	1	1	5	7	3	15		13330.8
FALSE	High	Master Protein	IDH3B	B2RDR1; D3DVX2; D3DVX3; hsa:3420; O43837; O95106; Q5JXS8; Q9NQ06; Q9NQ07; Q9NUZ0; Q9UEX0; Q9UG99	Citric acid cycle (TCA cycle)	O43837	0.855446	0.629003	0.926059	0.896022	-0.5	-0.47	-0.08	-0.08	0.706	0.72	0.949	0.948	64.9	71.82	66.72	61.31	75	78.9	116.6	103.8	125.6	Isocitrate dehydrogenase [NAD] subunit beta, mitochondrial OS=Homo sapiens OX=9606 GN=IDH3B PE=1 SV=2	39.5	37.62	39.03	5.13	25.15	19	FALSE	2	1	54	22	42.2	0	8	8	8	3	20	1.79438e+06	2.70032e+06	301001
FALSE	High	Master Protein	NRDC	A6NI41; hsa:4898; O15241; O15242; O43847; Q5VUL0; Q96HB2; Q9NU57		O43847	0.957846	0.717596	0.833489	0.957326	0.02	0.49	-0.19	0.09	1.016	1.409	0.876	1.067	87.61	61.01	55.23	75.79	116.7	73.6	76.8	117.6	115.2	Nardilysin OS=Homo sapiens OX=9606 GN=NRDC PE=1 SV=3	41.15	82.26	74.03	46.37	64.56	11	FALSE	0	1	11	11	131.6	1	8	8	8	3	20	129425	120274	62865.3
FALSE	High	Master Protein	CALU	B3KPG9; D6QS48; D6QS49; D6QS50; D6QS51; D6QS52; D6QS53; D6QS54; D6QS55; D6QS56; D6QS57; D6QS58; D6QS59; F5H1Q9; F5H879; hsa:813; O43852; O60456; Q6FHB9; Q96RL3; Q9NR43	Platelet degranulation ; Regulation of Insulin-like Growth Factor (IGF) transport and uptake by Insulin-like Growth Factor Binding Proteins (IGFBPs); Post-translational protein phosphorylation	O43852	0.479992	0.419694	0.584695	0.614098	0.52	0.43	0.23	0.34	1.431	1.343	1.169	1.264	67.1	59.45	53.6	55.02	115.6	100	97.3	102	85.2	Calumenin OS=Homo sapiens OX=9606 GN=CALU PE=1 SV=2	30.9	39.06	21.08	11.73	33	13	FALSE	5	1	48	13	37.1	0	8	8	8	3	20	1.06466e+06	1.6648e+06	370036
FALSE	High	Master Protein	CD5L	A8K7M5; hsa:922; O43866; Q6UX63		O43866	0.351181	0.823015	9.80818e-06	0.00105457	0.71	0.15	0.7	0.89	1.636	1.111	1.626	1.859	110.78	94.12	105.34	83.12	107.3	84.4	98.5	142.8	67.1	CD5 antigen-like OS=Homo sapiens OX=9606 GN=CD5L PE=1 SV=1	95.7	63.99	76.54	14.83	68.18	20	FALSE	0	1	62	20	38.1	20	8	8	8	3	20	6.4321e+06	1.70614e+07	6.75685e+06
FALSE	High	Master Protein	TIMM8A	B2R5A6; hsa:1678; O60220; Q6IRW6	Mitochondrial protein import	O60220	0.419793	0.956729	0.173664	0.969609	0.63	-0.12	-0.31	0.03	1.542	0.922	0.807	1.018	81.06	52.11	56.41	53.54	118.6	87.6	89	93.6	111.2	Mitochondrial import inner membrane translocase subunit Tim8 A OS=Homo sapiens OX=9606 GN=TIMM8A PE=1 SV=1	50.48	21.63	25.99	16.86	31.09	8	FALSE	1	1	96	8	11	7	8	8	8	3	20	877996	2.0308e+06	566062
FALSE	High	Master Protein	DHX16	hsa:8449; O60231; O60322; Q5JP45; Q969X7; Q96QC1	mRNA Splicing - Major Pathway	O60231	0.982263	0.941337	0.978893	0.56392	-0.2	-0.09	0.09	0.77	0.869	0.939	1.066	1.709	47.42	36.78	42.48	58.26	58.3	81.7	131.4	87.7	140.9	Pre-mRNA-splicing factor ATP-dependent RNA helicase DHX16 OS=Homo sapiens OX=9606 GN=DHX16 PE=1 SV=2	104.74	67.29	67.06	48.88	43.73	7	FALSE	2	1	8	8	119.2	0	8	4	7	3	19	44176.2	69446.8	804.869
FALSE	High	Master Protein	GMFG	hsa:9535; O60234; Q6IB37	Neutrophil degranulation	O60234	0.531992	0.976388	0.600106	0.873685	0.61	-0.01	-0.2	-0.11	1.531	0.995	0.871	0.928	85.58	59.84	57.04	63.21	152.1	86.6	85.7	87.5	88	Glia maturation factor gamma OS=Homo sapiens OX=9606 GN=GMFG PE=1 SV=1	22.79	12.08	18.3	9.78	30.93	14	FALSE	1	1	92	17	16.8	1	8	8	8	3	20	1.23968e+07	1.54624e+07	3.45165e+06
FALSE	High	Master Protein	GNG7	B2R496; hsa:2788; O60262	G alpha (12/13) signalling events; G alpha (q) signalling events; G alpha (i) signalling events; G alpha (z) signalling events; ADP signalling through P2Y purinoceptor 12; G alpha (s) signalling events; Extra-nuclear estrogen signaling; GPER1 signaling; ADORA2B mediated anti-inflammatory cytokines production; Thrombin signalling through proteinase activated receptors (PARs); Activation of G prote…	O60262	0.03082	0.1806	0.892134	0.631645	1.09	0.57	0.1	0.32	2.135	1.484	1.074	1.251	86.7	58.46	63.68	78.31	130	93.3	71.2	148.7	56.9	Guanine nucleotide-binding protein G(I)/G(S)/G(O) subunit gamma-7 OS=Homo sapiens OX=9606 GN=GNG7 PE=1 SV=1	62.12	25.76	52.74	43.77	36.8	7	FALSE	35	1	84	7	7.5	3	8	8	8	3	20	1.20074e+06	1.34786e+06	1.97574e+06
FALSE	High	Master Protein	SMARCA5	hsa:8467; O60264	Deposition of new CENPA-containing nucleosomes at the centromere; B-WICH complex positively regulates rRNA expression; Recruitment and ATM-mediated phosphorylation of repair and signaling proteins at DNA double strand breaks; NoRC negatively regulates rRNA expression	O60264	0.987899	0.905907	0.978893	0.862676	-0.14	0.08	0.04	0.11	0.909	1.056	1.028	1.08	77.03	62.5	54.52	65.26	92.6	94.1	99.9	121.4	92	SWI/SNF-related matrix-associated actin-dependent regulator of chromatin subfamily A member 5 OS=Homo sapiens OX=9606 GN=SMARCA5 PE=1 SV=1	24.48	18.91	6.88	13.1	17.19	55	FALSE	5	1	47	55	121.8	1	8	8	8	3	20	6.54871e+06	9.91716e+06	1.50082e+06
FALSE	High	Master Protein	MAST3	hsa:23031; O60307; Q7LDZ8; Q9UPI0		O60307	0.115009	0.181782	0.654984	0.0253279	1.53	1.14	0.39	1.58	2.892	2.211	1.311	3	53.68	101.17	91.95	69.38	97.8	112	117.1	104.7	68.3	Microtubule-associated serine/threonine-protein kinase 3 OS=Homo sapiens OX=9606 GN=MAST3 PE=1 SV=2	39.25	54.24	40.7	54.03	35.54	5	FALSE	0	1	6	6	143	0	8	8	8	3	20	216904	213517	63509.7
FALSE	High	Master Protein	KDM1A	A8MWP9; hsa:23028; O60341; Q5TH94; Q5TH95; Q86VT7; Q8IXK4; Q8NDP6; Q8TAZ3; Q96AW4	Estrogen-dependent gene expression; Potential therapeutics for SARS; Regulation of PTEN gene transcription; HDACs deacetylate histones; Factors involved in megakaryocyte development and platelet production; HDMs demethylate histones; NR1H3 & NR1H2 regulate gene expression linked to cholesterol transport and efflux; Activated PKN1 stimulates transcription of AR (androgen receptor) regulated genes …	O60341	0.918029	0.914287	0.978893	0.861354	-0.43	-0.18	-0.03	-0.22	0.742	0.882	0.98	0.86	55.7	59.77	47.7	39.78	58.2	76.6	132.7	91.2	141.4	Lysine-specific histone demethylase 1A OS=Homo sapiens OX=9606 GN=KDM1A PE=1 SV=2	61.54	41	24.43	34.28	30.15	8	FALSE	14	1	13	8	92.8	0	8	8	7	3	20	171798	170463	12090.4
FALSE	High	Master Protein	LY75	hsa:100526664; hsa:4065; O60449; O75913; Q53R46; Q53TF5; Q7Z575; Q7Z577		O60449	0.946684	0.975434	0.961022	0.638221	0	-0.01	-0.06	0.29	1	0.996	0.96	1.226	85.48	69.9	59.95	66.42	47.5	88.9	132	169.1	62.5	Lymphocyte antigen 75 OS=Homo sapiens OX=9606 GN=LY75 PE=1 SV=3	98	45.32	55.85	11.46	64.47	23	FALSE	0	1	15	23	198.2	5	8	8	8	3	20	1.63515e+07	2.63244e+07	1.06505e+06
FALSE	High	Master Protein	ACSL4	D3DUY2; hsa:2182; O60488; O60848; O60849; Q5JWV8	Synthesis of very long-chain fatty acyl-CoAs; Intracellular metabolism of fatty acids regulates insulin secretion	O60488	0.941827	0.999468	0.823714	0.912785	0.03	-0.03	-0.14	-0.1	1.021	0.977	0.906	0.933	76.77	71.61	59.98	61.2	91.2	95.2	100	100.6	113	Long-chain-fatty-acid--CoA ligase 4 OS=Homo sapiens OX=9606 GN=ACSL4 PE=1 SV=2	110.25	63.14	63.5	52.35	90.94	9	FALSE	13	1	19	10	79.1	0	8	8	8	3	20	465335	729460	76280.5
FALSE	High	Master Protein	SNX3	A8K0B1; E1P5E4; E1P5E5; hsa:8724; O60493; O60718; Q4TT29; Q4TT31; Q5JXJ7; Q5JXJ8; Q96AP9; Q9C0J5; Q9NU45	Ub-specific processing proteases; WNT ligand biogenesis and trafficking	O60493	0.867294	0.870454	0.950405	0.884572	0.06	-0.26	-0.07	-0.09	1.041	0.834	0.955	0.941	80.25	69.86	52.7	61.02	121	70.1	101.2	101.4	106.3	Sorting nexin-3 OS=Homo sapiens OX=9606 GN=SNX3 PE=1 SV=3	33.99	52.72	40.02	15.83	20.82	12	FALSE	2	1	58	14	18.8	12	8	8	8	3	20	1.99022e+06	6.17866e+06	735082
FALSE	High	Master Protein	STX10	A6NC41; hsa:8677; O60499; Q6IAP4; Q96AE8	Retrograde transport at the Trans-Golgi-Network	O60499	0.709973	0.726588	0.80267	0.694501	-0.96	-0.54	-0.35	-0.57	0.514	0.689	0.782	0.671	66.97	43.87	49.35	46.11	60.8	94	126.9	75.1	143.3	Syntaxin-10 OS=Homo sapiens OX=9606 GN=STX10 PE=1 SV=1	99.48	47.38	31.02	41.36	40.28	3	FALSE	1	1	15	4	28.1	0	8	7	7	3	16	58406.2	67635.8	2655.79
FALSE	High	Master Protein	OGA	B7WPB9; D3DR79; E9PGF9; hsa:10724; O60502; O75166; Q86WV0; Q8IV98; Q9BVA5; Q9HAR0		O60502	0.957846	0.774172	0.957342	0.699512	-0.11	0.18	0.07	0.25	0.929	1.132	1.047	1.192	70.93	43.91	43.46	41.03	106.1	105	96.8	108.7	83.5	Protein O-GlcNAcase OS=Homo sapiens OX=9606 GN=OGA PE=1 SV=2	35.01	23.52	24.55	13.02	22.36	20	FALSE	0	1	26	20	102.8	1	8	8	8	3	20	2.87288e+06	6.13547e+06	468975
FALSE	High	Master Protein	SYNCRIP	E1P501; E1P502; hsa:10492; O60506; Q53H05; Q5TCG2; Q5TCG3; Q8IW78; Q8N599; Q96LC1; Q96LC2; Q9Y583		O60506	0.647678	0.684489	0.71053	0.268562	-0.82	-0.42	-0.16	-0.46	0.565	0.75	0.893	0.726	105.79	80.91	71.04	86.47	44.6	282.6	57.7	49.5	65.5	Heterogeneous nuclear ribonucleoprotein Q OS=Homo sapiens OX=9606 GN=SYNCRIP PE=1 SV=2	106.54	75.65	73.55	98.2	111.09	2	FALSE	0	1	67	45	69.6	0	8	8	8	3	20	2.55833e+07	6.96429e+06	714603
FALSE	High	Master Protein	CDC40	B2RBC5; hsa:51362; O60508; O75471; Q5SRN0; Q9UPG1	Transport of Mature mRNA derived from an Intron-Containing Transcript; mRNA 3'-end processing; RNA Polymerase II Transcription Termination; mRNA Splicing - Major Pathway	O60508	0.994911	0.955467	0.886436	0.891107	-0.13	-0.1	-0.12	-0.12	0.911	0.932	0.92	0.923	74.76	57.72	55.39	77.58	73.7	87.3	114.3	96.4	128.3	Pre-mRNA-processing factor 17 OS=Homo sapiens OX=9606 GN=CDC40 PE=1 SV=1	45.1	36.27	40.65	20.79	27.14	21	FALSE	5	1	50	21	65.5	0	8	8	8	3	20	607852	649447	85519.4
FALSE	High	Master Protein	NEMF	A0JLQ3; B3KSK1; B4DDL3; B4DHA9; B4E3F3; hsa:9147; O60524; Q32Q66; Q8WW70; Q9NWG1		O60524	0.995036	0.931063	0.978893	0.780641	-0.08	0.19	0.07	-0.34	0.945	1.14	1.048	0.79	63.43	43.44	44.35	40.29	79.2	109.5	118.5	83.4	109.4	Ribosome quality control complex subunit NEMF OS=Homo sapiens OX=9606 GN=NEMF PE=1 SV=4	57.14	23.83	35.55	45.34	43.72	7	FALSE	0	1	7	7	122.9	1	8	7	7	3	20	127474	246168	17467.7
FALSE	High	Master Protein	GMDS	E9PI88; hsa:2762; O60547; O75357; Q5T954; Q6FH09; Q9UGZ3; Q9UJK9	GDP-fucose biosynthesis	O60547	0.920365	0.899062	0.978893	0.969568	0.1	-0.19	-0.01	0.06	1.072	0.875	0.99	1.044	63.5	57.15	53.47	50.62	108.5	59.8	104.8	121.1	105.8	GDP-mannose 4,6 dehydratase OS=Homo sapiens OX=9606 GN=GMDS PE=1 SV=1	42.59	59.3	42.27	16.1	27.36	10	FALSE	1	1	33	10	41.9	1	8	8	8	3	20	529624	432568	138802
FALSE	High	Master Protein	DIAPH1	A6NF18; B7ZKW2; E9PEZ2; hsa:1729; O60610; Q17RN4; Q59FH8; Q9UC76	RHOC GTPase cycle; RHOA GTPase cycle; RHO GTPases Activate Formins; RHOB GTPase cycle; RHOD GTPase cycle; RHOF GTPase cycle; Neutrophil degranulation; ERBB2 Regulates Cell Motility	O60610	0.971976	0.908653	0.887156	0.739734	-0.13	0.07	0.1	0.21	0.913	1.047	1.073	1.155	79.87	66.49	57.01	59.03	78.3	106.1	111.2	99.5	105	Protein diaphanous homolog 1 OS=Homo sapiens OX=9606 GN=DIAPH1 PE=1 SV=2	58.71	45.87	46.18	23.86	45.08	52	FALSE	14	1	45	54	141.3	0	8	8	8	3	20	4.14893e+06	4.05628e+06	193424
FALSE	High	Master Protein	SELENOF	A0A0B4J1S4; hsa:9403; O60613; Q4GZG7; Q8WU00; Q9BS64; Q9GZW0; Q9NR01		O60613	0.937461	0.823987	0.544067	0.346217	-0.36	-0.27	-0.21	-0.42	0.778	0.827	0.863	0.747	83.37	72.55	66.21	66.89	43.8	88.1	116.5	127.8	123.8	Selenoprotein F OS=Homo sapiens OX=9606 GN=SELENOF PE=1 SV=4	83.84	73.3	34.64	42.25	76.78	8	FALSE	2	1	52	8	18.1	2	8	8	8	3	20	2.11385e+07	1.30737e+07	1.63427e+06
FALSE	High	Master Protein	EXOC3	hsa:11336; O60645; Q6P2E8; Q8TEN6; Q8WUW0; Q96DI4	Translocation of SLC2A4 (GLUT4) to the plasma membrane; Insulin processing; VxPx cargo-targeting to cilium	O60645	0.784611	0.859222	0.978893	0.772749	-0.72	-0.26	-0.02	-0.3	0.608	0.833	0.983	0.812	72.3	57.87	53.27	53.48	33.7	92.3	125.2	112.2	136.5	Exocyst complex component 3 OS=Homo sapiens OX=9606 GN=EXOC3 PE=1 SV=3	71.24	51.92	45.49	45.9	35.42	10	FALSE	4	1	18	10	85.5	0	8	8	8	3	20	67328.1	69121.2	10263.6
FALSE	High	Master Protein	PLIN3	A8K4Y9; hsa:10226; K7EQF4; O60664; Q53G77; Q9BS03; Q9UBD7; Q9UP92	Late endosomal microautophagy; Triglyceride catabolism; Retrograde transport at the Trans-Golgi-Network; RHOBTB3 ATPase cycle; Lipophagy; Chaperone Mediated Autophagy	O60664	0.768643	0.471572	0.885042	0.038302	-0.63	-0.56	-0.09	-0.67	0.645	0.68	0.938	0.627	94.23	74.33	69.51	76.56	72.6	96.7	122.8	61.7	146.2	Perilipin-3 OS=Homo sapiens OX=9606 GN=PLIN3 PE=1 SV=3	75.14	30.9	40.46	47.99	38.01	27	FALSE	6	1	86	27	47	1	8	8	8	3	20	2.91733e+06	2.64306e+06	158151
FALSE	High	Master Protein	FCMR	A8K7J2; B7Z6Z0; D9MWM3; hsa:9214; O60667		O60667	0.771403	0.811844	0.820619	0.0712033	0.48	0.34	0.23	1.09	1.399	1.265	1.173	2.123	49.31	40.38	43.63	45.04	81.4	106.7	81.8	152.3	77.7	Fas apoptotic inhibitory molecule 3 OS=Homo sapiens OX=9606 GN=FCMR PE=1 SV=1	26.59	23.45	34.47	34.94	25.92	2	FALSE	0	1	5	2	43.1	0	7	8	8	3	20	153336	335343	32721.3
FALSE	High	Master Protein	MAFK	A4D214; hsa:7975; O60675	Heme signaling; Factors involved in megakaryocyte development and platelet production; Regulation of HMOX1 expression and activity; Regulation of BACH1 activity; NFE2L2 regulating anti-oxidant/detoxification enzymes; NFE2L2 regulating MDR associated enzymes; Nuclear events mediated by NFE2L2; NFE2L2 regulating inflammation associated genes; NFE2L2 regulating tumorigenic genes; NFE2L2 regulating E…	O60675	0.924011	0.931063	0.978432	0.739734	0.13	0.24	-0.05	0.48	1.094	1.177	0.968	1.396	65.82	62.88	59.41	51.35	72.1	98.1	107.2	120	102.6	Transcription factor MafK OS=Homo sapiens OX=9606 GN=MAFK PE=1 SV=1	55.64	51.79	34.39	10.45	27.62	3	FALSE	13	1	10	3	17.5	0	8	8	8	3	20	163987	110941	6267.88
FALSE	High	Master Protein	KPNA6	B2RDC7; D3DPP5; hsa:23633; O60684; Q5VVU3	Assembly of the ORC complex at the origin of replication	O60684	0.900904	0.870454	0.779696	0.806593	-0.49	-0.28	-0.41	-0.4	0.714	0.826	0.755	0.757	34.91	39.74	52.56	30.19	102.2	77	100.5	111.2	109.1	Importin subunit alpha-7 OS=Homo sapiens OX=9606 GN=KPNA6 PE=1 SV=1	33.55	57.88	32.51	13.36	63.4	4	FALSE	1	1	18	7	60	0	5	7	6	3	19	83008.7	67178
FALSE	High	Master Protein	UGDH	B3KUU2; B4DN25; hsa:7358; O60589; O60701	Formation of the active cofactor, UDP-glucuronate	O60701	0.831239	0.972338	0.992126	0.739734	-0.56	-0.03	0.03	-0.41	0.679	0.979	1.024	0.751	62.73	57.19	55.71	57.9	23.8	119.4	110.9	131.7	114.2	UDP-glucose 6-dehydrogenase OS=Homo sapiens OX=9606 GN=UGDH PE=1 SV=1	89.39	50.04	48.99	34.9	63.8	9	FALSE	3	1	23	9	55	0	7	8	8	3	20	24740.6	244455	17535
FALSE	High	Master Protein	LPXN	B2R8B4; B4DV71; hsa:9404; O60711; Q53FW6; Q6FI07		O60711	0.91326	0.841576	0.91841	0.935345	0.04	-0.26	0.11	-0.06	1.03	0.833	1.077	0.96	83.53	71.72	63.47	69.73	121.3	46.8	96.3	110.9	124.7	Leupaxin OS=Homo sapiens OX=9606 GN=LPXN PE=1 SV=1	44.94	78.71	57.68	16.49	35.47	13	FALSE	0	1	41	13	43.3	0	8	7	8	3	20	616341	689889	203223
FALSE	High	Master Protein	SNX2	B3KN44; B4DEK4; B7Z408; hsa:6643; O43650; O60749; P82862; Q53XK8; Q597H6; Q9BTS8	Golgi Associated Vesicle Biogenesis	O60749	0.773777	0.942113	0.637469	0.959633	-0.66	-0.14	0.18	-0.03	0.631	0.907	1.135	0.977	82.36	68.81	55.03	57.67	59.5	104.9	122.8	105.1	107.7	Sorting nexin-2 OS=Homo sapiens OX=9606 GN=SNX2 PE=1 SV=2	57.19	19.52	15.62	22.4	45.5	29	FALSE	1	1	51	31	58.4	0	8	8	8	3	20	6.76206e+06	1.33268e+07	301950
FALSE	High	Master Protein	USO1	B2RAQ0; hsa:8615; O60763; Q6PK63; Q86TB8; Q8N592	COPI-mediated anterograde transport; COPII-mediated vesicle transport; Golgi Cisternae Pericentriolar Stack Reorganization	O60763	0.92054	0.966661	0.992336	0.972722	-0.4	-0.04	0	0.03	0.756	0.976	0.999	1.023	76.09	56.58	49.26	50.74	64	96.8	112.2	112.1	115	General vesicular transport factor p115 OS=Homo sapiens OX=9606 GN=USO1 PE=1 SV=2	59.14	46.74	37.67	17.17	18.53	38	FALSE	3	1	44	38	107.8	38	8	8	8	3	20	2.23049e+06	4.48065e+06	85861.6
FALSE	High	Master Protein	TOM1	B4DEL9; B4DNA1; hsa:10043; O60784; Q5TIJ6; Q86X74	Neutrophil degranulation	O60784	0.683642	0.795189	0.628722	0.427867	-0.79	-0.3	-0.29	-0.64	0.58	0.812	0.82	0.642	68.36	67.06	54.98	56.32	98.2	72.9	116.1	49	163.8	Target of Myb1 membrane trafficking protein OS=Homo sapiens OX=9606 GN=TOM1 PE=1 SV=2	48.74	36.03	57.54	41.34	71.46	11	FALSE	1	1	32	11	53.8	0	8	7	8	3	20	238942	299553	39609.6
FALSE	High	Master Protein	H2BC12	A8K7P7; hsa:85236; O60814; Q2VPI7	E3 ubiquitin ligases ubiquitinate target proteins; Amyloid fiber formation; Meiotic synapsis; HCMV Late Events; Ub-specific processing proteases; RUNX1 regulates transcription of genes involved in differentiation of HSCs; HCMV Early Events; Transcriptional regulation by small RNAs; Deposition of new CENPA-containing nucleosomes at the centromere; B-WICH complex positively regulates rRNA expressio…	O60814	0.546314	0.263339	0.0912048	0.0225719	0.6	0.58	0.36	0.77	1.518	1.5	1.284	1.705	81.6	63.49	72.56	67.32	110.6	106.6	89.6	128.2	65.1	Histone H2B type 1-K OS=Homo sapiens OX=9606 GN=H2BC12 PE=1 SV=3	47.63	15.84	42.28	25.41	48.35	2	FALSE	45	1	84	24	13.9	0	8	8	8	3	20	2.95451e+07	6.93828e+07	9.57619e+06
FALSE	High	Master Protein	PFKFB2	hsa:5208; O60824; O60825; Q5VVQ3; Q5VVQ4; Q9H3P1	Regulation of glycolysis by fructose 2,6-bisphosphate metabolism	O60825	0.850983	0.918342	0.94182	0.73347	0.23	0.16	0.14	0.38	1.17	1.114	1.1	1.303	116.02	113.76	81.57	96.04	43.2	144.3	124.4	154.5	33.6	6-phosphofructo-2-kinase/fructose-2,6-bisphosphatase 2 OS=Homo sapiens OX=9606 GN=PFKFB2 PE=1 SV=2	90.65	42.94	72.29	77.05	104.22	8	FALSE	3	1	18	8	58.4	0	7	8	8	3	19	492022	644542	4067.43
FALSE	High	Master Protein	DKC1	F5BSB3; hsa:1736; O43845; O60832; Q96G67; Q9Y505	rRNA modification in the nucleus and cytosol; Telomere Extension By Telomerase	O60832	0.96376	0.906496	0.978893	0.782879	-0.1	0.09	0.02	0.15	0.932	1.064	1.014	1.112	77.1	74.92	55.83	74.42	80.6	101.3	98	106.7	113.4	H/ACA ribonucleoprotein complex subunit DKC1 OS=Homo sapiens OX=9606 GN=DKC1 PE=1 SV=3	24.22	18.96	14.95	6.52	14.26	33	FALSE	2	1	59	33	57.6	0	8	8	8	3	20	4.90433e+06	7.14008e+06	1.15519e+06
FALSE	High	Master Protein	EIF5B	hsa:9669; O60841; O95805; Q53RV7; Q53SI8; Q9UF81; Q9UMN7	GTP hydrolysis and joining of the 60S ribosomal subunit	O60841	0.920287	0.972338	0.647491	0.444144	0.01	-0.02	0.19	0.37	1.007	0.983	1.144	1.292	69.79	62	58.38	62.68	79.2	66.9	129.1	125.2	99.5	Eukaryotic translation initiation factor 5B OS=Homo sapiens OX=9606 GN=EIF5B PE=1 SV=4	35.15	46.02	43.94	18.83	19.57	33	FALSE	3	1	31	33	138.7	0	8	8	8	3	20	701808	2.69444e+06	210417
FALSE	High	Master Protein	EDF1	hsa:8721; O60869; Q5T5T2; Q9UIM1		O60869	0.954433	0.905834	0.50297	0.737584	-0.09	-0.22	-0.2	-0.2	0.938	0.859	0.87	0.869	93.49	79.28	61.09	81.97	98.6	107.7	88.3	100.6	104.8	Endothelial differentiation-related factor 1 OS=Homo sapiens OX=9606 GN=EDF1 PE=1 SV=1	31.64	18.73	24.04	11.6	23.48	15	FALSE	0	1	53	15	16.4	15	8	8	8	3	20	2.93965e+06	5.92843e+06	1.05989e+06
FALSE	High	Master Protein	DNAJA2	B2R7L7; hsa:10294; O14711; O60884	HSP90 chaperone cycle for steroid hormone receptors (SHR) in the presence of ligand	O60884	0.581994	0.638234	0.978893	0.987954	-0.74	-0.41	-0.01	0.04	0.6	0.754	0.992	1.029	97.72	80.44	64.17	72.8	69.5	66.3	110.5	127.1	126.7	DnaJ homolog subfamily A member 2 OS=Homo sapiens OX=9606 GN=DNAJA2 PE=1 SV=1	45.63	59.82	33.41	25.2	35.48	13	FALSE	1	1	36	13	45.7	7	8	8	8	3	20	618160	972378	41479.6
FALSE	High	Master Protein	BRD4	hsa:23476; O60433; O60885; Q4G0X8; Q86YS8; Q96PD3	Potential therapeutics for SARS	O60885	0.922285	0.866404	0.89173	0.884572	-0.03	0.09	0.1	0.1	0.982	1.061	1.075	1.073	80.55	71.11	58.47	78.32	84.3	104.6	92.7	154.2	64.1	Bromodomain-containing protein 4 OS=Homo sapiens OX=9606 GN=BRD4 PE=1 SV=2	47.05	35.95	43.63	38.24	22.55	16	FALSE	3	1	18	21	152.1	3	8	8	8	3	20	4.17963e+06	3.42072e+06	596723
FALSE	High	Master Protein	CUTA	A2AB26; A2BEL4; hsa:51596; O60888; Q3B784; Q5JXM9; Q5SU05; Q9NYQ9		O60888	4.12168e-05	2.45759e-06	0.0031045	0.0374444	-2.61	-1.83	-0.7	-0.97	0.164	0.282	0.614	0.511	93.14	81.48	91.24	82.91	27.5	52.5	128	73.6	218.4	Protein CutA OS=Homo sapiens OX=9606 GN=CUTA PE=1 SV=2	229.51	80.01	76.12	87.57	57.12	5	FALSE	0	1	49	5	19.1	2	7	8	8	2	20	65999.3	64182.6
FALSE	High	Master Protein	PFDN1	B2RD02; hsa:5201; O60925; Q53F95; Q96EX6	Prefoldin mediated transfer of substrate to CCT/TriC	O60925	0.479992	0.955467	0.583064	0.87029	0.48	-0.14	-0.18	-0.08	1.392	0.91	0.882	0.943	69.5	59.4	52.58	55.49	126.1	90.1	89.6	96	98.1	Prefoldin subunit 1 OS=Homo sapiens OX=9606 GN=PFDN1 PE=1 SV=2	22.8	25.16	24.64	25.14	19.12	11	FALSE	2	1	46	11	14.2	1	8	8	8	3	20	2.1119e+06	4.71511e+06	941497
FALSE	High	Master Protein	NBN	B2R626; B2RNC5; hsa:4683; O60672; O60934; Q32NF7; Q53FM6; Q63HR6; Q7LDM2	Resolution of D-loop Structures through Holliday Junction Intermediates; Recruitment and ATM-mediated phosphorylation of repair and signaling proteins at DNA double strand breaks; Regulation of TP53 Activity through Phosphorylation; Processing of DNA double-strand break ends; Presynaptic phase of homologous DNA pairing and strand exchange; G2/M DNA damage checkpoint; Resolution of D-loop Structur…	O60934	0.987899	0.946008	0.978432	0.781685	-0.06	-0.1	-0.04	-0.21	0.958	0.934	0.976	0.867	61.47	51.43	40.71	52	71.9	88.7	114	107.5	117.9	Nibrin OS=Homo sapiens OX=9606 GN=NBN PE=1 SV=1	44.41	43.66	32.05	70.92	25.27	16	FALSE	29	1	26	16	84.9	0	8	8	8	3	20	100710	763529	80211.7
FALSE	High	Master Protein	RNGTT	E1P513; E1P514; hsa:8732; O43483; O60257; O60351; O60942; Q5TCW8; Q8WUM8	RNA Pol II CTD phosphorylation and interaction with CE during HIV infection; mRNA Capping; RNA Pol II CTD phosphorylation and interaction with CE	O60942	0.841236	0.940628	0.967096	0.770246	-0.54	0.21	-0.08	-0.35	0.687	1.16	0.949	0.784	93.52	103	78.19	83.09	69.1	129.6	82.4	123.4	95.5	mRNA-capping enzyme OS=Homo sapiens OX=9606 GN=RNGTT PE=1 SV=1	118.55	89.24	131.65	44.98	41.27	4	FALSE	5	1	8	4	68.5	0	7	8	8	3	20	88358.6	78759.1	26802.1
FALSE	High	Master Protein	ABCB7	G3XAC4; hsa:22; O75027; O75345; Q5VWY7; Q5VWY8; Q9BRE1; Q9UND1; Q9UP01	Mitochondrial ABC transporters; Cytosolic iron-sulfur cluster assembly	O75027	0.990926	0.974736	0.774755	0.58838	-0.21	0	0.17	0.37	0.863	1	1.122	1.293	68.61	53.15	52.82	51.06	79	99.8	102	123.9	95.4	Iron-sulfur clusters transporter ABCB7, mitochondrial OS=Homo sapiens OX=9606 GN=ABCB7 PE=1 SV=2	48.83	26.61	31.98	19.4	24.1	12	FALSE	3	1	18	12	82.6	0	8	8	8	3	20	646320	1.22743e+06	117961
FALSE	High	Master Protein	CPNE3	A8KA47; hsa:8895; O75131; Q8IYA1	Neutrophil degranulation; Glycerophospholipid biosynthesis	O75131	0.961678	0.946008	0.860201	0.666075	-0.32	0	0.11	0.26	0.8	1.002	1.078	1.194	83.58	68.21	56	64.92	58.4	91	114.1	119.1	117.4	Copine-3 OS=Homo sapiens OX=9606 GN=CPNE3 PE=1 SV=1	68.06	41.02	37.43	22.2	27.54	28	FALSE	2	1	58	29	60.1	7	8	8	8	3	20	3.01022e+06	3.76965e+06	60627.8
FALSE	High	Master Protein	HIP1R	A6NHQ6; hsa:9026; O75146; Q6NXG8; Q9UED9	Golgi Associated Vesicle Biogenesis; Clathrin-mediated endocytosis	O75146	0.942239	0.95529	0.998078	0.770246	-0.35	-0.13	-0.01	0.21	0.783	0.917	0.996	1.153	79.24	71.6	58.82	64.26	97.7	106.4	96.6	125.6	73.7	Huntingtin-interacting protein 1-related protein OS=Homo sapiens OX=9606 GN=HIP1R PE=1 SV=2	42.48	35.23	50.66	21.25	16.94	45	FALSE	3	1	50	47	119.3	1	8	8	8	3	20	7.98894e+06	1.19019e+07	1.15462e+06
FALSE	High	Master Protein	RNF40	A0A024QZG0; hsa:9810; O75150; Q6AHZ6; Q6N005; Q7L3T6; Q8N615; Q96T18; Q9BSV9; Q9HC82	E3 ubiquitin ligases ubiquitinate target proteins	O75150	0.997978	0.935171	0.978893	0.897741	-0.15	-0.11	0.08	-0.15	0.899	0.927	1.054	0.901	56.98	48.84	40.64	62.27	71.5	55.4	139	72.2	162	E3 ubiquitin-protein ligase BRE1B OS=Homo sapiens OX=9606 GN=RNF40 PE=1 SV=5	54.13	63.4	41.51	18.95	37.54	12	FALSE	2	1	17	13	113.6	0	6	8	8	3	20	156805	283486
FALSE	High	Master Protein	ZC3H11A	hsa:9877; O75152; Q6AHY4; Q6AHY9; Q6AW79; Q6AWA1; Q6PJK4; Q86XZ7	Transport of Mature mRNA derived from an Intron-Containing Transcript; mRNA 3'-end processing; RNA Polymerase II Transcription Termination	O75152	0.990926	0.942117	0.883036	0.929933	-0.19	0.01	0.1	-0.04	0.874	1.006	1.071	0.971	65.49	49.08	42.27	50.53	72.6	105.8	113.6	118	90	Zinc finger CCCH domain-containing protein 11A OS=Homo sapiens OX=9606 GN=ZC3H11A PE=1 SV=3	100.09	40	36.24	10.57	17.78	17	FALSE	3	1	38	24	89.1	0	8	8	8	3	20	3.99528e+06	5.7302e+06	250870
FALSE	High	Master Protein	DNAJC13	hsa:23317; O75165; Q3L0T1; Q6PI82; Q6UJ77; Q6ZSW1; Q6ZUT5; Q86XG3; Q96DC1; Q9BWK9	Neutrophil degranulation	O75165	0.920287	0.955467	0.942652	0.912728	-0.43	0	-0.07	-0.06	0.742	1	0.953	0.959	86.12	76.12	67.79	69.68	64.5	175.3	100.9	90.6	68.6	DnaJ homolog subfamily C member 13 OS=Homo sapiens OX=9606 GN=DNAJC13 PE=1 SV=5	73.69	74.04	83.15	87.14	77.54	37	FALSE	1	1	21	37	254.3	10	8	8	8	3	20	5.0505e+06	7.79536e+06	446191
FALSE	High	Master Protein	PPP6R2	A6PVG3; B7Z7T3; hsa:9701; O75170; Q5U5P3; Q7Z2L2; Q7Z5G5; Q7Z731; Q9UGB9		O75170	0.988435	0.959882	0.961022	0.939277	-0.24	0.13	0.17	0.2	0.844	1.093	1.124	1.146	63.58	58.93	45.94	60	88.1	105.7	86.4	103	116.7	Serine/threonine-protein phosphatase 6 regulatory subunit 2 OS=Homo sapiens OX=9606 GN=PPP6R2 PE=1 SV=2	39.34	76.22	40.78	32.89	29.75	10	FALSE	0	1	14	10	104.9	2	6	8	7	3	20	99482.1	169149
FALSE	High	Master Protein	NDUFS2	D3DVG7; hsa:4720; J3KPM7; O75306; Q5VTW0; Q969P3; Q9UEV3	Complex I biogenesis	O75306	0.841236	0.848822	0.853334	0.889568	-0.5	-0.24	-0.1	-0.11	0.707	0.844	0.934	0.929	78.26	67.96	62.36	52.13	62.8	99.4	106	109.5	122.3	NADH dehydrogenase [ubiquinone] iron-sulfur protein 2, mitochondrial OS=Homo sapiens OX=9606 GN=NDUFS2 PE=1 SV=2	37.27	34.52	35	12.64	29.9	15	FALSE	5	1	42	15	52.5	0	8	8	8	3	20	1.19331e+06	1.31821e+06	142630
FALSE	High	Master Protein	ZPR1	hsa:8882; O75312; Q2TAA0		O75312	0.975367	0.810122	0.974536	0.782879	-0.24	-0.26	0.09	-0.27	0.847	0.833	1.066	0.829	75.59	59.9	46.34	57.74	54.1	82	129.1	89.6	145.3	Zinc finger protein ZPR1 OS=Homo sapiens OX=9606 GN=ZPR1 PE=1 SV=1	47.63	65.45	39.68	17.84	16.55	10	FALSE	0	1	28	10	50.9	0	7	7	7	3	20	139147	226377	17413.9
FALSE	High	Master Protein	NIPSNAP2	C9IYJ3; hsa:2631; O43801; O75323; Q53X96	RHOJ GTPase cycle; RHOH GTPase cycle	O75323	0.943919	0.848822	0.911712	0.912272	-0.3	-0.22	0.11	0.09	0.812	0.858	1.076	1.067	62.36	51.12	45.97	49.68	94.1	81.9	113.7	103.2	107.1	Protein NipSnap homolog 2 OS=Homo sapiens OX=9606 GN=NIPSNAP2 PE=1 SV=1	31.83	41.69	19.37	25.38	25.84	9	FALSE	2	1	38	11	33.7	2	8	8	8	3	20	767067	1.60006e+06	207760
FALSE	High	Master Protein	PDCD6	B2RD16; E7ESR3; hsa:10016; O75340; Q2YDC2; Q5TZS0		O75340	0.274206	0.48923	0.058579	0.195149	-1.05	-0.48	-0.47	-0.67	0.482	0.715	0.723	0.63	99.52	78.18	62	64.14	61.4	95.8	106.3	64.6	171.9	Programmed cell death protein 6 OS=Homo sapiens OX=9606 GN=PDCD6 PE=1 SV=1	117.85	60.31	49.93	44.65	52.74	10	FALSE	1	1	69	10	21.9	1	8	8	8	3	20	707005	142184	25085
FALSE	High	Master Protein	VPS4B	hsa:9525; O75351; Q69HW4; Q9GZS7	Budding and maturation of HIV virion; Endosomal Sorting Complex Required For Transport (ESCRT)	O75351	0.922931	0.874849	0.978893	0.88716	-0.43	-0.22	0.02	-0.09	0.744	0.858	1.016	0.942	92.61	81.48	69.82	82.06	73.8	177	74.5	86.6	88	Vacuolar protein sorting-associated protein 4B OS=Homo sapiens OX=9606 GN=VPS4B PE=1 SV=2	45.27	93.61	39.51	59.71	51.32	19	FALSE	2	1	60	24	49.3	1	8	8	8	3	20	4.86388e+06	6.89904e+06	566681
FALSE	High	Master Protein	H2afy; H2AFY; LOC100466888; LOC101338325; LOC101381952; LOC101564704; LOC102987354; LOC103079324; LOC103663804; LOC105869993; LOC106989149; LOC110591142; LOC111141291; LOC111182462; LOC112404331; LOC112625777; LOC112815157; LOC112861289; LOC112917035; LOC113928700; LOC114891795; LOC115516119; LOC116529369; LOC116750637; MACROH2A1	A0A091CNU6; A0A096N0E8; A0A2J8LRK8; A0A2J8VQ67; A0A2K5HRC8; A0A2K5W7N1; A0A2K5ZHE4; A0A2K6BUT6; A0A2K6EU20; A0A2K6LBL0; A0A2K6RXM8; A0A2K6UYW1; A0A2R9A926; A0A2U3WAW1; A0A2Y9IU30; A0A2Y9PFA0; A0A2Y9SS16; A0A340XJ26; A0A341BZA5; A0A3Q7NDG6; A0A3Q7S763; A0A484GVZ9; A0A485NYK5; A0A5S6R987; A0A667GC30; A0A673T0D7; A0A6G1ASZ6; A0A6J2AVA7; A0A6J2DX40; A0A6J3FC37; A0A6J3R528; A0A6P3F5E4; A0A6P6HX24; A0A…		O75367	0.797198	0.941003	0.976467	0.878753	-0.63	0.06	-0.05	0.12	0.646	1.039	0.965	1.084	94.14	69.67	58.45	72.21	73.9	101	101	112.5	111.6	Core histone macro-H2A.1 OS=Homo sapiens OX=9606 GN=MACROH2A1 PE=1 SV=4	36.82	19.74	15.39	30.09	16.75	3	FALSE	0	1	71	29	39.6	0	8	8	8	3	20	1.92393e+07	4.10774e+07	2.87416e+06
FALSE	High	Master Protein	FLNB	B2ZZ83; B2ZZ84; B2ZZ85; C9JKE6; C9JMC4; hsa:2317; O75369; Q13706; Q59EC2; Q60FE7; Q6MZJ1; Q8WXS9; Q8WXT0; Q8WXT1; Q8WXT2; Q8WXT3; Q9NRB5; Q9NT26; Q9UEV9	ISG15 antiviral mechanism	O75369	0.99335	0.978292	0.945257	0.748951	-0.28	-0.12	0.07	-0.18	0.825	0.921	1.052	0.883	76.57	65.86	58.49	64.62	87.3	85	115	94.9	117.8	Filamin-B OS=Homo sapiens OX=9606 GN=FLNB PE=1 SV=2	47.3	55.66	46.04	22.61	32.86	83	FALSE	6	1	49	96	278	0	8	8	8	3	20	5.2657e+06	4.97431e+06	179940
FALSE	High	Master Protein	NCOR1	B3DLF8; E9PGV6; hsa:9611; O75376; Q86YY0; Q9UPV5; Q9UQ18	PPARA activates gene expression; Transcriptional regulation of white adipocyte differentiation; HCMV Early Events; Constitutive Signaling by NOTCH1 PEST Domain Mutants; Constitutive Signaling by NOTCH1 HD+PEST Domain Mutants; Heme signaling; Transcriptional activation of mitochondrial biogenesis; HDACs deacetylate histones; Activation of anterior HOX genes in hindbrain development during early em…	O75376	0.467649	0.648757	0.84101	0.531667	-1.09	-0.47	-0.16	-0.49	0.469	0.723	0.896	0.714	88.1	67.79	58.49	66.53	40.8	87.6	127	86.3	158.4	Nuclear receptor corepressor 1 OS=Homo sapiens OX=9606 GN=NCOR1 PE=1 SV=2	91.55	46.59	36.37	52.86	33.09	9	FALSE	30	1	5	9	270	0	7	8	7	3	20	221544	79707.8
FALSE	High	Master Protein	NDUFS6	hsa:4726; O75380	Complex I biogenesis	O75380	0.223729	0.799662	0.928495	0.638345	0.81	0.18	0.1	0.3	1.751	1.135	1.072	1.23	50.81	50.71	58.85	44.56	148.1	88.4	90.7	100.9	71.9	NADH dehydrogenase [ubiquinone] iron-sulfur protein 6, mitochondrial OS=Homo sapiens OX=9606 GN=NDUFS6 PE=1 SV=1	26.01	35.44	43.92	16.08	40.86	6	FALSE	5	1	60	6	13.7	2	8	8	8	3	20	965894	2.12318e+06	618649
FALSE	High	Master Protein	PEX14	B2R7N1; B3KML6; B7Z1N2; hsa:5195; O75381; Q8WX51	E3 ubiquitin ligases ubiquitinate target proteins; Peroxisomal protein import; Class I peroxisomal membrane protein import	O75381	0.743407	0.833159	0.858878	0.697835	0.8	0.54	0.41	0.63	1.737	1.451	1.329	1.546	29.25	29.66	32.21	51.66	124.4	104.8	92.6	102.3	75.9	Peroxisomal membrane protein PEX14 OS=Homo sapiens OX=9606 GN=PEX14 PE=1 SV=1	15.44	18.69	30.96	55.42	24.84	2	FALSE	3	1	8	2	41.2	0	8	7	8	3	20	62401.7	143282	24126.3
FALSE	High	Master Protein	SPAG7	hsa:9552; O75391; Q96EU5		O75391	0.712063	0.843188	0.654984	0.964731	0.5	0.32	0.4	0.1	1.413	1.247	1.32	1.073	63.36	54.42	57.94	39.49	172.1	87.3	75.8	75.6	89.2	Sperm-associated antigen 7 OS=Homo sapiens OX=9606 GN=SPAG7 PE=1 SV=2	29.63	60.65	29.21	19.51	49.47	7	FALSE	0	1	37	7	26	2	8	8	8	3	20	344467	407001	65856.7
FALSE	High	Master Protein	SEC22B	A8K1G0; hsa:9554; O75396	COPI-dependent Golgi-to-ER retrograde traffic; ER-Phagosome pathway; COPII-mediated vesicle transport; Cargo concentration in the ER	O75396	0.662839	0.872371	0.654984	0.782879	-0.79	-0.25	-0.17	0.17	0.578	0.839	0.891	1.127	83.93	54.28	53.61	72.86	58.8	95.1	105.4	119.5	121.2	Vesicle-trafficking protein SEC22b OS=Homo sapiens OX=9606 GN=SEC22B PE=1 SV=5	49.86	26.58	25.35	2.42	17.15	17	FALSE	4	1	76	17	24.7	2	8	8	8	3	20	3.41582e+06	6.61742e+06	352106
FALSE	High	Master Protein	PRPF40A	hsa:55660; O43856; O75400; O75404; Q8TBQ1; Q9H782; Q9NWU9; Q9P0Q2; Q9Y5A8	mRNA Splicing - Major Pathway	O75400	0.970589	0.948152	0.947109	0.819758	-0.13	0	-0.07	0.17	0.916	0.999	0.955	1.123	66.06	64.55	56.11	54.23	87.8	84.9	104.5	103.5	119.2	Pre-mRNA-processing factor 40 homolog A OS=Homo sapiens OX=9606 GN=PRPF40A PE=1 SV=2	44.86	24.7	83.37	8.49	30.02	19	FALSE	2	1	22	20	108.7	0	8	8	8	3	20	1.7253e+06	2.50044e+06	508068
FALSE	High	Master Protein	TACC1	B2RBD9; B4E302; D3DSX6; hsa:6867; O75410; Q6Y687; Q86YG7; Q8IUJ2; Q8IUJ3; Q8IUJ4; Q8IZG2; Q8NEY7; Q9UPP9		O75410	0.920287	0.912435	0.915831	0.969811	-0.39	-0.12	-0.12	0.06	0.763	0.921	0.918	1.042	74.77	60.9	58.43	63.35	81.9	93.2	87.5	108.3	129.1	Transforming acidic coiled-coil-containing protein 1 OS=Homo sapiens OX=9606 GN=TACC1 PE=1 SV=2	62.66	39.63	52.26	48.95	41.73	13	FALSE	0	1	23	13	87.7	0	8	8	7	3	20	160287	362902	5226.05
FALSE	High	Master Protein	NME6	B4DGW7; B4DM99; hsa:10201; O75414; Q53HM5; Q96E73; Q9BQ63		O75414	0.859253	0.914086	0.978893	0.898845	0.41	0.28	0.09	0.25	1.33	1.215	1.065	1.187	53.29	33.49	50.61	44.67	99.8	55.1	184	89.7	71.5	Nucleoside diphosphate kinase 6 OS=Homo sapiens OX=9606 GN=NME6 PE=1 SV=3	39.68	64.08	55.69	84.94	45.59	4	FALSE	1	1	24	4	21.1	0	8	8	7	3	20	34100.7	192618	40073.7
FALSE	High	Master Protein	LRCH4	A4D2D5; hsa:4034; O75427; Q8WV85; Q96ID0		O75427	0.996878	0.583696	0.978893	0.894222	-0.16	-0.46	-0.02	0.09	0.894	0.728	0.985	1.061	75.41	65.93	50.94	70.74	67.9	62.4	111	119.4	139.3	Leucine-rich repeat and calponin homology domain-containing protein 4 OS=Homo sapiens OX=9606 GN=LRCH4 PE=1 SV=2	50.83	36.99	44.15	31.55	23.31	25	FALSE	0	1	60	28	73.4	12	8	8	8	3	20	652783	970889	70080.4
FALSE	High	Master Protein	MTX2	A8JZZ4; hsa:10651; O75431; Q53S50; Q53SQ2; Q5M7Z6; Q8IZ68	Mitochondrial protein import; Cristae formation	O75431	0.996878	0.980182	0.978893	0.926592	-0.09	0.12	0.09	0.16	0.938	1.083	1.061	1.115	77.08	59.7	78.7	73.68	77.9	105	105.3	106.2	105.5	Metaxin-2 OS=Homo sapiens OX=9606 GN=MTX2 PE=1 SV=1	54.58	26.48	30.91	19.48	34.68	5	FALSE	2	1	25	5	29.7	0	6	8	8	3	20	158505	89217.7
FALSE	High	Master Protein	VPS26A	A8MZ56; B2RDD3; hsa:9559; O75436; Q8TBH4; Q9H982	WNT ligand biogenesis and trafficking	O75436	0.978962	0.86395	0.791664	0.642926	-0.1	0.09	-0.13	-0.29	0.932	1.065	0.912	0.815	61.42	54.75	51.48	57.26	83.5	116	100.5	92.1	107.9	Vacuolar protein sorting-associated protein 26A OS=Homo sapiens OX=9606 GN=VPS26A PE=1 SV=2	37.98	29.76	21.62	4.29	29.64	15	FALSE	1	1	55	16	38.1	1	8	8	8	3	20	1.6837e+06	925579	206817
FALSE	High	Master Protein	NDUFB1	A0AV68; hsa:4707; O75438	Complex I biogenesis	O75438	0.998274	0.981754	0.91108	0.825622	-0.14	-0.03	-0.13	-0.24	0.909	0.982	0.912	0.847	49.03	51.79	46.52	35.92	91.2	119.2	86.7	71.3	131.5	NADH dehydrogenase [ubiquinone] 1 beta subcomplex subunit 1 OS=Homo sapiens OX=9606 GN=NDUFB1 PE=1 SV=1	33.84	36.28	49.3	27.15	36.5	3	FALSE	5	1	36	3	7	1	8	8	8	3	20	273272	318236	43712
FALSE	High	Master Protein	PMPCB	hsa:9512; O60416; O75439; Q96FV4	Mitochondrial protein import; Processing of SMDT1	O75439	0.770308	0.767528	0.733923	0.739734	0.32	0.27	0.23	0.3	1.248	1.203	1.174	1.234	48.72	44.57	50.5	41.74	87.8	100.8	89.5	107.6	114.3	Mitochondrial-processing peptidase subunit beta OS=Homo sapiens OX=9606 GN=PMPCB PE=1 SV=2	38.99	54.88	26.97	6.52	23.89	16	FALSE	2	1	39	17	54.3	0	8	8	8	3	20	551458	567367	40237
FALSE	High	Master Protein	PSIP1	D3DRI9; hsa:11168; O00256; O75475; O95368; Q6P391; Q86YB9; Q9NZI3; Q9UER6	Vpr-mediated nuclear import of PICs; Formation of WDR5-containing histone-modifying complexes; 2-LTR circle formation; Integration of viral DNA into host genomic DNA; Autointegration results in viral DNA circles; APOBEC3G mediated resistance to HIV-1 infection	O75475	0.854779	0.726588	0.791664	0.952062	0.18	0.29	0.13	0.06	1.129	1.221	1.093	1.04	82.49	66.92	65.72	67.91	101.6	107.9	104	96	90.4	PC4 and SFRS1-interacting protein OS=Homo sapiens OX=9606 GN=PSIP1 PE=1 SV=1	24.44	5.62	15.07	30.15	22.51	36	FALSE	8	1	58	40	60.1	13	8	8	8	3	20	8.67858e+06	1.79635e+07	2.19661e+06
FALSE	High	Master Protein	NDUFS3	B2R9J1; B4DFM8; hsa:4722; O75489; Q9UNQ8	RHOG GTPase cycle; Complex I biogenesis	O75489	0.371846	0.186217	0.0324848	0.474897	-1	-0.71	-0.4	-0.37	0.5	0.611	0.756	0.774	84.65	76.81	65.69	83.97	62.9	87.7	106.1	89.9	153.5	NADH dehydrogenase [ubiquinone] iron-sulfur protein 3, mitochondrial OS=Homo sapiens OX=9606 GN=NDUFS3 PE=1 SV=1	34.65	29.95	28.38	50.01	24.22	18	FALSE	6	1	66	18	30.2	0	8	8	8	3	20	756147	1.06999e+06	98655.9
FALSE	High	Master Protein	SRSF10	A6NFM6; A6NI42; A6NIU7; B4DJP9; hsa:10772; O60572; O75494; Q5JRH9; Q5JRI0; Q5JRI2; Q5JRI3; Q5JRI4; Q96G09; Q96P17	mRNA Splicing - Major Pathway; Processing of Capped Intron-Containing Pre-mRNA	O75494	0.970888	0.89694	0.983955	0.744389	-0.08	0.06	0.02	-0.23	0.948	1.041	1.016	0.852	94.11	70.78	65.6	72.71	97.5	112.7	93.8	95.1	100.8	Serine/arginine-rich splicing factor 10 OS=Homo sapiens OX=9606 GN=SRSF10 PE=1 SV=1	18.44	35.56	49.28	24.52	22.09	8	FALSE	3	1	27	8	31.3	0	8	8	8	3	20	928789	1.5842e+06	332182
FALSE	High	Master Protein	CLN5	B3KQK7; hsa:1203; O75503		O75503	0.996918	0.76915	0.951609	0.94056	-0.12	0.45	0.19	-0.07	0.917	1.365	1.142	0.95	83.64	81.27	67.88	67.77	66.2	152.4	82.7	92.4	106.4	Ceroid-lipofuscinosis neuronal protein 5 OS=Homo sapiens OX=9606 GN=CLN5 PE=1 SV=2	191.66	51.52	179.43	28.57	37.62	4	FALSE	0	1	11	4	41.5	0	8	8	8	3	20	218849	53303	19193.8
FALSE	High	Master Protein	EED	A8K7V5; hsa:8726; O00149; O75530; Q6NTH2; Q7LDA5; Q7LDG8; Q86VV2; Q9UNY7	HCMV Early Events; Oxidative Stress Induced Senescence; Regulation of PTEN gene transcription; Transcriptional Regulation by E2F6; Activation of anterior HOX genes in hindbrain development during early embryogenesis; PKMTs methylate histone lysines; PRC2 methylates histones and DNA; Defective pyroptosis	O75530	0.96197	0.810232	0.548718	0.527001	-0.06	0.15	-0.21	-0.36	0.959	1.107	0.866	0.78	75.82	72.38	54.72	83.04	69.1	103	111.3	72.7	143.9	Polycomb protein EED OS=Homo sapiens OX=9606 GN=EED PE=1 SV=2	33.08	20.93	36.92	68.96	31.13	7	FALSE	15	1	19	7	50.2	0	8	8	8	3	20	635523	786048	112032
FALSE	High	Master Protein	SF3B1	E9PCH3; hsa:23451; O75533	B-WICH complex positively regulates rRNA expression; mRNA Splicing - Major Pathway; mRNA Splicing - Minor Pathway	O75533	0.997957	0.996802	0.997177	0.980444	-0.18	-0.04	-0.01	-0.01	0.882	0.972	0.996	0.99	77.81	65.41	58	64.15	99.3	112	89.9	100.9	97.9	Splicing factor 3B subunit 1 OS=Homo sapiens OX=9606 GN=SF3B1 PE=1 SV=3	36.68	62.75	33.87	40.35	32.42	70	FALSE	6	1	58	70	145.7	15	8	8	8	3	20	1.34592e+07	1.54274e+07	2.48685e+06
FALSE	High	Master Protein	STX11	E1P598; hsa:8676; O75378; O75558; O95148; Q5TCL6		O75558	0.498145	0.00263534	0.00164755	0.0391293	0.69	1.25	0.81	0.94	1.613	2.371	1.751	1.918	71.58	108.56	90.25	106.18	148	128.7	78	59.4	85.8	Syntaxin-11 OS=Homo sapiens OX=9606 GN=STX11 PE=1 SV=1	65.81	62.12	56.2	72.72	50.67	7	FALSE	0	1	30	7	33.2	7	8	8	8	3	20	84571.8	1.78643e+06	263044
FALSE	High	Master Protein	PRKRA	A8K3I6; hsa:8575; O75569; Q53G24; Q6X7T5; Q8NDK4	PKR-mediated signaling; MicroRNA (miRNA) biogenesis; Small interfering RNA (siRNA) biogenesis	O75569	0.779089	0.870454	0.974519	0.967196	-0.64	-0.2	-0.04	-0.03	0.643	0.872	0.973	0.979	53.92	52.15	53.9	54.68	45	75.6	144.6	91.9	142.9	Interferon-inducible double-stranded RNA-dependent protein kinase activator A OS=Homo sapiens OX=9606 GN=PRKRA PE=1 SV=1	66.36	46.34	39.86	35.08	28.49	9	FALSE	5	1	35	9	34.4	0	7	8	8	3	20	192270	192021
FALSE	High	Master Protein	RPS6KA5	B7Z2Y5; hsa:9252; O75582; O95316; Q96AF7	Recycling pathway of L1; NCAM signaling for neurite out-growth; ERK/MAPK targets; CREB phosphorylation; CD209 (DC-SIGN) signaling	O75582	0.841236	0.848822	0.669861	0.99925	-0.47	-0.25	0.24	0	0.723	0.84	1.185	1	97.04	65.96	48.09	56.86	102.4	95.8	115	95.3	91.7	Ribosomal protein S6 kinase alpha-5 OS=Homo sapiens OX=9606 GN=RPS6KA5 PE=1 SV=1	61.64	40.04	25.46	29.39	19.34	9	FALSE	22	1	18	11	89.8	6	8	8	8	3	20	248526	772133	422280
FALSE	High	Master Protein	MYCBP2	A6NJC6; hsa:23077; O75592; Q5JSX8; Q5VZN6; Q6PIB6; Q9UQ11; Q9Y6E4		O75592	0.96376	0.856286	0.929413	0.820121	-0.09	0.11	0.09	0.16	0.938	1.079	1.066	1.121	68.69	61.16	46.44	59.54	94.3	106.4	100.5	101.3	97.6	E3 ubiquitin-protein ligase MYCBP2 OS=Homo sapiens OX=9606 GN=MYCBP2 PE=1 SV=4	49.15	48.03	33.37	28.96	23.58	58	FALSE	1	1	15	58	513.3	1	8	8	8	3	20	2.97968e+06	3.02161e+06	293310
FALSE	High	Master Protein	NPM3	hsa:10360; O75607; Q9UNY6		O75607	0.200937	0.0259042	0.9475	0.0251032	-2.3	-1.94	-0.19	-2.11	0.204	0.26	0.877	0.232	125.54	76.75	88.63	81.91	36.7	50.8	180.5	42.8	189.3	Nucleoplasmin-3 OS=Homo sapiens OX=9606 GN=NPM3 PE=1 SV=3	146.82	75.57	76.37	78.58	45.33	2	FALSE	0	1	10	2	19.3	2	3	4	6	2	17		12365.7
FALSE	High	Master Protein	LYPLA1	hsa:10434; O43202; O75608; Q9UQF9	RAS processing; eNOS activation	O75608	0.990926	0.797908	0.899803	0.990994	-0.24	-0.28	-0.08	0.03	0.849	0.821	0.945	1.023	79.41	61.18	50.57	51.35	88.8	85.5	105.2	105.8	114.7	Acyl-protein thioesterase 1 OS=Homo sapiens OX=9606 GN=LYPLA1 PE=1 SV=1	25.64	30.07	30.15	10.24	32.34	9	FALSE	2	1	57	9	24.7	0	8	8	8	3	20	1.61991e+06	2.05462e+06	182929
FALSE	High	Master Protein	FCN3	hsa:8547; O75636; Q6IBJ5; Q8WW86	Initial triggering of complement; Ficolins bind to repetitive carbohydrate structures on the target cell surface	O75636	0.576812	0.859222	0.899803	0.00903539	0.66	0.27	0.16	1.3	1.581	1.205	1.121	2.469	64.18	81.62	68.93	72.47	116.4	70.4	52.2	201.3	59.8	Ficolin-3 OS=Homo sapiens OX=9606 GN=FCN3 PE=1 SV=2	37.48	78.57	68.4	19.8	77.25	7	FALSE	4	1	26	7	32.9	0	8	8	7	3	20	230612	395041	108745
FALSE	High	Master Protein	SNRNP200	hsa:23020; O75643; O94884; Q6NZY0; Q6PX59; Q8NBE6; Q96IF2; Q9H7S0	mRNA Splicing - Major Pathway; mRNA Splicing - Minor Pathway	O75643	0.730498	0.759444	0.978893	0.733899	-0.71	-0.35	-0.02	-0.22	0.613	0.785	0.984	0.857	85.46	68.02	56.36	65.54	59.3	161	119.2	76.2	84.2	U5 small nuclear ribonucleoprotein 200 kDa helicase OS=Homo sapiens OX=9606 GN=SNRNP200 PE=1 SV=2	45.45	37.19	60.18	30.9	21.81	91	FALSE	3	1	46	91	244.4	1	8	8	8	3	20	7.50066e+06	8.60003e+06	676432
FALSE	High	Master Protein	TIPRL	B2R8V3; hsa:261726; O75663; Q5HYB2; Q8IZ86		O75663	0.954175	0.972338	0.854936	0.771987	-0.28	0.01	0.17	0.25	0.823	1.008	1.128	1.19	76.12	60.23	46.52	50.08	64.9	67	115	119.1	134	TIP41-like protein OS=Homo sapiens OX=9606 GN=TIPRL PE=1 SV=2	66.45	57.28	45.8	18.39	33.56	11	FALSE	1	1	46	11	31.4	11	8	8	8	3	20	419237	578768	15753
FALSE	High	Master Protein	SURF6	hsa:6838; O75683; Q5T8U1; Q9BRK9; Q9BTZ5; Q9UK24		O75683	0.814918	0.962516	0.970775	0.739734	0.27	0.03	0.1	0.36	1.207	1.021	1.073	1.282	63.41	57.88	49.8	39.13	109.8	93	103.8	106.2	87.2	Surfeit locus protein 6 OS=Homo sapiens OX=9606 GN=SURF6 PE=1 SV=3	37.89	27.75	21.23	15.04	23.23	9	FALSE	0	1	30	9	41.4	0	8	8	8	3	20	429443	863311	180001
FALSE	High	Master Protein	PPM1B	hsa:5495; O75688; Q461Q2; Q4J6C1; Q4J6C2; Q658R4; Q96ER6; Q9HAY8	ISG15 antiviral mechanism; ALK mutants bind TKIs; Signaling by ALK fusions and activated point mutants	O75688	0.874601	0.898286	0.978893	0.707135	-0.43	0.06	0.03	0.25	0.744	1.042	1.018	1.185	67.92	65.64	46.42	57.01	80.1	110.7	100.1	117.4	91.7	Protein phosphatase 1B OS=Homo sapiens OX=9606 GN=PPM1B PE=1 SV=1	66.18	65.46	44.33	31.19	18.02	11	FALSE	4	1	34	14	52.6	0	8	8	8	3	20	1.25191e+06	1.04082e+06	376478
FALSE	High	Master Protein	UTP20	hsa:27340; O75691; Q9H3H4	Major pathway of rRNA processing in the nucleolus and cytosol; rRNA modification in the nucleus and cytosol	O75691	0.208385	0.158793	0.415762	0.111469	-1.38	-0.85	-0.35	-0.93	0.384	0.554	0.784	0.523	81.09	53.28	46.41	58.41	43.2	67.6	124.7	94.1	170.5	Small subunit processome component 20 homolog OS=Homo sapiens OX=9606 GN=UTP20 PE=1 SV=3	80.24	54.14	50.7	40.93	32.48	9	FALSE	2	1	4	9	318.2	7	8	7	8	3	20	106541	238995	1635.6
FALSE	High	Master Protein	NUP155	hsa:9631; O75694; Q9UBE9; Q9UFL5	HCMV Late Events; HCMV Early Events; ISG15 antiviral mechanism; Transport of the SLBP independent Mature mRNA; Transport of the SLBP Dependant Mature mRNA; Transport of Mature mRNA Derived from an Intronless Transcript; Transport of Mature mRNA derived from an Intron-Containing Transcript; Rev-mediated nuclear export of HIV RNA; Transport of Ribonucleoproteins into the Host Nucleus; NS1 Mediated …	O75694	0.982197	0.959293	0.978893	0.863223	-0.23	-0.01	-0.03	0.12	0.852	0.99	0.981	1.085	77.93	75.11	58.53	62.97	48.4	134.4	109.3	102.5	105.4	Nuclear pore complex protein Nup155 OS=Homo sapiens OX=9606 GN=NUP155 PE=1 SV=1	66.75	26.74	32.18	39.01	33.51	24	FALSE	29	1	21	24	155.1	1	8	8	8	3	20	1.24971e+06	1.15482e+06	93335.4
FALSE	High	Master Protein	RP2	hsa:6102; O75695; Q86XJ7; Q9NU67	Trafficking of myristoylated proteins to the cilium	O75695	0.790331	0.867426	0.978893	0.711341	0.33	0.16	0.06	0.32	1.253	1.118	1.039	1.247	75.45	60.09	61.99	60.19	100.7	59.6	84.5	177.5	77.6	Protein XRP2 OS=Homo sapiens OX=9606 GN=RP2 PE=1 SV=4	28.14	36.75	24.68	22.73	62.24	10	FALSE	4	1	28	10	39.6	0	8	8	8	3	20	777013	626408	150019
FALSE	High	Master Protein	SLC25A12	B3KR64; hsa:8604; O75746; Q96AM8	Gluconeogenesis; Mitochondrial protein import; Aspartate and asparagine metabolism	O75746	0.681996	0.992624	0.989387	0.554595	-0.69	-0.1	0.02	-0.3	0.622	0.933	1.012	0.813	71.53	74.41	57.03	62.88	54.3	142.2	97	111.1	95.5	Electrogenic aspartate/glutamate antiporter SLC25A12, mitochondrial OS=Homo sapiens OX=9606 GN=SLC25A12 PE=1 SV=2	64.91	32.73	15.46	29.96	25.22	17	FALSE	3	1	45	23	74.7	0	8	8	8	3	20	1.94711e+06	2.05144e+06	141182
FALSE	High	Master Protein	GRAP2	B7Z8I3; hsa:9402; O43726; O75791; Q9NRB7	FCERI mediated MAPK activation; FCERI mediated Ca+2 mobilization; Generation of second messenger molecules; Signaling by SCF-KIT; DAP12 signaling; Signaling by CSF1 (M-CSF) in myeloid cells; FLT3 Signaling; CD28 co-stimulation	O75791	0.279619	0.525826	0.899744	0.940269	-1.5	-0.61	-0.21	-0.07	0.353	0.656	0.862	0.954	109.82	83.1	74.19	77.87	32.2	78.1	125.3	123.8	140.6	GRB2-related adapter protein 2 OS=Homo sapiens OX=9606 GN=GRAP2 PE=1 SV=1	141.51	61.28	30.8	96.06	51.32	5	FALSE	11	1	17	5	37.9	0	8	8	8	3	20	261883	40775.3	1116.76
FALSE	High	Master Protein	RNASEH2A	B2RCY1; hsa:10535; O75792; Q96F11		O75792	0.873239	0.925489	0.921448	0.745475	-0.5	-0.19	0.08	-0.18	0.709	0.877	1.059	0.882	78.9	77.28	54.89	70.42	54.9	98.1	132.3	68.6	146	Ribonuclease H2 subunit A OS=Homo sapiens OX=9606 GN=RNASEH2A PE=1 SV=2	44.04	23.23	30.95	40.46	22.44	16	FALSE	0	1	55	16	33.4	0	8	8	8	3	20	1.38971e+06	2.58383e+06	266210
FALSE	High	Master Protein	EIF3G	hsa:8666; O14801; O75821; Q969U5	L13a-mediated translational silencing of Ceruloplasmin expression; Translation initiation complex formation; Formation of a pool of free 40S subunits; Formation of the ternary complex, and subsequently, the 43S complex; Ribosomal scanning and start codon recognition; GTP hydrolysis and joining of the 60S ribosomal subunit	O75821	0.683642	0.955467	0.978893	0.826157	0.27	-0.01	0.04	0.16	1.208	0.993	1.031	1.118	90.58	72.83	67.02	73.25	116.8	79.8	101.5	102.1	99.8	Eukaryotic translation initiation factor 3 subunit G OS=Homo sapiens OX=9606 GN=EIF3G PE=1 SV=2	17.42	35.95	31.8	7.63	14.79	5	FALSE	8	1	59	21	35.6	1	8	8	8	3	20	1.8643e+06	3.84013e+06	700084
FALSE	High	Master Protein	CBR3	hsa:874; O75828; Q6FHP2	Phase I - Functionalization of compounds	O75828	0.89147	0.692246	0.32861	0.861635	0.2	0.44	0.42	0.19	1.147	1.36	1.343	1.14	58.66	56.51	58.79	58.53	85	99.5	142.1	74.5	98.9	Carbonyl reductase [NADPH] 3 OS=Homo sapiens OX=9606 GN=CBR3 PE=1 SV=3	55.45	65.06	61.5	101.56	40.48	9	FALSE	3	1	50	12	30.8	1	8	8	8	3	20	316351	152094	86633.3
FALSE	High	Master Protein	PSMD10	hsa:5716; O75832; Q5U0B2; Q8IZK9	FCERI mediated NF-kB activation; Downstream TCR signaling; Antigen processing: Ubiquitination & Proteasome degradation; Activation of NF-kappaB in B cells; Oxygen-dependent proline hydroxylation of Hypoxia-inducible Factor Alpha; ER-Phagosome pathway; Cross-presentation of soluble exogenous antigens (endosomes); SCF-beta-TrCP mediated degradation of Emi1; APC/C:Cdc20 mediated degradation of Secur…	O75832	0.937461	0.810232	0.942652	0.891759	-0.01	0.14	0.09	0.09	0.994	1.104	1.063	1.061	71.11	56.99	47.79	44.07	103.5	95	97.3	108	96.2	26S proteasome non-ATPase regulatory subunit 10 OS=Homo sapiens OX=9606 GN=PSMD10 PE=1 SV=1	36.66	24.9	14.53	9.63	15.84	13	FALSE	61	1	68	13	24.4	0	8	8	8	3	20	1.23024e+06	1.48085e+06	200057
FALSE	High	Master Protein	AP1G2	D3DS51; hsa:8906; O75504; O75843	Lysosome Vesicle Biogenesis	O75843	0.813966	0.810232	0.899407	0.880676	-0.55	-0.3	0.14	-0.14	0.683	0.813	1.104	0.906	75.35	60.49	46.3	68.69	58.3	84.1	113.2	129.5	114.9	AP-1 complex subunit gamma-like 2 OS=Homo sapiens OX=9606 GN=AP1G2 PE=1 SV=1	69.37	45.76	46.08	16.14	67.48	13	FALSE	1	1	21	14	87.1	0	8	8	8	3	20	683209	525460	15864.2
FALSE	High	Master Protein	ZMPSTE24	B3KQI7; D3DPU7; hsa:10269; O75844; Q8NDZ8; Q9UBQ2		O75844	0.990926	0.948363	0.984879	0.452833	-0.1	0.11	0.04	0.52	0.936	1.076	1.031	1.437	69.66	50.41	50.54	56.43	68.1	91.4	95.3	147	98.2	CAAX prenyl protease 1 homolog OS=Homo sapiens OX=9606 GN=ZMPSTE24 PE=1 SV=2	70.6	42.53	39.65	10.53	30.58	8	FALSE	7	1	18	8	54.8	0	8	8	8	3	20	418958	799401	21462.3
FALSE	High	Master Protein	IDH1	hsa:3417; O75874; Q567U4; Q6FHQ6; Q7Z3V0; Q93090; Q9NTJ9; Q9UKW8	Peroxisomal protein import; Neutrophil degranulation; Abnormal conversion of 2-oxoglutarate to 2-hydroxyglutarate; NADPH regeneration; NFE2L2 regulating TCA cycle genes	O75874	0.851261	0.65215	0.661003	0.959061	0.08	-0.51	-0.16	0.05	1.054	0.704	0.896	1.033	98	74.01	58.91	84.57	101.2	95.5	94.7	116.2	92.4	Isocitrate dehydrogenase [NADP] cytoplasmic OS=Homo sapiens OX=9606 GN=IDH1 PE=1 SV=2	19.24	15.03	31.61	19.99	35.59	30	FALSE	8	1	73	32	46.6	0	8	8	8	3	20	6.09071e+06	6.34881e+06	1.08768e+06
FALSE	High	Master Protein	GATB	hsa:5188; O75879; Q4W5M8; Q53GP4; Q9P0S6; Q9Y2B8		O75879	0.845689	0.979012	0.978893	0.971249	-0.6	0.1	-0.06	-0.05	0.66	1.072	0.957	0.968	69.99	71.1	45.56	92.91	81.4	74.3	92.4	135.5	116.4	Glutamyl-tRNA(Gln) amidotransferase subunit B, mitochondrial OS=Homo sapiens OX=9606 GN=GATB PE=1 SV=1	38.36	49.04	46.82	34.43	46.62	6	FALSE	0	1	11	6	61.8	0	7	7	8	3	20	41294.8	178010
FALSE	High	Master Protein	SCO1	B2RDM0; hsa:6341; O75880	Respiratory electron transport; TP53 Regulates Metabolic Genes; Cytoprotection by HMOX1	O75880	0.99799	0.848465	0.774725	0.770246	-0.14	0.28	0.24	0.32	0.905	1.218	1.18	1.251	68.11	54.17	50	58.99	74.3	101.7	117	105.4	101.5	Protein SCO1 homolog, mitochondrial OS=Homo sapiens OX=9606 GN=SCO1 PE=1 SV=1	50.82	32.9	29.5	20.03	26.82	4	FALSE	5	1	15	4	33.8	0	8	8	8	3	20	221271	438820	23006.8
FALSE	High	Master Protein	STAM2	A8K8A0; D3DPA1; hsa:10254; O75886; Q7LDQ0; Q9UF58	Endosomal Sorting Complex Required For Transport (ESCRT); Ub-specific processing proteases; RHOU GTPase cycle; Cargo recognition for clathrin-mediated endocytosis; EGFR downregulation; Negative regulation of MET activity; InlB-mediated entry of Listeria monocytogenes into host cell	O75886	0.91326	0.767528	0.978432	0.843179	-0.42	-0.34	0.08	-0.21	0.749	0.789	1.06	0.862	73.75	68.86	48.33	63.35	78.9	86	123.3	108	103.8	Signal transducing adapter molecule 2 OS=Homo sapiens OX=9606 GN=STAM2 PE=1 SV=1	28.18	22.81	39.03	58.23	30.36	6	FALSE	9	1	14	7	58.1	6	8	7	7	3	20	223717	338849	22145.6
FALSE	High	Master Protein	CCNK	hsa:8812; O75909; Q59FT6; Q86U16; Q96B63; Q9NNY9	SMAD2/SMAD3:SMAD4 heterotrimer regulates transcription; Formation of RNA Pol II elongation complex ; Formation of HIV elongation complex in the absence of HIV Tat; HIV elongation arrest and recovery; Pausing and recovery of HIV elongation; RNA Polymerase II Pre-transcription Events; TP53 Regulates Transcription of DNA Repair Genes; RNA polymerase II transcribes snRNA genes	O75909	0.817807	0.638645	0.729442	0.739734	-0.88	-0.75	-0.5	-0.59	0.543	0.596	0.706	0.666	45.82	45.78	51.62	38.84	111.5	66.9	109.8	61.2	150.6	Cyclin-K OS=Homo sapiens OX=9606 GN=CCNK PE=1 SV=2	42.21	109.91	49.65	78.4	82.34	2	FALSE	10	1	5	2	64.2	0	5	6	6	3	19	35219	31894.4
FALSE	High	Master Protein	ARL6IP5	B2R6V5; hsa:10550; O75915; Q53ES3; Q5KU08	Glutamate Neurotransmitter Release Cycle	O75915	0.779089	0.964062	0.978893	0.655168	-0.68	-0.15	0.02	0.25	0.625	0.902	1.012	1.191	103.5	82.78	67.69	76.05	87.5	94.5	107.9	106.9	103.2	PRA1 family protein 3 OS=Homo sapiens OX=9606 GN=ARL6IP5 PE=1 SV=1	48.58	30.7	29.81	2.54	26.63	9	FALSE	1	1	30	9	21.6	0	8	8	8	3	20	4.86347e+06	7.32845e+06	296299
FALSE	High	Master Protein	DCTN3	A6NII7; B2RBM5; hsa:11258; O75935; Q5T1I5; Q5T1I7; Q5T8G3; Q9BPU8	MHC class II antigen presentation; HSP90 chaperone cycle for steroid hormone receptors (SHR) in the presence of ligand; Recruitment of NuMA to mitotic centrosomes; COPI-mediated anterograde transport; COPI-independent Golgi-to-ER retrograde traffic; Regulation of PLK1 Activity at G2/M Transition; Loss of Nlp from mitotic centrosomes; Recruitment of mitotic centrosome proteins and complexes; Ancho…	O75935	0.74275	0.807719	0.919317	0.989494	0.34	0.22	-0.11	0.03	1.269	1.164	0.929	1.018	64.77	47.23	43.61	34.04	103.8	112.3	87.1	95.3	101.4	Dynactin subunit 3 OS=Homo sapiens OX=9606 GN=DCTN3 PE=1 SV=1	39.68	46.75	35.37	15.18	32	10	FALSE	11	1	56	10	21.1	0	8	8	8	3	20	825133	432261	188532
FALSE	High	Master Protein	DNAJC8	B4DUU4; D3DPM0; hsa:22826; O75937; Q6IBA4; Q8N4Z5; Q9P051; Q9P067	mRNA Splicing - Major Pathway	O75937	0.411005	0.756768	0.829406	0.739734	0.6	0.21	0.12	0.21	1.52	1.157	1.083	1.159	77.47	60.09	66.21	69.51	134	96.7	91.6	89.7	88	DnaJ homolog subfamily C member 8 OS=Homo sapiens OX=9606 GN=DNAJC8 PE=1 SV=2	24.29	29.22	35.5	16.13	26.62	22	FALSE	2	1	66	22	29.8	17	8	8	8	3	20	4.78117e+06	4.67476e+06	1.64387e+06
FALSE	High	Master Protein	SMNDC1	B2RA27; D3DRB1; hsa:10285; O75940; Q5T3K6	mRNA Splicing - Major Pathway	O75940	0.683642	0.995392	0.961022	0.918937	0.34	-0.04	-0.06	-0.09	1.262	0.97	0.956	0.941	74.51	64.5	56.67	82.02	124	94.4	103.5	85.3	92.7	Survival of motor neuron-related-splicing factor 30 OS=Homo sapiens OX=9606 GN=SMNDC1 PE=1 SV=1	106.17	18.61	23.46	29.3	36.63	10	FALSE	1	1	51	10	26.7	9	8	8	8	3	20	985432	1.21313e+06	202194
FALSE	High	Master Protein	ATP5PD	B2R5L6; hsa:10476; O75947; Q9H3J4	Cristae formation; Formation of ATP by chemiosmotic coupling	O75947	0.327924	0.1212	0.619503	0.733899	0.7	0.67	-0.18	0.24	1.626	1.594	0.882	1.184	89.02	88.23	91.29	83.81	140.1	126.8	69.6	81.3	82.2	ATP synthase subunit d, mitochondrial OS=Homo sapiens OX=9606 GN=ATP5PD PE=1 SV=3	22.23	43.88	64.78	59.94	44.39	16	FALSE	4	1	84	16	18.5	9	8	8	8	3	20	4.78511e+06	4.23696e+06	1.42808e+06
FALSE	High	Master Protein	FLOT1	B4DVY7; hsa:10211; O75955; Q969J8; Q9UHW1; Q9UNV8	RHOC GTPase cycle; RHOA GTPase cycle; RHOB GTPase cycle; Regulation of necroptotic cell death; Synaptic adhesion-like molecules	O75955	0.879969	0.848822	0.325546	0.302224	0.04	0.13	0.25	0.42	1.027	1.094	1.19	1.337	80.8	69.88	62.95	74.62	97.5	94.6	112.1	97.9	97.8	Flotillin-1 OS=Homo sapiens OX=9606 GN=FLOT1 PE=1 SV=3	23.79	35.51	69.93	50.61	28.8	27	FALSE	8	1	69	27	47.3	0	8	8	8	3	20	2.78673e+06	7.81337e+06	1.00623e+06
FALSE	High	Master Protein	ATP5MG	A8K0K3; hsa:10632; O75964; Q96BV6; Q9UBZ7	Cristae formation; Formation of ATP by chemiosmotic coupling	O75964	0.572383	0.511313	0.383244	0.460861	-0.78	-0.47	-0.24	-0.37	0.581	0.72	0.847	0.773	81.47	66.18	55.81	73.96	69.3	79.2	100.1	95	156.5	ATP synthase subunit g, mitochondrial OS=Homo sapiens OX=9606 GN=ATP5MG PE=1 SV=3	61.58	20.97	24.22	25.17	24.6	7	FALSE	4	1	58	7	11.4	0	8	8	8	3	20	944624	1.43896e+06	113512
FALSE	High	Master Protein	SASH3	A6NCH1; A8K7K8; hsa:54440; O75995; Q5JZ38		O75995	0.976657	0.997224	0.983044	0.284333	-0.11	-0.07	0	-0.48	0.926	0.954	0.999	0.715	87.53	73.2	59.16	78.02	75.9	104.7	116	70.7	132.7	SAM and SH3 domain-containing protein 3 OS=Homo sapiens OX=9606 GN=SASH3 PE=1 SV=2	156.39	41.04	47.64	29.98	35.45	14	FALSE	0	1	62	14	41.6	0	8	8	8	3	20	605816	1.62213e+06	141167
FALSE	High	Master Protein	GLRX3	B3KMP7; B3KMQ5; D3DRG2; hsa:10539; O76003; Q5JV01; Q96CE0; Q9P1B0; Q9P1B1	Iron uptake and transport	O76003	0.479992	0.925293	0.978893	0.861635	-0.84	-0.14	-0.02	-0.12	0.56	0.905	0.984	0.92	80.08	68.89	54.11	78.6	58.3	103.3	110	94.6	133.7	Glutaredoxin-3 OS=Homo sapiens OX=9606 GN=GLRX3 PE=1 SV=2	49.95	46.08	42.59	27.75	30.84	19	FALSE	1	1	66	19	37.4	19	8	8	8	3	20	332416	657872	40639.8
FALSE	High	Master Protein	RSL1D1	B4DJ58; D3DUG7; hsa:26156; O76021; Q2M1T7; Q6PL22; Q8IWS7; Q8WUZ1; Q9HDA9; Q9Y3Z9		O76021	0.982241	0.964475	0.966842	0.952989	-0.31	-0.03	-0.04	0.05	0.804	0.981	0.97	1.038	69.42	62.32	57.52	57.8	82.6	97.9	103.1	110.4	106	Ribosomal L1 domain-containing protein 1 OS=Homo sapiens OX=9606 GN=RSL1D1 PE=1 SV=3	35.2	32.48	23.62	11.23	17.4	40	FALSE	0	1	66	40	54.9	2	8	8	8	3	20	3.72607e+06	8.44305e+06	692713
FALSE	High	Master Protein	CIAO1	A0MNN9; hsa:9391; O76071; Q53FM5	Cytosolic iron-sulfur cluster assembly	O76071	0.361537	0.97586	0.791664	0.878894	0.63	0	-0.17	-0.14	1.549	0.997	0.892	0.906	81.82	71.37	67.25	74.58	148	88.7	68.1	112.5	82.6	Probable cytosolic iron-sulfur protein assembly protein CIAO1 OS=Homo sapiens OX=9606 GN=CIAO1 PE=1 SV=1	45.86	43.25	52.01	25.65	35.72	12	FALSE	2	1	48	12	37.8	0	8	8	8	3	20	800356	1.98771e+06	589855
FALSE	High	Master Protein	URI1	A8K805; H7BY42; hsa:8725; O94763; Q8TC23; Q9UNU3		O94763	0.712773	0.894192	0.98264	0.786252	0.56	0.29	0.02	0.4	1.471	1.219	1.013	1.316	84.62	39.97	55.45	47.48	122.5	78.7	79.9	111.3	107.6	Unconventional prefoldin RPB5 interactor 1 OS=Homo sapiens OX=9606 GN=URI1 PE=1 SV=3	33.97	24.33	63.01	13.03	36.34	6	FALSE	0	1	17	6	59.8	1	8	8	7	2	20	103824	286051	52099.2
FALSE	High	Master Protein	STK10	A6ND35; B2R8F5; B3KMY1; hsa:6793; O94804; Q6NSK0; Q9UIW4	RHOC GTPase cycle; RHOA GTPase cycle; RHOB GTPase cycle; Neutrophil degranulation	O94804	0.961587	0.948232	0.748892	0.681367	-0.1	0	0.14	0.24	0.933	1.003	1.105	1.181	72.39	68.57	52.69	52.48	88.5	93.8	108.8	107.1	101.8	Serine/threonine-protein kinase 10 OS=Homo sapiens OX=9606 GN=STK10 PE=1 SV=1	29.82	37.98	31.2	5.13	26.49	46	FALSE	4	1	48	49	112.1	35	8	8	8	3	20	4.79503e+06	1.07264e+07	1.11918e+06
FALSE	High	Master Protein	TOMM70	D3DN48; hsa:9868; O94826	Ub-specific processing proteases; SARS-CoV-2 activates/modulates innate and adaptive immune responses; Mitochondrial protein import; DDX58/IFIH1-mediated induction of interferon-alpha/beta; SARS-CoV-1 activates/modulates innate immune responses; PINK1-PRKN Mediated Mitophagy	O94826	0.990926	0.955467	0.985565	0.943558	-0.23	0	0	0.08	0.852	1.001	1.001	1.06	73.8	59.03	49.16	59.45	82.2	98.2	103.6	107.1	108.9	Mitochondrial import receptor subunit TOM70 OS=Homo sapiens OX=9606 GN=TOMM70 PE=1 SV=1	94.43	49.37	25.75	2.97	18.79	31	FALSE	9	1	62	31	67.4	3	8	8	8	3	20	6.81526e+06	3.28995e+06	159554
FALSE	High	Master Protein	FCHSD2	B4DNI3; hsa:9873; O94868; Q7L8J9; Q8WVM2; Q96FV7; Q9UF77		O94868	0.937461	0.981754	0.978893	0.873825	0.1	0.06	0.04	0.19	1.069	1.046	1.027	1.143	60.53	53.43	47.14	64.9	58.5	48.7	108.3	164.7	119.8	F-BAR and double SH3 domains protein 2 OS=Homo sapiens OX=9606 GN=FCHSD2 PE=1 SV=3	63.39	37.37	36.45	88.23	30.81	10	FALSE	0	1	17	10	84.2	0	8	8	8	3	20	127977	189297	61575.8
FALSE	High	Master Protein	UFL1	A0PJ53; B4DJ57; C0H5X5; hsa:23376; O94874; Q8N765; Q9NTQ0	Antigen processing: Ubiquitination & Proteasome degradation	O94874	0.733653	0.90633	0.978893	0.85032	-0.66	-0.23	-0.04	-0.11	0.634	0.855	0.976	0.925	80.81	59.73	54.5	56.38	74.2	97.4	105.1	111.7	111.6	E3 UFM1-protein ligase 1 OS=Homo sapiens OX=9606 GN=UFL1 PE=1 SV=2	26.11	29.82	28.63	2.13	23.12	37	FALSE	1	1	48	37	89.5	27	8	8	8	3	20	2.48187e+06	3.76497e+06	345562
FALSE	High	Master Protein	PHF14	A0A0U1RRH6; A7MCZ3; B4DI82; hsa:9678; O94880		O94880	0.779089	0.678818	0.961022	0.739734	0.71	0.74	0.16	0.52	1.633	1.675	1.117	1.434	55.99	55.16	46.2	43.58	115.3	117.4	73.7	119.3	74.4	PHD finger protein 14 OS=Homo sapiens OX=9606 GN=PHF14 PE=1 SV=3	68.8	44.84	72.39	30.87	62.01	3	FALSE	0	1	4	3	106.9	0	6	7	8	3	18	36734.8	250569
FALSE	High	Master Protein	UBXN7	D3DXB3; hsa:26043; O94888; Q6ZP77; Q86X20; Q8N327	Neddylation; KEAP1-NFE2L2 pathway	O94888	0.943252	0.948232	0.961506	0.944871	0.03	-0.12	-0.06	0.08	1.019	0.917	0.961	1.059	71.64	47.77	47.26	46.22	87.7	97.8	106.3	100.7	107.5	UBX domain-containing protein 7 OS=Homo sapiens OX=9606 GN=UBXN7 PE=1 SV=2	39.19	30.1	19.77	42.32	18.56	10	FALSE	3	1	25	10	54.8	2	8	7	7	3	20	376563	809491	49934.2
FALSE	High	Master Protein	PLPBP	hsa:11212; O94903; Q6FI94		O94903	0.643126	0.389083	0.577101	0.931875	0.33	0.41	0.2	-0.08	1.254	1.332	1.148	0.949	70.18	47.12	49.78	46.05	122.6	111.8	98.3	79.3	88	Pyridoxal phosphate homeostasis protein OS=Homo sapiens OX=9606 GN=PLPBP PE=1 SV=1	27.44	24.53	39.96	33.92	19.64	12	FALSE	0	1	46	12	30.3	0	8	8	8	3	20	1.95445e+06	2.58062e+06	763668
FALSE	High	Master Protein	ERLIN2	A0JLQ1; A8K5S9; B4DM38; D3DSW0; hsa:11160; O94905; Q6NW21; Q86VS6; Q86W49	ABC-family proteins mediated transport; Defective CFTR causes cystic fibrosis; Signaling by FGFR1 in disease; Signaling by plasma membrane FGFR1 fusions	O94905	0.96765	0.907013	0.829893	0.987028	-0.25	-0.16	-0.15	0.02	0.839	0.895	0.9	1.017	88.6	71.64	59.71	61.63	103	88.6	88.9	112.2	107.4	Erlin-2 OS=Homo sapiens OX=9606 GN=ERLIN2 PE=1 SV=1	15.36	76.61	37.94	30.91	74.11	8	FALSE	4	1	34	12	37.8	0	8	8	8	3	20	255564	696287	99394.2
FALSE	High	Master Protein	PRPF6	B2RAR5; B3KMC6; hsa:24148; O94906; O95109; Q5VXS5; Q9H3Z1; Q9H4T9; Q9H4U8; Q9NTE6	mRNA Splicing - Major Pathway; mRNA Splicing - Minor Pathway	O94906	0.997744	0.955467	0.479376	0.704206	-0.22	-0.01	0.22	0.23	0.857	0.992	1.163	1.171	64.64	57.55	47.01	56.67	85.9	95.8	103.8	136.5	78	Pre-mRNA-processing factor 6 OS=Homo sapiens OX=9606 GN=PRPF6 PE=1 SV=1	34.73	45.96	35.96	21.73	27.43	40	FALSE	3	1	49	40	106.9	40	8	8	8	3	20	5.50532e+06	1.29323e+07	1.03476e+06
FALSE	High	Master Protein	FRYL	hsa:285527; O94915; O95640; Q8WTZ5; Q9NT40		O94915	0.713934	0.972338	0.978893	0.959307	-0.91	0.11	0.06	0.08	0.533	1.079	1.042	1.053	50.4	65.37	52.9	44.4	41.9	114.3	138.7	61.6	143.5	Protein furry homolog-like OS=Homo sapiens OX=9606 GN=FRYL PE=1 SV=2	27.24	44.9	34.16	63.77	33.34	3	FALSE	0	1	1	3	339.4	0	4	8	7	3	20
FALSE	High	Master Protein	ENDOD1	A8K6K8; hsa:23052; O94919; Q6GQY5; Q8TAQ8	Platelet degranulation	O94919	0.306773	0.00721848	0.104671	0.0355509	1	1.26	0.61	1.1	2.004	2.403	1.521	2.136	81.52	90.57	71.58	93.05	92	133.8	94.7	113.6	65.9	Endonuclease domain-containing 1 protein OS=Homo sapiens OX=9606 GN=ENDOD1 PE=1 SV=2	68.22	68.81	42.86	72.32	31.38	8	FALSE	1	1	20	8	55	8	8	8	8	3	20	262485	239635	85734.8
FALSE	High	Master Protein	GLS	hsa:2744; O94925; Q9UL05; Q9UL06; Q9UL07; Q9UN40	Glutamate Neurotransmitter Release Cycle; TP53 Regulates Metabolic Genes; Glutamate and glutamine metabolism	O94925	0.841236	0.939449	0.777778	0.878763	-0.52	-0.19	0.14	-0.09	0.695	0.875	1.103	0.941	75.81	58.77	50.66	53.57	60.2	79.9	128.2	108.7	123	Glutaminase kidney isoform, mitochondrial OS=Homo sapiens OX=9606 GN=GLS PE=1 SV=1	55.55	51.17	41.94	7.11	28.9	22	FALSE	8	1	45	27	73.4	0	8	8	8	3	20	1.91552e+06	3.48917e+06	129364
FALSE	High	Master Protein	AP2A2	hsa:161; O75403; O94973; Q53ET1; Q96SI8	Potential therapeutics for SARS; Recycling pathway of L1; MHC class II antigen presentation; Neutrophil degranulation; Cargo recognition for clathrin-mediated endocytosis; WNT5A-dependent internalization of FZD4; EPH-ephrin mediated repulsion of cells; LDL clearance; Nef Mediated CD4 Down-regulation; Retrograde neurotrophin signalling; Nef Mediated CD8 Down-regulation; WNT5A-dependent internaliza…	O94973	0.995036	0.976109	0.916639	0.98446	-0.13	-0.04	-0.14	-0.04	0.916	0.975	0.907	0.976	95.53	71.49	47.4	60.99	86.5	113.1	86.2	111.1	103.2	AP-2 complex subunit alpha-2 OS=Homo sapiens OX=9606 GN=AP2A2 PE=1 SV=2	69.71	54.5	46.59	61.97	37.27	11	FALSE	18	1	26	19	103.9	0	7	8	8	3	20	415618	96285.6
FALSE	High	Master Protein	SEC31A	B4DIW6; B7ZKZ7; B7ZL00; H7C2W3; hsa:22872; O94979; Q17RR5; Q5H9P6; Q5XG74; Q659G7; Q6ZU90; Q7LCX9; Q86TJ0; Q8IZH4; Q9P048; Q9P0A6; Q9UM05; Q9UM06	MHC class II antigen presentation; Signaling by ALK fusions and activated point mutants; COPII-mediated vesicle transport; XBP1(S) activates chaperone genes; Antigen Presentation: Folding, assembly and peptide loading of class I MHC	O94979	0.821919	0.859222	0.998755	0.770246	-0.57	-0.23	0	-0.18	0.673	0.853	0.997	0.881	76.19	58.63	54.47	57.66	57	111	107.9	102.6	121.5	Protein transport protein Sec31A OS=Homo sapiens OX=9606 GN=SEC31A PE=1 SV=3	49.8	34.83	19.24	8.56	22.03	36	FALSE	6	1	36	36	132.9	0	8	8	8	3	20	8.71024e+06	7.18498e+06	493093
FALSE	High	Master Protein	HEXIM1	B2R8Y5; hsa:10614; O94992		O94992	0.683642	0.891386	0.957342	0.917373	0.52	0.22	0.12	-0.13	1.437	1.166	1.09	0.916	79	45.36	45.45	78.06	123.3	86.6	107.1	85.3	97.8	Protein HEXIM1 OS=Homo sapiens OX=9606 GN=HEXIM1 PE=1 SV=1	27.04	40.45	46.42	32.13	23.94	7	FALSE	1	1	30	7	40.6	0	8	8	8	3	20	228805	482398	106330
FALSE	High	Master Protein	YIF1A	A6NM00; hsa:10897; O95070; Q96G83; Q9BVD0	XBP1(S) activates chaperone genes	O95070	0.936114	0.97256	0.978893	0.956847	0.13	-0.02	-0.05	-0.05	1.095	0.984	0.966	0.968	46.91	52.32	39.2	44.38	106.2	97	100.8	98.2	97.8	Protein YIF1A OS=Homo sapiens OX=9606 GN=YIF1A PE=1 SV=2	37.84	36.11	23.58	27.93	39.29	2	FALSE	1	1	4	2	32	0	6	7	8	3	20	47513.2	276814
FALSE	High	Master Protein	SCAF4	C9JLZ0; hsa:57466; O95104; Q0P5W8; Q6P1M5; Q8N3I8; Q9UFM1; Q9ULP8		O95104	0.965749	0.939101	0.978893	0.861635	-0.28	-0.17	0.04	-0.14	0.821	0.89	1.031	0.91	91.14	60.46	56.87	59.44	90.8	82.1	111.5	107.5	108.1	SR-related and CTD-associated factor 4 OS=Homo sapiens OX=9606 GN=SCAF4 PE=1 SV=3	47.61	27.72	27.06	10.38	17.95	14	FALSE	0	1	20	17	125.8	0	8	8	8	3	20	948954	2.81935e+06	284298
[truncated: 2,868 more rows]
[truncated: 49 more columns]
